# Supplementary material for: Whole-genome microarray analysis and functional characterization reveal distinct gene expression profiles and patterns in two mouse models of ileal inflammation
Source: BMC Genomics. 2012 Aug 6;13:377. doi: 10.1186/1471-2164-13-377 (PMC3599598; doi:10.1186/1471-2164-13-377)
Supplement: Additional file 1 — Complete list of differentially expressed genes in the S. mansoni-infected ileum. Differentially expressed genes in the S. mansoni-infected ileum are represented with their ID (Agilent probe ID), GB_ACC (gene bank accession), GENE_SYMBOL (gene symbol), GENE_NAME (gene name), log2FC (log2 fold change), p-value and adjusted p-value. Upregulated genes are shown in red; downregulated genes are shown in green; overlapping genes that changed in the same direction as in the TNBS-treated ileum are displayed in bold; overlapping genes that changed in the opposite direction to that of the TNBS-treated ileum are underlined. All genes listed in this file showed significant differential expression (p-value < 0.05, adjusted p-value < 0.1 and log2 fold change > 1 or < −1) relative to controls. [file 1471-2164-13-377-S1.xls]

## Sheet: Table S1
ID	GB_ACC	GENE_SYMBOL	GENE_NAME	log2FC	p-value	adjusted p-value
A_51_P167292	NM_009892	Chi3l3	chitinase 3-like 3	7.03445	9.39e-07	0.00659342
A_52_P428599	NM_145126	Chi3l4	chitinase 3-like 4	5.96176	4.04e-05	0.026764
A_51_P428360	NM_023881	Retnlb	resistin like beta	5.30935	0.000959392	0.0948555
A_51_P339843	NM_008571	Mcpt2	mast cell protease 2	5.2078	5.19e-07	0.00455331
A_52_P18116	NM_019577	Ccl24	chemokine (C-C motif) ligand 24	4.53199	0.00039381	0.0644315
A_51_P429770	NM_010184	Fcer1a	Fc receptor, IgE, high affinity I, alpha polypeptide	4.36561	1.32e-08	0.000312185
A_51_P145132	NM_010779	Mcpt4	mast cell protease 4	4.28325	3.54e-05	0.0253671
CUST_1_PI399883128	NM_001024714.2	Cma2, Mcp10	chymase 2, mast cell	4.1468	0.000155735	0.050148
A_51_P455338	NM_053113	Ear11	eosinophil-associated, ribonuclease A family, member 11	3.71368	8.17e-06	0.0149553
A_51_P257951	NM_020509	Retnla	resistin like alpha	3.64612	2.22e-05	0.0201656
A_52_P87997	NM_177912	Gsdmc2	gasdermin C2	3.62634	0.00101379	0.0974876
A_51_P514035	NM_010780	Cma1	chymase 1, mast cell	3.3873	6.75e-06	0.0149553
A_51_P346243	NM_010326	Gp1ba	glycoprotein 1b, alpha polypeptide	3.3265	2.63e-05	0.0225503
A_52_P484194	NM_001025602	Il1rl1	interleukin 1 receptor-like 1	3.28784	8.26e-05	0.0367001
A_52_P87713	NM_001044384	Timp1	tissue inhibitor of metalloproteinase 1	3.13329	0.000109187	0.0435185
A_51_P169476	NM_008570	Mcpt1	mast cell protease 1	3.04221	4.82e-05	0.0292777
A_51_P207591	NM_013473	Anxa8	annexin A8	3.00826	0.000124893	0.0481715
A_51_P145130	NM_001024714	Cma2	chymase 2, mast cell	2.97595	9.57e-06	0.0149553
A_52_P515572	NM_172523	Slc18a2	solute carrier family 18 (vesicular monoamine), member 2	2.86004	1.78e-08	0.000312185
A_51_P268535	NM_053112	Ear10	eosinophil-associated, ribonuclease A family, member 10	2.77363	8.12e-05	0.0367001
A_51_P298066	NM_013748	Clnk	cytokine-dependent hematopoietic cell linker	2.67139	1.43e-05	0.0156878
A_51_P424199	BQ937972	Ighv6-6	immunoglobulin heavy variable V6-6	2.63986	0.0001986	0.0540361
A_51_P261131	AK162281	Ptx3	pentraxin related gene	2.57376	1.98e-06	0.00994714
A_51_P237865	NM_021283	Il4	interleukin 4	2.56071	6.59e-05	0.0350507
A_51_P353221	NM_011582	Thbs4	thrombospondin 4	2.55566	0.000598924	0.0775706
A_51_P136188	NM_020049	Slc6a14	solute carrier family 6 (neurotransmitter transporter), member 14	2.52754	2.85e-05	0.0227115
A_52_P414065	NM_145137	Mgl2	macrophage galactose N-acetyl-galactosamine specific lectin 2	2.45862	9.08e-06	0.0149553
A_51_P399896	NM_010768	Matk	megakaryocyte-associated tyrosine kinase	2.41474	0.000133202	0.048375
A_51_P501069	NM_011465	Spna1	spectrin alpha 1	2.4073	3.08e-05	0.0230178
A_52_P623226	NM_018876	Fut2	fucosyltransferase 2	2.35447	0.00041047	0.064817
A_51_P458130	NM_009414	Tph1	tryptophan hydroxylase 1	2.34341	5.3e-08	0.000619771
A_52_P387009	NM_028133	Egln3	EGL nine homolog 3 (C. elegans)	2.29521	0.00064695	0.0805223
A_51_P252565	NM_009660	Alox15	arachidonate 15-lipoxygenase	2.28235	8.8e-06	0.0149553
A_52_P308413	AK007434	1810011H11Rik	RIKEN cDNA 1810011H11 gene	2.23768	1.81e-05	0.0177865
A_51_P487690	NM_133871	Ifi44	interferon-induced protein 44	2.20822	1.57e-05	0.0166767
A_51_P255853	M59764	Tal1	T-cell acute lymphocytic leukemia 1	2.18486	6.7e-06	0.0149553
A_51_P499918	NM_010407	Hck	hemopoietic cell kinase	2.18099	0.000984178	0.0964907
A_51_P144090	NM_030696	Slc16a3	solute carrier family 16 (monocarboxylic acid transporters), member 3	2.17689	0.000513742	0.0707131
A_51_P110301	NM_009778	C3	complement component 3	2.13391	1.21e-05	0.0151263
A_51_P269549	NM_031254	Trem2	triggering receptor expressed on myeloid cells 2	2.12085	0.000212286	0.0548561
A_51_P199475	NM_145581	Siglec5	sialic acid binding Ig-like lectin 5	2.11258	0.00070802	0.083113
A_52_P550325	NM_010604	Kcnj16	potassium inwardly-rectifying channel, subfamily J, member 16	2.08456	3.39e-05	0.0248247
A_52_P393669	NM_010782	Mcpt9	mast cell protease 9	2.07491	0.00066787	0.0810402
A_52_P418791	NM_011254	Rbp1	retinol binding protein 1, cellular	2.05681	0.000224271	0.0556195
A_51_P216679	NM_011922	Anxa10	annexin A10	2.03397	0.000377434	0.063855
A_51_P164219	NM_011909	Usp18	ubiquitin specific peptidase 18	2.01635	8.26e-05	0.0367001
A_51_P139108	NM_019696	Cpxm1	carboxypeptidase X 1 (M14 family)	2.01272	0.000287019	0.0594716
A_51_P484054	NM_010172	F7	coagulation factor VII	1.99287	0.000171308	0.0513908
A_51_P428708	NM_009780	C4b	complement component 4B (Childo blood group)	1.97293	0.000420068	0.0651106
A_52_P635388	AB026047	Ms4a6d	membrane-spanning 4-domains, subfamily A, member 6D	1.94282	0.000663975	0.0810402
A_51_P446469	NM_010071	Dok2	docking protein 2	1.94098	0.000664085	0.0810402
A_51_P231042	NM_053094	Cd163	CD163 antigen	1.90665	0.000736692	0.0853371
A_52_P836852	NM_013698	Txk	TXK tyrosine kinase	1.90091	2.98e-05	0.0227347
A_52_P416309	NM_173734	Tmem87a	transmembrane protein 87A	1.89405	0.000697989	0.0824873
A_51_P177371	NM_023043	Prnd	prion protein dublet	1.85826	0.000992308	0.0965978
A_51_P280117	NM_008812	Padi2	peptidyl arginine deiminase, type II	1.83291	2.81e-06	0.0121947
A_52_P549279	NM_172944	Itgae	integrin, alpha E, epithelial-associated	1.8141	9.06e-05	0.0392714
A_51_P516826	NM_010514	Igf2	insulin-like growth factor 2	1.81363	0.000300156	0.059992
A_52_P157726	NM_017385	Ear7	eosinophil-associated, ribonuclease A family, member 7	1.78089	0.000163699	0.0513006
A_51_P129999	NM_173778	4933412E14Rik	RIKEN cDNA 4933412E14 gene	1.77678	0.000934714	0.0944346
A_51_P461319	NM_025961	Gatm	glycine amidinotransferase (L-arginine:glycine amidinotransferase)	1.75362	0.000468931	0.0682947
A_51_P278653	NM_023396	Rprm	reprimo, TP53 dependent G2 arrest mediator candidate	1.72272	0.000491601	0.069841
A_51_P251768	NM_010130	Emr1	EGF-like module containing, mucin-like, hormone receptor-like sequence 1	1.7136	0.000396115	0.0644315
A_52_P413756	NM_023734	Pi16	peptidase inhibitor 16	1.71326	7.13e-05	0.0350556
A_51_P157042	NM_010217	Ctgf	connective tissue growth factor	1.71234	5.09e-06	0.0149011
A_51_P352076	NM_008399	Itgae	integrin, alpha E, epithelial-associated	1.69502	0.000563605	0.0752166
A_52_P541802	NM_026820	Ifitm1	interferon induced transmembrane protein 1	1.69082	0.000221334	0.0556195
A_51_P363400	NM_008920	Prg2	proteoglycan 2, bone marrow	1.68162	0.000201214	0.0540902
A_51_P193036	NM_019978	Dclk1	doublecortin-like kinase 1	1.65747	0.000846104	0.0897203
A_52_P228277	NM_029932	Spns3	spinster homolog 3 (Drosophila)	1.64083	0.000229392	0.0563038
A_52_P319438	NM_001039562	Ankrd37	ankyrin repeat domain 37	1.61859	0.00038023	0.063855
A_52_P578956	NM_080457	Muc4	mucin 4	1.60375	0.000844966	0.0897203
A_52_P578732	NM_009917	Ccr5	chemokine (C-C motif) receptor 5	1.58316	0.000689301	0.0824873
A_51_P513979	NM_027283	1700026L06Rik	RIKEN cDNA 1700026L06 gene	1.58159	7.78e-06	0.0149553
A_51_P473272	NM_019656	Tspan6	tetraspanin 6	1.57802	0.0010752	0.0997985
A_51_P404246	NM_033478	Ly6g6d	lymphocyte antigen 6 complex, locus G6D	1.57292	0.000668755	0.0810402
A_51_P184936	NM_021394	Zbp1	Z-DNA binding protein 1	1.55377	3.96e-05	0.026764
A_51_P134030	NM_145210	Oas1e	2'-5' oligoadenylate synthetase 1E	1.55291	0.000981075	0.0964907
A_51_P359603	NM_013566	Itgb7	integrin beta 7	1.5504	0.000939023	0.0944346
A_52_P402394	NM_153776	Tmem121	transmembrane protein 121	1.52735	0.000288047	0.0594716
A_51_P227222	NM_175643	Adamts2	a disintegrin-like and metallopeptidase (reprolysin type) with thrombospondin type 1 motif, 2	1.5221	0.000298252	0.059992
A_51_P191700	NM_009929	Col18a1	collagen, type XVIII, alpha 1	1.51275	0.000396565	0.0644315
A_51_P167360	NM_177081	Ptpn7	protein tyrosine phosphatase, non-receptor type 7	1.50747	0.00102626	0.0976174
CUST_1_PI399883270	NM_001038839.1	P2rx7	purinergic receptor P2X, ligand-gated ion channel,7 isoform c	1.50738	0.000183401	0.0524856
A_52_P463936	NM_015783	Isg15	ISG15 ubiquitin-like modifier	1.50067	0.000657988	0.0810402
A_52_P531140	NM_010416	Hemt1	hematopoietic cell transcript 1	1.49939	0.000646441	0.0805223
A_51_P458067	NM_011030	P4ha1	procollagen-proline, 2-oxoglutarate 4-dioxygenase (proline 4-hydroxylase), alpha 1 polypeptide	1.4888	0.00012686	0.048375
A_51_P448664	NM_011539	Tbxas1	thromboxane A synthase 1, platelet	1.48308	0.000138157	0.0487442
A_51_P483280	NM_011170	Prnp	prion protein	1.47065	1.05e-05	0.0149553
A_52_P639338	NM_172727	D330028D13Rik	RIKEN cDNA D330028D13 gene	1.45995	0.000508611	0.0702824
A_51_P205209	NM_018729	Cd244	CD244 natural killer cell receptor 2B4	1.4329	3.22e-06	0.0121947
A_52_P516296	NM_145226	Oas3	2'-5' oligoadenylate synthetase 3	1.43005	0.00101984	0.0976174
A_51_P164817	AK029026	Adamts2	a disintegrin-like and metallopeptidase (reprolysin type) with thrombospondin type 1 motif, 2	1.42805	0.000441675	0.0656879
A_51_P368285	NM_028443	3110032G18Rik	RIKEN cDNA 3110032G18 gene	1.42099	0.000858045	0.0903231
A_51_P255875	NM_011061	Padi4	peptidyl arginine deiminase, type IV	1.41268	0.000270682	0.0586462
A_51_P227502	NM_008546	Mfap2	microfibrillar-associated protein 2	1.4076	0.000328489	0.0609324
A_52_P676510	NM_011579	Tgtp	T-cell specific GTPase	1.39799	7.39e-05	0.0350556
A_52_P84487	NM_001012450	Ankrd6	ankyrin repeat domain 6	1.38133	0.000348976	0.0625805
A_51_P512525	NM_001029977	EG214403	predicted gene, EG214403	1.37432	0.000809204	0.0882272
A_52_P615051	XM_001478148	LOC100047599	similar to gag protein	1.35058	4.36e-05	0.0278203
A_52_P651833	NM_009230	Soat1	sterol O-acyltransferase 1	1.33477	1.82e-05	0.0177865
A_51_P252859	NM_010516	Cyr61	cysteine rich protein 61	1.32899	0.000733433	0.0853371
A_52_P450808	NM_013865	Ndrg3	N-myc downstream regulated gene 3	1.32524	7.2e-05	0.0350556
A_51_P457306	NM_015775	Tmprss2	transmembrane protease, serine 2	1.3234	0.000168952	0.0513908
A_52_P223809	NM_030150	Dhx58	DEXH (Asp-Glu-X-His) box polypeptide 58	1.30757	0.000587081	0.0768878
A_52_P309381	NM_009888	Cfh	complement component factor h	1.30603	0.000867629	0.0903647
A_51_P484027	NM_134158	AF251705	cDNA sequence AF251705	1.30118	7.24e-05	0.0350556
A_51_P101729	M12660	Cfh	complement component factor h	1.29901	0.000786823	0.0878301
A_51_P303424	NM_021334	Itgax	integrin alpha X	1.2975	2.35e-05	0.020582
A_52_P35048	NM_011340	Serpinf1	serine (or cysteine) peptidase inhibitor, clade F, member 1	1.27795	0.00104367	0.0981337
A_51_P345274	NM_194268	Onecut2	one cut domain, family member 2	1.27397	0.00094145	0.0944346
A_52_P286166	NM_001002927	Penk1	preproenkephalin 1	1.267	0.000267798	0.0583956
A_52_P468937	NM_011743	Zfp106	zinc finger protein 106	1.25969	0.000231672	0.0564402
A_52_P578634	NM_033612	Ela1	elastase 1, pancreatic	1.25703	0.000497919	0.0701866
A_52_P249798	NM_011271	Rnase1	ribonuclease, RNase A family, 1 (pancreatic)	1.2552	0.000402086	0.0644315
A_51_P417077	NM_011700	Vill	villin-like	1.25216	0.000770571	0.0868086
A_52_P287328	NM_133972	Armc6	armadillo repeat containing 6	1.24416	0.000679871	0.0817219
A_51_P104608	NM_030098	Rnase6	ribonuclease, RNase A family, 6	1.23383	0.000573361	0.0759412
A_52_P668810	NM_010206	Fgfr1	fibroblast growth factor receptor 1	1.2282	0.000362885	0.0636846
A_52_P131353	NM_177343	Camk1d	calcium/calmodulin-dependent protein kinase ID	1.22149	0.000258868	0.0576472
A_51_P103406	NM_011708	Vwf	Von Willebrand factor homolog	1.22014	7.95e-05	0.0367001
A_52_P64924	NM_011603	Tbpl1	TATA box binding protein-like 1	1.20875	0.000835178	0.0897203
A_51_P372456	NM_001081441	Wdr86	WD repeat domain 86	1.20567	1.15e-05	0.0149983
A_51_P359315	NM_009694	Apobec2	apolipoprotein B editing complex 2	1.19953	7.25e-06	0.0149553
A_52_P509020	NM_013906	Adamts8	a disintegrin-like and metallopeptidase (reprolysin type) with thrombospondin type 1 motif, 8	1.19245	0.000221233	0.0556195
A_52_P304264	NM_019874	Dnajb5	DnaJ (Hsp40) homolog, subfamily B, member 5	1.18983	0.000345051	0.0625805
A_51_P392277	AF218265	Muc4	mucin 4	1.1884	0.0002786	0.0594716
A_51_P346874	XM_886604	1700112E06Rik	RIKEN cDNA 1700112E06 gene	1.18227	0.00020704	0.0546525
A_51_P197146	AK017886	5830400J07Rik	RIKEN cDNA 5830400J07 gene	1.17944	0.000634055	0.0805223
A_51_P349673	NM_021411	Rab37	RAB37, member of RAS oncogene family	1.17769	0.000165383	0.0513696
A_51_P267053	NM_013691	Thbs3	thrombospondin 3	1.17678	2.77e-05	0.0225779
A_52_P223618	NM_026555	Rcn3	reticulocalbin 3, EF-hand calcium binding domain	1.17583	0.000641248	0.0805223
A_52_P867663	AK029601	Bicc1	bicaudal C homolog 1 (Drosophila)	1.1723	0.000181255	0.0524856
A_51_P310896	NM_008826	Pfkl	phosphofructokinase, liver, B-type	1.16555	0.000999402	0.0969006
A_52_P353698	NM_011999	Clec4a2	C-type lectin domain family 4, member a2	1.16211	0.000924673	0.0940728
A_51_P514085	NM_013606	Mx2	myxovirus (influenza virus) resistance 2	1.16146	0.000316862	0.0609324
A_51_P219970	AK007931	Ela1	elastase 1, pancreatic	1.15183	0.00018692	0.0524856
A_51_P415855	NM_010559	Il6ra	interleukin 6 receptor, alpha	1.15123	0.000753872	0.0861895
A_51_P218653	NM_021566	Jph2	junctophilin 2	1.14627	0.000169547	0.0513908
A_51_P162326	AK037062	9930105H17Rik	RIKEN cDNA 9930105H17 gene	1.14563	0.000329843	0.0609324
A_51_P304239	NM_010729	Loxl1	lysyl oxidase-like 1	1.14313	0.000110349	0.0435185
A_51_P359570	NM_010501	Ifit3	interferon-induced protein with tetratricopeptide repeats 3	1.14285	0.000300823	0.059992
A_51_P456816	NM_172932	Nlgn3	neuroligin 3	1.13722	0.000354811	0.0625805
A_51_P450952	AK029271	1110036O03Rik	RIKEN cDNA 1110036O03 gene	1.13236	0.000162117	0.0512626
A_51_P248786	NM_026439	Ccdc80	coiled-coil domain containing 80	1.12453	1.13e-05	0.0149983
A_51_P257934	NM_033622	Tnfsf13b	tumor necrosis factor (ligand) superfamily, member 13b	1.12449	0.000259108	0.0576472
A_52_P39724	NM_139294	Braf	Braf transforming gene	1.11372	0.000503981	0.0702824
A_52_P446364	AK122570	Lgi2	leucine-rich repeat LGI family, member 2	1.10457	0.00104567	0.0981337
A_52_P121192	NM_145613	C1qtnf5	C1q and tumor necrosis factor related protein 5	1.10325	0.000842453	0.0897203
A_52_P338066	NM_023137	Ubd	ubiquitin D	1.10003	0.00024701	0.0575517
A_52_P355095	NM_172516	Ripk5	receptor interacting protein kinase 5	1.09986	0.000131298	0.048375
A_51_P202440	NM_011243	Rarb	retinoic acid receptor, beta	1.08994	1.42e-05	0.0156878
A_51_P112355	NM_018738	Igtp	interferon gamma induced GTPase	1.08939	0.000811914	0.0882272
A_51_P236118	U52523	Ptpn18	protein tyrosine phosphatase, non-receptor type 18	1.08695	9.67e-05	0.0402237
A_52_P483105	NM_015763	Lpin1	lipin 1	1.08651	0.000810058	0.0882272
A_51_P362089	NM_146052	Lrrc3b	leucine rich repeat containing 3B	1.08588	0.00103991	0.0981337
A_51_P466180	NM_010299	Gm2a	GM2 ganglioside activator protein	1.07822	0.000492867	0.069841
A_51_P463562	NM_008620	Gbp4	guanylate nucleotide binding protein 4	1.07517	0.000214365	0.0549196
A_52_P562641	AK034055	Ier5l	immediate early response 5-like	1.06731	0.000413659	0.064817
A_51_P176972	NM_178114	Amigo2	adhesion molecule with Ig like domain 2	1.06632	0.000325522	0.0609324
A_52_P337357	NM_145211	Oas1a	2'-5' oligoadenylate synthetase 1A	1.06104	1.35e-05	0.0156878
A_51_P154842	NM_145153	Oas1f	2'-5' oligoadenylate synthetase 1F	1.05006	8.62e-05	0.0378115
A_52_P647260	AK035258	Synpo2	synaptopodin 2	1.04768	0.000792875	0.0880668
A_51_P109933	NM_011902	Tekt2	tektin 2	1.04474	6.06e-05	0.0333725
A_51_P276486	NM_001003405	1810049H19Rik	RIKEN cDNA 1810049H19 gene	1.03656	0.000905284	0.0924131
A_51_P239654	NM_010444	Nr4a1	nuclear receptor subfamily 4, group A, member 1	1.03055	0.000427791	0.0655679
A_52_P510119	NM_027629	Pgm2l1	phosphoglucomutase 2-like 1	1.02911	0.000129838	0.048375
A_51_P433281	NM_026037	Mboat2	membrane bound O-acyltransferase domain containing 2	1.02717	0.000384987	0.0640411
A_52_P263024	NM_133737	Lancl2	LanC (bacterial lantibiotic synthetase component C)-like 2	1.02014	0.000155252	0.050148
A_52_P607103	NM_181585	Pik3r3	phosphatidylinositol 3 kinase, regulatory subunit, polypeptide 3 (p55)	1.01914	0.000429872	0.0656003
A_52_P246703	AK029555	Ak7	adenylate kinase 7	1.00831	6.79e-05	0.0350556
A_51_P347875	NM_145078	2610305D13Rik	RIKEN cDNA 2610305D13 gene	1.00407	0.000569338	0.075694
A_52_P487647	Z49206	Hsf1	heat shock factor 1	-1.02543	0.000788242	0.0878301
A_52_P439509	NM_001045539	Xlr5a	X-linked lymphocyte-regulated 5A	-1.03612	0.000875223	0.0906179
A_51_P234359	NM_011328	Sct	secretin	-1.04249	0.000603088	0.0778227
A_51_P251352	NM_015829	Slc25a13	solute carrier family 25 (mitochondrial carrier, adenine nucleotide translocator), member 13	-1.05833	0.0005056	0.0702824
A_52_P251450	NM_016675	Cldn2	claudin 2	-1.06029	0.000153811	0.050148
A_52_P517224	NM_001039048	Trim63	tripartite motif-containing 63	-1.07006	1.01e-05	0.0149553
A_51_P430082	NM_009437	Tst	thiosulfate sulfurtransferase, mitochondrial	-1.08547	0.000321129	0.0609324
A_51_P487175	NM_212441	Acsm3	acyl-CoA synthetase medium-chain family member 3	-1.10422	7.63e-05	0.0356911
A_52_P161297	NM_011542	Tcea3	transcription elongation factor A (SII), 3	-1.12983	0.00084995	0.0898567
A_51_P126702	NM_030143	Ddit4l	DNA-damage-inducible transcript 4-like	-1.14561	0.000905299	0.0924131
A_52_P668268	AK017943	Git2	G protein-coupled receptor kinase-interactor 2	-1.17502	0.000192907	0.0533137
A_51_P291247	NM_008646	Mug2	murinoglobulin 2	-1.19493	0.000839002	0.0897203
A_52_P346860	AK052059	Rttn	rotatin	-1.20181	0.000819766	0.0888054
A_51_P154427	NM_027239	1810065E05Rik	RIKEN cDNA 1810065E05 gene	-1.22319	4.84e-05	0.0292777
A_51_P448005	NM_018775	Tbc1d8	TBC1 domain family, member 8	-1.2338	0.000745482	0.0858859
A_51_P517388	NM_025806	1100001H23Rik	RIKEN cDNA 1100001H23 gene	-1.26516	0.000636829	0.0805223
A_51_P184724	NM_172546	Cnksr3	Cnksr family member 3	-1.33743	0.000667728	0.0810402
A_52_P1179549	AK018356	6820402A03Rik	RIKEN cDNA 6820402A03 gene	-1.33834	0.000201881	0.0540902
A_52_P562661	NM_010762	Mal	myelin and lymphocyte protein, T-cell differentiation protein	-1.48601	0.00015879	0.050667
A_52_P538390	NM_146466	Olfr165	olfactory receptor 165	-1.52014	0.000247884	0.0575517
A_51_P515002	AK048403	C130057N11Rik	RIKEN cDNA C130057N11 gene	-1.53284	0.000149314	0.050148
A_51_P125355	NM_173740	Maoa	monoamine oxidase A	-1.59093	0.000839794	0.0897203
A_51_P336833	NM_024406	Fabp4	fatty acid binding protein 4, adipocyte	-1.61386	0.000170919	0.0513908
A_51_P167562	NM_133362	Erdr1	erythroid differentiation regulator 1	-1.61702	3.47e-06	0.0121947
A_51_P267969	NM_011259	Reg3a	regenerating islet-derived 3 alpha	-1.63325	0.000440235	0.0656879
A_52_P598495	NM_009245	Serpina1c	serine (or cysteine) peptidase inhibitor, clade A, member 1c	-1.65812	0.000930196	0.0943612
A_51_P102319	AK033257	Dock11	dedicator of cytokinesis 11	-1.66416	0.00010332	0.0421679
A_51_P433789	NM_207531	Agr3	anterior gradient homolog 3 (Xenopus laevis)	-1.83691	0.000186403	0.0524856
A_51_P114722	NM_019545	Hao3	hydroxyacid oxidase (glycolate oxidase) 3	-1.93075	2.07e-05	0.0196135
A_52_P324042	BC037008	Serpina1b	serine (or cysteine) preptidase inhibitor, clade A, member 1b	-2.01017	0.000140362	0.048778
A_51_P236303	NM_009246	Serpina1d	serine (or cysteine) peptidase inhibitor, clade A, member 1d	-2.064	0.000145075	0.0499213
A_51_P145693	NM_001081084	Cubn	cubilin (intrinsic factor-cobalamin receptor)	-2.5023	0.000129378	0.048375
A_51_P338443	NM_020581	Angptl4	angiopoietin-like 4	-2.60419	0.000294348	0.059992
A_51_P447785	NM_028089	Cyp2c55	cytochrome P450, family 2, subfamily c, polypeptide 55	-2.91938	0.000395201	0.0644315
A_52_P549190	NM_018778	Cldn8	claudin 8	-2.92517	6.17e-05	0.0333725
