# Supplementary material for: Whole-genome microarray analysis and functional characterization reveal distinct gene expression profiles and patterns in two mouse models of ileal inflammation
Source: BMC Genomics. 2012 Aug 6;13:377. doi: 10.1186/1471-2164-13-377 (PMC3599598; doi:10.1186/1471-2164-13-377)
Supplement: Additional file 2 — Complete list of differentially expressed genes in the TNBS-treated ileum. Differentially expressed genes in the TNBS-treated ileum are represented with their ID (Agilent probe ID), GB_ACC (gene bank accession), GENE_SYMBOL (gene symbol), GENE_NAME (gene name), log2FC (log2 fold change), p-value and adjusted p-value. Upregulated genes are shown in red; downregulated genes are shown in green; overlapping genes that changed in the same direction as in the S. mansoni-infected ileum are displayed in bold; overlapping genes that changed in the opposite direction to that of the S. mansoni-infected ileum are underlined. All genes listed in this file showed significant differential expression (p-value < 0.05, adjusted p-value < 0.1 and log2 fold change > 1 or < −1) relative to controls. [file 1471-2164-13-377-S2.xls]

## Sheet: TableS1
ID	GB_ACC	GENE_SYMBOL	GENE_NAME	log2FC	p-value	adjusted p-value
A_51_P256827	NM_013650	S100a8	S100 calcium binding protein A8 (calgranulin A)	9.09932	1.24e-05	0.00331497
A_52_P232813	NM_203320	Cxcl3	chemokine (C-X-C motif) ligand 3	8.04796	0.000189528	0.0126178
A_51_P383032	NM_010819	Clec4d	C-type lectin domain family 4, member d	7.41227	4.64e-06	0.00208645
A_51_P402943	NM_009114	S100a9	S100 calcium binding protein A9 (calgranulin B)	6.66717	0.00012547	0.0101706
A_51_P255699	NM_010809	Mmp3	matrix metallopeptidase 3	6.21722	0.000106256	0.00954453
A_51_P145511	NM_019991	Prl2a1	prolactin family 2, subfamily a, member 1	6.05491	6.34e-07	0.000675429
A_51_P132185	NM_001082543	Stfa1	stefin A1	5.80436	0.000363982	0.0174709
A_52_P511450	NM_181852	Prl2c5	prolactin family 2, subfamily c, member 5	5.79186	1.16e-08	0.000118484
A_51_P108226	NM_183249	1100001G20Rik	RIKEN cDNA 1100001G20 gene	5.76628	3.36e-05	0.00547958
A_51_P358765	NM_009263	Spp1	secreted phosphoprotein 1	5.58848	0.0051998	0.0734697
A_51_P386870	NM_011472	Sprr2f	small proline-rich protein 2F	5.53947	0.000191642	0.0126386
A_51_P167292	NM_009892	Chi3l3	chitinase 3-like 3	5.4252	1.67e-05	0.00391611
A_51_P217218	NM_031168	Il6	interleukin 6	5.20044	0.000581954	0.0225702
A_51_P212782	NM_008361	Il1b	interleukin 1 beta	5.14234	0.000275394	0.0153795
A_51_P312779	NM_011118	Prl2c3	prolactin family 2, subfamily c, member 3	4.93597	2.64e-09	9.28e-05
A_51_P305140	NM_008181	Gsta1	glutathione S-transferase, alpha 1 (Ya)	4.80555	4.02e-08	0.000139645
A_52_P559975	NM_009909	Il8rb	interleukin 8 receptor, beta	4.80185	0.00178424	0.0410972
A_51_P231320	NM_008611	Mmp8	matrix metallopeptidase 8	4.77541	0.002825	0.0525462
A_51_P510156	NM_008491	Lcn2	lipocalin 2	4.76452	4.51e-06	0.00208645
A_51_P123630	L38281	Irg1	immunoresponsive gene 1	4.72708	0.000243775	0.0143081
A_51_P509573	NM_013652	Ccl4	chemokine (C-C motif) ligand 4	4.70131	0.00234355	0.047602
A_51_P123625	NM_008392	Irg1	immunoresponsive gene 1	4.68959	0.000136081	0.0107092
A_51_P461040	NM_028798	Crct1	cysteine-rich C-terminal 1	4.66792	2.9e-05	0.00500607
A_52_P164797	NM_001081078	Lct	lactase	4.65547	0.00358289	0.0596283
A_51_P126275	NM_010669	Krt6b	keratin 6B	4.6107	0.000635835	0.0237674
A_51_P187121	NM_008127	Gjb4	gap junction protein, beta 4	4.6014	0.00047525	0.0202191
A_52_P295432	NM_009141	Cxcl5	chemokine (C-X-C motif) ligand 5	4.55451	6.37e-05	0.0074321
A_51_P507801	NM_028784	F13a1	coagulation factor XIII, A1 subunit	4.53856	0.0001093	0.0095908
A_51_P312485	NM_013521	Fpr1	formyl peptide receptor 1	4.31697	3.97e-05	0.00588293
A_52_P458682	NM_008182	Gsta2	glutathione S-transferase, alpha 2 (Yc2)	4.3165	4.1e-08	0.000139645
A_51_P185693	NM_031197	Slc2a2	solute carrier family 2 (facilitated glucose transporter), member 2	4.21158	0.00629636	0.0817332
A_51_P235945	NM_017370	Hp	haptoglobin	4.1178	9.97e-05	0.00935626
A_52_P113518	AK086764	Aldh1a3	aldehyde dehydrogenase family 1, subfamily A3	3.95517	3.91e-06	0.00199013
A_51_P140710	NM_011337	Ccl3	chemokine (C-C motif) ligand 3	3.93865	2.62e-05	0.00486878
A_51_P183571	NM_008871	Serpine1	serine (or cysteine) peptidase inhibitor, clade E, member 1	3.92972	0.00426442	0.0656805
A_51_P283590	NM_010730	Anxa1	annexin A1	3.91903	0.000356009	0.0173308
A_51_P481159	NM_173047	Cbr3	carbonyl reductase 3	3.91892	2.42e-05	0.00472492
A_51_P470079	NM_010555	Il1r2	interleukin 1 receptor, type II	3.89786	0.000981272	0.0298455
A_51_P207591	NM_013473	Anxa8	annexin A8	3.88647	2.7e-05	0.00486878
A_52_P398925	NM_173869	Stfa2l1	stefin A2 like 1	3.87947	0.00764309	0.0905247
A_51_P294555	NM_001033632	Ifitm6	interferon induced transmembrane protein 6	3.87085	0.000792461	0.0262617
A_51_P324450	NM_029595	Pbp2	phosphatidylethanolamine binding protein 2	3.8513	0.00887647	0.0977584
A_51_P146560	NM_018857	Msln	mesothelin	3.84134	0.000878996	0.0280157
A_52_P472324	NM_011414	Slpi	secretory leukocyte peptidase inhibitor	3.82688	2.62e-05	0.00486878
A_52_P415116	NM_021406	Trem1	triggering receptor expressed on myeloid cells 1	3.72412	0.000894319	0.0282513
A_51_P124665	NM_011474	Sprr2h	small proline-rich protein 2H	3.65656	1.11e-05	0.00322213
A_52_P531140	NM_010416	Hemt1	hematopoietic cell transcript 1	3.62024	6.85e-07	0.000686737
A_52_P320156	AK088706	E430024C06Rik	RIKEN cDNA E430024C06 gene	3.59142	3.93e-05	0.00584999
A_51_P172853	NM_009841	Cd14	CD14 antigen	3.52756	0.00157737	0.0384762
A_52_P49797	XM_001478148	LOC100047599	similar to gag protein	3.48638	6.96e-08	0.0002012
A_51_P254656	NM_008230	Hdc	histidine decarboxylase	3.47497	0.00100777	0.0303099
A_51_P254855	NM_011198	Ptgs2	prostaglandin-endoperoxide synthase 2	3.43905	0.00314427	0.0561627
A_52_P431159	NM_001039701	Il1rn	interleukin 1 receptor antagonist	3.40534	0.00155367	0.0381078
A_51_P511000	NM_181323	C130090K23Rik	RIKEN cDNA C130090K23 gene	3.37184	0.00254363	0.0498936
A_51_P441426	NM_019932	Pf4	platelet factor 4	3.36496	0.000456411	0.0197285
A_51_P150876	NM_133743	Lypd3	Ly6/Plaur domain containing 3	3.36391	0.00284442	0.0526971
A_51_P350453	NM_013743	Pdk4	pyruvate dehydrogenase kinase, isoenzyme 4	3.3305	6.21e-05	0.00729055
A_52_P363951	NM_011580	Thbs1	thrombospondin 1	3.33016	0.00392373	0.0625995
A_51_P405912	NM_144799	Lmcd1	LIM and cysteine-rich domains 1	3.32541	1.19e-06	0.000998078
A_51_P246317	NM_008630	Mt2	metallothionein 2	3.32197	0.000156519	0.0113879
A_51_P356505	NM_026087	Ceacam12	CEA-related cell adhesion molecule 12	3.31408	0.00140102	0.0358683
A_51_P131408	NM_013749	Tnfrsf12a	tumor necrosis factor receptor superfamily, member 12a	3.29506	0.000242663	0.0143081
A_51_P365019	NM_010295	Gclc	glutamate-cysteine ligase, catalytic subunit	3.26654	6.54e-07	0.000675429
A_52_P104658	NM_008476	Krt6a	keratin 6A	3.25809	4.65e-05	0.00635589
A_52_P467389	NM_023044	Slc15a3	solute carrier family 15, member 3	3.24173	3.33e-05	0.0054668
A_51_P101146	NM_011111	Serpinb2	serine (or cysteine) peptidase inhibitor, clade B, member 2	3.19378	0.000664755	0.0241036
A_51_P414305	NM_028790	Acot12	acyl-CoA thioesterase 12	3.16375	0.00583937	0.0785362
A_51_P111164	NM_172612	Rnd1	Rho family GTPase 1	3.15826	4.41e-05	0.00615684
A_51_P488368	NM_001033621	Myot	myotilin	3.1288	0.000290047	0.015759
A_51_P515965	NM_008685	Nfe2	nuclear factor, erythroid derived 2	3.11981	0.000285444	0.0156531
A_52_P428599	NM_145126	Chi3l4	chitinase 3-like 4	3.10785	0.00892254	0.0980709
A_51_P125056	NM_022033	Oxct2a	3-oxoacid CoA transferase 2A	3.09781	0.00285495	0.0527954
A_51_P286737	NM_011333	Ccl2	chemokine (C-C motif) ligand 2	3.08333	0.00381635	0.0616021
A_51_P286488	NM_133662	Ier3	immediate early response 3	3.07615	0.00014509	0.0110629
A_52_P161488	NM_019948	Clec4e	C-type lectin domain family 4, member e	3.05597	0.000360123	0.0174068
A_52_P284495	NM_026153	5730557B15Rik	RIKEN cDNA 5730557B15 gene	3.04406	0.000122271	0.010074
A_51_P428372	NM_023785	Ppbp	pro-platelet basic protein	3.01256	0.00686787	0.0856934
A_51_P298023	NM_028094	Ugt2a3	UDP glucuronosyltransferase 2 family, polypeptide A3	2.99888	0.00681638	0.0852934
A_51_P263965	NM_010442	Hmox1	heme oxygenase (decycling) 1	2.99208	0.000281478	0.0155584
A_51_P236846	NM_010171	F3	coagulation factor III	2.91186	0.0034707	0.0588778
A_52_P482897	NM_009704	Areg	amphiregulin	2.90483	0.000395207	0.0180852
A_51_P358012	NM_009253	Serpina3m	serine (or cysteine) peptidase inhibitor, clade A, member 3M	2.89824	9.59e-05	0.0092449
A_51_P180423	NM_009921	Camp	cathelicidin antimicrobial peptide	2.88804	0.000776708	0.0259875
A_52_P635097	AK028369	D830039M14Rik	RIKEN cDNA D830039M14 gene	2.8452	0.00703301	0.0867973
A_52_P627816	NM_019984	Tgm1	transglutaminase 1, K polypeptide	2.84471	0.000677294	0.0242121
A_52_P87843	NM_053080	Aldh1a3	aldehyde dehydrogenase family 1, subfamily A3	2.82202	0.000190107	0.0126178
A_51_P412926	NM_010666	Krt27	keratin 27	2.78993	0.00443982	0.0670539
A_51_P294979	NM_013602	Mt1	metallothionein 1	2.74204	0.000223863	0.013665
A_51_P430900	NM_013642	Dusp1	dual specificity phosphatase 1	2.73416	0.000593644	0.0228675
A_52_P350786	NM_009434	Phlda2	pleckstrin homology-like domain, family A, member 2	2.7266	7.25e-05	0.00792765
A_52_P527800	NM_145158	Emilin2	elastin microfibril interfacer 2	2.69926	0.00378882	0.0615096
A_51_P174943	NM_008485	Lamc2	laminin, gamma 2	2.69319	0.000643298	0.0238176
A_51_P112966	NM_009890	Ch25h	cholesterol 25-hydroxylase	2.69222	0.00123845	0.0335664
A_51_P513568	XM_896683	Stx11	syntaxin 11	2.66227	0.00280524	0.0524008
A_51_P401797	NM_013599	Mmp9	matrix metallopeptidase 9	2.6525	0.00595296	0.0792953
A_51_P165087	NM_011427	Snai1	snail homolog 1 (Drosophila)	2.65214	0.000321838	0.0165801
A_52_P3276	NM_027519	6330406I15Rik	RIKEN cDNA 6330406I15 gene	2.62068	7.7e-05	0.00818912
A_52_P489295	NM_009621	Adamts1	a disintegrin-like and metallopeptidase (reprolysin type) with thrombospondin type 1 motif, 1	2.61891	3.46e-05	0.00551269
A_51_P290826	NM_007587	Calca	calcitonin/calcitonin-related polypeptide, alpha	2.61011	0.00360921	0.059771
A_52_P7457	NM_008370	Il5ra	interleukin 5 receptor, alpha	2.60891	5.88e-06	0.0023657
CUST_1_PI399945390	NM_010548.1	Il10	interleukin 10	2.60483	0.00109088	0.0318277
A_51_P172085	NM_008113	Arhgdig	Rho GDP dissociation inhibitor (GDI) gamma	2.6003	4.25e-05	0.00603915
A_52_P256914	NM_010000	Cyp2b9	cytochrome P450, family 2, subfamily b, polypeptide 9	2.58147	0.00300119	0.0545012
A_51_P387608	NM_010431	Hif1a	hypoxia inducible factor 1, alpha subunit	2.5656	0.000695041	0.0245425
A_51_P512384	NM_001044384	Timp1	tissue inhibitor of metalloproteinase 1	2.56231	0.00113139	0.0322144
A_51_P432180	NM_001029842	Slc16a6	solute carrier family 16 (monocarboxylic acid transporters), member 6	2.55278	7.45e-08	0.0002012
A_51_P439085	NM_023516	2310016C08Rik	RIKEN cDNA 2310016C08 gene	2.55049	0.0044759	0.0674247
A_51_P139678	NM_009264	Sprr1a	small proline-rich protein 1A	2.5203	0.000271256	0.0152161
A_51_P279437	NM_029662	Mfsd2	major facilitator superfamily domain containing 2	2.5201	1.95e-06	0.00121145
A_51_P281089	NM_011313	S100a6	S100 calcium binding protein A6 (calcyclin)	2.5094	0.000260728	0.0149044
A_51_P137322	NM_031161	Cck	cholecystokinin	2.49356	5.55e-05	0.00692048
A_52_P404533	NM_013560	Hspb1	heat shock protein 1	2.4896	0.000161211	0.0114041
A_51_P112405	NM_011113	Plaur	plasminogen activator, urokinase receptor	2.47925	0.00800657	0.0923502
A_51_P197528	NM_001099217	Ly6c2	lymphocyte antigen 6 complex, locus C2	2.45511	0.000370168	0.0175663
A_51_P157042	NM_010217	Ctgf	connective tissue growth factor	2.44893	4.11e-07	0.000584479
A_51_P465211	NM_026323	Wfdc2	WAP four-disulfide core domain 2	2.41603	0.00740882	0.0888122
A_51_P346938	NM_029796	Lrg1	leucine-rich alpha-2-glycoprotein 1	2.41483	4.38e-08	0.000139645
A_52_P334593	NM_017466	Ccrl2	chemokine (C-C motif) receptor-like 2	2.37892	0.0030397	0.0549384
A_51_P497006	NM_053188	Srd5a2	steroid 5 alpha-reductase 2	2.37591	0.000348077	0.0171349
A_52_P197772	NM_020570	Xrcc2	X-ray repair complementing defective repair in Chinese hamster cells 2	2.36179	0.00428625	0.0658395
A_52_P586928	ENSMUST00000028883	Pdyn	prodynorphin	2.35974	0.000535933	0.0215472
A_52_P40244	NM_001018079	Lce3f	late cornified envelope 3F	2.33864	0.0076471	0.0905247
A_52_P663446	NM_011990	Slc7a11	solute carrier family 7 (cationic amino acid transporter, y+ system), member 11	2.32975	0.00713953	0.0873324
A_52_P541802	NM_026820	Ifitm1	interferon induced transmembrane protein 1	2.31471	3.32e-05	0.0054668
A_51_P241457	NM_013532	Lilrb4	leukocyte immunoglobulin-like receptor, subfamily B, member 4	2.30041	0.000669412	0.0241477
A_51_P122321	NM_133775	Il33	interleukin 33	2.29892	0.00504285	0.0723989
A_51_P509609	NM_053082	Tspan4	tetraspanin 4	2.2921	7.51e-05	0.00806269
A_51_P301998	NM_018881	Fmo2	flavin containing monooxygenase 2	2.2515	2.07e-05	0.00436922
A_52_P400436	NM_025367	Sphk1	sphingosine kinase 1	2.24867	0.000905811	0.0284266
A_51_P343517	NM_010742	Ly6d	lymphocyte antigen 6 complex, locus D	2.24312	0.000509156	0.0209016
A_51_P231042	NM_053094	Cd163	CD163 antigen	2.22636	0.0003916	0.017967
A_51_P207921	NM_008898	Por	P450 (cytochrome) oxidoreductase	2.21446	1.38e-06	0.00105061
A_51_P460851	AK018621	Arl14	ADP-ribosylation factor-like 14	2.20789	0.000658507	0.0240593
A_51_P367100	NM_008407	Itih3	inter-alpha trypsin inhibitor, heavy chain 3	2.19732	0.000156156	0.0113879
A_51_P382152	NM_011171	Procr	protein C receptor, endothelial	2.19727	0.000736689	0.0253501
A_51_P239654	NM_010444	Nr4a1	nuclear receptor subfamily 4, group A, member 1	2.19664	1.53e-06	0.00109527
A_51_P367263	NM_199222	Lman1l	lectin, mannose-binding 1 like	2.1957	2.87e-05	0.00500607
A_51_P149714	NM_026835	Ms4a6d	membrane-spanning 4-domains, subfamily A, member 6D	2.18695	0.00790626	0.0918881
A_51_P503494	NM_018790	Arc	activity regulated cytoskeletal-associated protein	2.17635	0.00221585	0.046025
A_51_P330298	NM_031999	Gpr137b	G protein-coupled receptor 137B	2.16509	0.00647586	0.0828038
A_51_P141413	NM_010796	Mgl1	macrophage galactose N-acetyl-galactosamine specific lectin 1	2.16365	0.00242715	0.0486096
A_51_P451032	NM_013470	Anxa3	annexin A3	2.16128	0.00176457	0.0408271
A_51_P518051	NM_176933	Dusp4	dual specificity phosphatase 4	2.15955	2.78e-05	0.00495194
A_51_P127297	NM_008288	Hsd11b1	hydroxysteroid 11-beta dehydrogenase 1	2.15553	0.00136841	0.0354987
A_51_P319460	NM_011019	Osmr	oncostatin M receptor	2.14273	0.00011942	0.00995609
A_52_P481493	NM_010220	Fkbp5	FK506 binding protein 5	2.13485	0.000416237	0.0186108
A_52_P131423	AK007371	Mbd1	methyl-CpG binding domain protein 1	2.10767	0.000661478	0.0240593
A_51_P240614	NM_008536	Tm4sf1	transmembrane 4 superfamily member 1	2.10749	0.00215111	0.0451887
A_52_P520607	NM_024204	Ankrd22	ankyrin repeat domain 22	2.09647	0.00017533	0.0120665
A_52_P368532	NM_011897	Spry2	sprouty homolog 2 (Drosophila)	2.08414	0.00241929	0.0485503
A_51_P309338	NM_021022	Abcb11	ATP-binding cassette, sub-family B (MDR/TAP), member 11	2.0837	0.000532521	0.0214646
A_51_P173678	NM_029415	Slc10a6	solute carrier family 10 (sodium/bile acid cotransporter family), member 6	2.06921	2.29e-06	0.00131948
A_51_P120830	NM_019471	Mmp10	matrix metallopeptidase 10	2.05246	0.000161481	0.0114041
A_52_P665675	NM_013454	Abca1	ATP-binding cassette, sub-family A (ABC1), member 1	2.03456	0.000216991	0.0133134
A_51_P140751	NM_011397	Slc23a1	solute carrier family 23 (nucleobase transporters), member 1	2.0255	0.00666334	0.0841888
A_51_P321643	NM_173371	H6pd	hexose-6-phosphate dehydrogenase (glucose 1-dehydrogenase)	2.0176	4.16e-07	0.000584479
A_51_P445726	NM_011095	Lilrb3	leukocyte immunoglobulin-like receptor, subfamily B (with TM and ITIM domains), member 3	2.01418	0.00379603	0.0615397
A_51_P340027	NM_021362	Pappa	pregnancy-associated plasma protein A	1.99635	0.00154173	0.0379476
A_52_P572476	AK089247	Dhrs9	dehydrogenase/reductase (SDR family) member 9	1.98951	0.0053291	0.0745203
A_52_P117393	NM_011604	Tlr6	toll-like receptor 6	1.98387	0.00292838	0.0536446
A_51_P115575	D13759	Map3k8	mitogen-activated protein kinase kinase kinase 8	1.97073	0.0011692	0.0325786
A_52_P384264	NM_009549	Zfp185	zinc finger protein 185	1.96433	0.00180558	0.0412936
A_51_P420918	NM_020498	Ly6i	lymphocyte antigen 6 complex, locus I	1.9566	0.00478262	0.0702659
A_51_P451574	NM_012006	Acot1	acyl-CoA thioesterase 1	1.95559	0.00308523	0.0554473
A_51_P261087	NM_027106	Avpi1	arginine vasopressin-induced 1	1.95357	9.32e-05	0.00907739
A_51_P424338	NM_008706	Nqo1	NAD(P)H dehydrogenase, quinone 1	1.95321	1.28e-06	0.00101916
A_52_P604629	NM_153287	Axud1	AXIN1 up-regulated 1	1.9526	0.000292856	0.0158382
A_51_P512340	NM_019840	Pde4b	phosphodiesterase 4B, cAMP specific	1.94472	0.00800281	0.0923502
A_51_P405476	NM_010185	Fcer1g	Fc receptor, IgE, high affinity I, gamma polypeptide	1.94331	0.00658752	0.0836827
A_51_P308796	NM_010235	Fosl1	fos-like antigen 1	1.93223	0.00353856	0.0594314
A_52_P432124	NM_001077353	Gsta3	glutathione S-transferase, alpha 3	1.93001	0.000108701	0.00958588
A_52_P26976	NM_133925	Rbm28	RNA binding motif protein 28	1.92836	0.0002408	0.0142287
A_52_P661071	NR_003270	Snhg3	small nucleolar RNA host gene (non-protein coding) 3	1.92708	2.15e-05	0.00439742
A_51_P338443	NM_020581	Angptl4	angiopoietin-like 4	1.9251	0.00393303	0.0626102
A_52_P391983	NM_029810	Nt5c2	5'-nucleotidase, cytosolic II	1.92079	0.00326737	0.0571532
A_52_P573357	AK051360	Pgap1	post-GPI attachment to proteins 1	1.91756	0.00422948	0.0655701
A_51_P405606	NM_008681	Ndrg1	N-myc downstream regulated gene 1	1.91613	0.000326595	0.0166132
A_51_P186476	NM_013612	Slc11a1	solute carrier family 11 (proton-coupled divalent metal ion transporters), member 1	1.91445	0.00197289	0.0433156
A_51_P412817	NM_001081330	Dnahc2	dynein, axonemal, heavy chain 2	1.9114	1.07e-05	0.00320229
A_52_P527924	NM_028247	Slc16a10	solute carrier family 16 (monocarboxylic acid transporters), member 10	1.88653	0.00503856	0.0723899
A_52_P29646	NM_028315	Dis3	DIS3 mitotic control homolog (S. cerevisiae)	1.88102	0.000664362	0.0241036
A_51_P177371	NM_023043	Prnd	prion protein dublet	1.87851	0.00234025	0.0475901
A_52_P69867	NM_028292	Ppme1	protein phosphatase methylesterase 1	1.87	0.0014194	0.0361243
A_52_P380649	NM_028410	Prkrir	protein-kinase, interferon-inducible double stranded RNA dependent inhibitor, repressor of (P58 repressor)	1.86904	0.00163664	0.0393456
A_51_P417077	NM_011700	Vill	villin-like	1.86878	6.09e-05	0.00719349
A_51_P155643	NM_016740	S100a11	S100 calcium binding protein A11 (calgizzarin)	1.86228	0.00122294	0.0334139
A_51_P413088	NM_009693	Apob	apolipoprotein B	1.85747	0.000397726	0.0181296
A_52_P300730	NM_010441	Hmga2	high mobility group AT-hook 2	1.85319	0.00838744	0.0946307
A_51_P211854	NM_011347	Selp	selectin, platelet	1.84707	0.0035101	0.0591316
A_52_P357587	NM_133227	Nup155	nucleoporin 155	1.84308	0.00037741	0.0176859
A_51_P421140	NM_026473	Tubb6	tubulin, beta 6	1.84246	0.00273136	0.0515696
A_52_P597775	NM_181444	Gprc5a	G protein-coupled receptor, family C, group 5, member A	1.83698	0.00876581	0.0968129
A_52_P279143	NM_019553	Ddx21	DEAD (Asp-Glu-Ala-Asp) box polypeptide 21	1.83472	0.00186958	0.0420644
A_51_P252859	NM_010516	Cyr61	cysteine rich protein 61	1.82645	0.000111599	0.00965817
A_52_P525837	NM_175113	Trmt6	tRNA methyltransferase 6 homolog (S. cerevisiae)	1.82643	0.000639096	0.0238128
A_52_P450236	NM_172713	Sdad1	SDA1 domain containing 1	1.82553	0.000658719	0.0240593
A_52_P306305	NM_001035533	Akap2	A kinase (PRKA) anchor protein 2	1.81776	0.000110309	0.00965516
A_52_P94334	NM_178677	Sec22c	SEC22 vesicle trafficking protein-like C (S. cerevisiae)	1.81653	8.33e-06	0.00273225
A_52_P492176	NM_022023	Gmfb	glia maturation factor, beta	1.81634	0.00605178	0.0800345
A_51_P240253	NM_019662	Rrad	Ras-related associated with diabetes	1.81286	0.00349265	0.0590365
A_52_P471913	NM_015751	Abce1	ATP-binding cassette, sub-family E (OABP), member 1	1.81258	0.00122928	0.0334787
A_52_P263474	NM_001033222	Pdzd8	PDZ domain containing 8	1.80819	0.00189813	0.0423268
A_51_P293001	NM_001039394	Rab43	RAB43, member RAS oncogene family	1.80235	0.000307765	0.0162726
A_51_P500984	NM_008655	Gadd45b	growth arrest and DNA-damage-inducible 45 beta	1.79854	0.000325064	0.0166098
A_52_P572571	NM_013598	Kitl	kit ligand	1.78726	0.000652012	0.0239382
A_52_P164615	NM_025800	Ppp1r2	protein phosphatase 1, regulatory (inhibitor) subunit 2	1.77886	0.00883943	0.0975307
A_51_P159453	NM_009252	Serpina3n	serine (or cysteine) peptidase inhibitor, clade A, member 3N	1.77745	0.0059305	0.0791764
A_52_P278538	NM_008218	Hba-a1	hemoglobin alpha, adult chain 1	1.77631	0.00527563	0.0740085
A_51_P510031	NM_053184	Ugt2a1	UDP glucuronosyltransferase 2 family, polypeptide A1	1.77611	0.00228304	0.0469071
A_52_P104885	NM_029466	Arl5b	ADP-ribosylation factor-like 5B	1.77465	0.0078653	0.0917156
A_52_P88591	NM_030262	Pofut2	protein O-fucosyltransferase 2	1.7746	0.00321504	0.0567445
A_51_P110689	NM_009104	Rrm2	ribonucleotide reductase M2	1.7665	0.00043177	0.0190386
A_51_P328613	NM_010188	Fcgr3	Fc receptor, IgG, low affinity III	1.76464	0.00723178	0.0878299
A_52_P382731	AK140625	Rbbp4	retinoblastoma binding protein 4	1.75914	0.000282246	0.0155744
A_52_P2670	NR_001460	Rmrp	RNA component of mitochondrial RNAase P	1.75853	0.00337954	0.0580042
A_52_P208681	M10466	Hba-a2	hemoglobin alpha, adult chain 2	1.75618	0.00383888	0.0618361
A_52_P531325	AK013825	Rps6	ribosomal protein S6	1.75191	2.03e-05	0.00431704
A_52_P188070	AK019056	Zfp87	zinc finger protein 87	1.7315	0.000335702	0.0168558
A_52_P570288	NM_019666	Syncrip	synaptotagmin binding, cytoplasmic RNA interacting protein	1.72518	0.00122525	0.0334149
A_51_P479818	NM_028894	Lonrf3	LON peptidase N-terminal domain and ring finger 3	1.72128	0.00818597	0.0933765
A_52_P222981	AK033485	Pgap1	post-GPI attachment to proteins 1	1.72005	0.00481875	0.070532
A_51_P119923	NM_011119	Pa2g4	proliferation-associated 2G4	1.71006	0.00915932	0.0997493
A_51_P103007	NM_008401	Itgam	integrin alpha M	1.70055	0.00126047	0.0338753
A_51_P127681	NM_013885	Clic4	chloride intracellular channel 4 (mitochondrial)	1.69998	0.00647505	0.0828038
A_51_P325992	NM_145482	Setd4	SET domain containing 4	1.69764	3.72e-05	0.00571651
A_52_P430194	AK087437	Smox	spermine oxidase	1.6949	0.00805339	0.0924262
A_51_P324161	NM_001081112	Ankrd26	ankyrin repeat domain 26	1.6932	0.000895052	0.0282513
A_51_P465161	NM_026152	0610010D20Rik	RIKEN cDNA 0610010D20 gene	1.68943	0.000127415	0.010241
A_52_P320822	BC057996	Sfrs10	splicing factor, arginine/serine-rich 10 (transformer 2 homolog, Drosophila)	1.68493	0.00261587	0.0506422
A_52_P421399	NM_027807	Cul5	cullin 5	1.68177	0.000162155	0.0114126
A_52_P300451	NM_053085	Tcf23	transcription factor 23	1.68038	0.00367548	0.0603987
A_52_P655508	ENSMUST00000029686	Hcn3	hyperpolarization-activated, cyclic nucleotide-gated K+ 3	1.67734	9.07e-05	0.00896667
A_52_P306831	NM_001002842	Pram1	PML-RAR alpha-regulated adaptor molecule 1	1.67345	0.00780877	0.0913566
A_51_P446570	NM_130452	Bbox1	butyrobetaine (gamma), 2-oxoglutarate dioxygenase 1 (gamma-butyrobetaine hydroxylase)	1.67329	0.0015608	0.0382415
A_51_P499254	NM_028696	Obfc2a	oligonucleotide/oligosaccharide-binding fold containing 2A	1.67111	0.000952579	0.0293286
A_52_P482941	NM_009584	Dnajc2	DnaJ (Hsp40) homolog, subfamily C, member 2	1.66453	0.00177765	0.0409945
A_52_P372843	AK161097	Fusip1	FUS interacting protein (serine-arginine rich) 1	1.6629	0.00238642	0.0481147
A_52_P138126	NM_133232	Pfkfb3	6-phosphofructo-2-kinase/fructose-2,6-biphosphatase 3	1.66145	0.00291757	0.0535305
A_52_P127024	NM_175091	Tnks	tankyrase, TRF1-interacting ankyrin-related ADP-ribose polymerase	1.65645	0.00894534	0.0981778
A_51_P144090	NM_030696	Slc16a3	solute carrier family 16 (monocarboxylic acid transporters), member 3	1.64588	0.00537925	0.0748637
A_51_P365854	NM_177632	BC022623	cDNA sequence BC022623	1.64469	9.71e-05	0.00931068
A_52_P617817	NM_008300	Hspa4	heat shock protein 4	1.63612	0.00359434	0.059762
A_51_P291347	NM_013614	Odc1	ornithine decarboxylase, structural 1	1.63538	1.97e-05	0.00428698
A_51_P156857	NM_134133	2010002N04Rik	RIKEN cDNA 2010002N04 gene	1.63356	0.0031699	0.05646
A_52_P49321	NM_175314	Adamts9	a disintegrin-like and metallopeptidase (reprolysin type) with thrombospondin type 1 motif, 9	1.63279	6.45e-05	0.0074759
A_52_P132055	NM_021293	Cd33	CD33 antigen	1.63126	0.00619661	0.0810763
A_52_P78650	ENSMUST00000109136	Cass4	Cas scaffolding protein family member 4	1.62707	0.00661288	0.0838229
A_52_P676686	NM_175121	Slc38a2	solute carrier family 38, member 2	1.62341	0.00554119	0.0760916
A_51_P419959	NM_028932	Eaf1	ELL associated factor 1	1.61751	0.00139351	0.0358683
A_51_P182828	NM_008828	Pgk1	phosphoglycerate kinase 1	1.61321	8.09e-08	0.000202742
A_51_P428913	D38379	Pkm2	pyruvate kinase, muscle	1.61151	7.63e-05	0.00814204
A_52_P328249	AK083076	Pkm2	pyruvate kinase, muscle	1.61034	0.000492934	0.0206049
A_51_P185660	NM_011338	Ccl9	chemokine (C-C motif) ligand 9	1.6082	0.00426532	0.0656805
A_51_P238659	NM_001033375	A230046K03Rik	RIKEN cDNA A230046K03 gene	1.60347	0.00801176	0.0923502
A_52_P506461	NM_183288	5730442P18Rik	RIKEN cDNA 5730442P18 gene	1.60332	0.00369661	0.0605447
A_52_P118638	NM_177103	Senp5	SUMO/sentrin specific peptidase 5	1.59988	0.00112956	0.0322144
A_51_P367947	NM_172525	Arhgap29	Rho GTPase activating protein 29	1.59955	0.000400901	0.0182034
A_52_P1115511	AK031392	6030422H21Rik	RIKEN cDNA 6030422H21 gene	1.59842	0.00155336	0.0381078
A_51_P268154	NM_207625	Acsl4	acyl-CoA synthetase long-chain family member 4	1.59689	0.00381733	0.0616021
A_51_P359272	NM_009655	Alcam	activated leukocyte cell adhesion molecule	1.59608	0.00770959	0.0908754
A_52_P679966	NM_032008	Slmap	sarcolemma associated protein	1.59094	0.00659231	0.083683
A_51_P474701	NM_019395	Fbp1	fructose bisphosphatase 1	1.58222	0.000466219	0.0199316
A_51_P446477	NM_171826	Cldnd1	claudin domain containing 1	1.58125	0.00184391	0.0418625
A_51_P517695	NM_008530	Ly6f	lymphocyte antigen 6 complex, locus F	1.57777	0.00106098	0.0313425
A_51_P161612	NM_009831	Ccng1	cyclin G1	1.57749	0.000267816	0.0151839
A_51_P358256	NM_009803	Nr1i3	nuclear receptor subfamily 1, group I, member 3	1.56831	2.94e-05	0.00504168
A_51_P266964	NM_177732	Slc35d1	solute carrier family 35 (UDP-glucuronic acid/UDP-N-acetylgalactosamine dual transporter), member D1	1.56375	0.00705639	0.0869339
A_51_P255456	NM_009994	Cyp1b1	cytochrome P450, family 1, subfamily b, polypeptide 1	1.5608	0.00330304	0.0574496
A_52_P418791	NM_011254	Rbp1	retinol binding protein 1, cellular	1.55746	0.00256198	0.0500874
A_51_P351975	NM_010449	Hoxa1	homeo box A1	1.54986	0.00582077	0.0783938
A_51_P199367	NM_016903	Esd	esterase D/formylglutathione hydrolase	1.53924	8.22e-06	0.00273225
A_52_P421234	NM_133832	Rdh10	retinol dehydrogenase 10 (all-trans)	1.53313	0.00801393	0.0923502
A_51_P329811	NM_009042	Reg1	regenerating islet-derived 1	1.52933	0.00135013	0.0352511
A_52_P432170	XM_001474539	2810416G20Rik	RIKEN cDNA 2810416G20 gene	1.52625	0.00176875	0.0408562
A_52_P426605	NM_021301	Slc15a2	solute carrier family 15 (H+/peptide transporter), member 2	1.52605	0.00265035	0.0510283
A_52_P213909	NM_008220	Hbb-b1	hemoglobin, beta adult major chain	1.52326	0.00604438	0.0799968
A_51_P206708	NM_053115	Acox2	acyl-Coenzyme A oxidase 2, branched chain	1.52285	0.00562813	0.0768047
A_51_P317427	NM_177420	Psat1	phosphoserine aminotransferase 1	1.52079	6.25e-06	0.00240981
A_52_P77983	NM_009551	Zfand5	zinc finger, AN1-type domain 5	1.51613	0.00507688	0.07259
A_52_P60056	NM_144805	Tmem40	transmembrane protein 40	1.51278	0.00110114	0.031857
A_51_P391871	NM_201369	N4bp2l2	NEDD4 binding protein 2-like 2	1.5069	0.00311231	0.0558387
A_52_P41668	NM_001040131	Eif4g2	eukaryotic translation initiation factor 4, gamma 2	1.50674	0.0073123	0.0883188
A_52_P36306	NM_016881	Pmm2	phosphomannomutase 2	1.50531	0.000120182	0.00999586
A_51_P160754	NM_031159	Apobec1	apolipoprotein B editing complex 1	1.5034	0.00417701	0.0650439
A_52_P168505	NM_026647	Zdhhc21	zinc finger, DHHC domain containing 21	1.50249	0.000198153	0.0129275
A_52_P545608	NM_001081260	Tnks1bp1	tankyrase 1 binding protein 1	1.4981	7.13e-06	0.00260645
A_52_P128906	AK006810	Zfp787	zinc finger protein 787	1.49798	0.00271819	0.0514482
A_52_P543040	NM_028276	Utp14a	UTP14, U3 small nucleolar ribonucleoprotein, homolog A (yeast)	1.49454	0.000879948	0.0280157
A_51_P186856	NM_027011	Krt5	keratin 5	1.49015	0.00199977	0.0435151
A_52_P171692	NM_029821	1190003J15Rik	RIKEN cDNA 1190003J15 gene	1.48008	0.000357129	0.0173568
A_51_P464822	NM_015787	Hist1h1e	histone cluster 1, H1e	1.47807	0.00827154	0.0938949
A_51_P518001	NM_145365	Creb3l3	cAMP responsive element binding protein 3-like 3	1.47732	0.00709442	0.0871217
A_51_P125745	NM_012055	Asns	asparagine synthetase	1.47553	0.000139506	0.0109054
A_51_P267375	AB054987	Pip4k2b	phosphatidylinositol-5-phosphate 4-kinase, type II, beta	1.47481	0.0016977	0.0401263
A_51_P216702	NM_175313	A130022J15Rik	RIKEN cDNA A130022J15 gene	1.47479	0.00891136	0.0980194
A_52_P243054	NM_001024205	Nufip2	nuclear fragile X mental retardation protein interacting protein 2	1.473	0.000637484	0.023778
A_52_P167278	NM_172308	Mthfd1l	methylenetetrahydrofolate dehydrogenase (NADP+ dependent) 1-like	1.46946	0.00190627	0.0424543
A_51_P160083	BY705531	1500035N22Rik	RIKEN cDNA 1500035N22 gene	1.46694	1.1e-05	0.00322213
A_51_P401517	NM_053095	Il24	interleukin 24	1.45347	0.00198861	0.0434381
A_51_P312327	NM_022415	Ptges	prostaglandin E synthase	1.45331	0.00618813	0.0810763
A_51_P359625	NM_010344	Gsr	glutathione reductase	1.45294	0.000513359	0.0210005
A_52_P516733	NM_145959	D15Ertd621e	DNA segment, Chr 15, ERATO Doi 621, expressed	1.45283	0.00253947	0.0498785
A_52_P622067	NM_029600	Abcc3	ATP-binding cassette, sub-family C (CFTR/MRP), member 3	1.44815	0.000257112	0.0148427
A_51_P312949	NM_028034	Tdrd12	tudor domain containing 12	1.44806	0.000648126	0.0239382
A_52_P684647	NM_172498	Ptk2b	PTK2 protein tyrosine kinase 2 beta	1.44727	5.15e-05	0.00670706
A_51_P255875	NM_011061	Padi4	peptidyl arginine deiminase, type IV	1.44633	0.00117028	0.0325786
A_52_P506995	NM_029639	1600029D21Rik	RIKEN cDNA 1600029D21 gene	1.44322	0.00218896	0.045678
A_51_P306739	AK016329	4930579K19Rik	RIKEN cDNA 4930579K19 gene	1.44046	0.00290849	0.0534196
A_52_P94941	NM_021347	Gsdma1	gasdermin A1	1.44024	0.0011655	0.0325786
A_51_P264495	NM_018870	Pgam2	phosphoglycerate mutase 2	1.43984	0.00321515	0.0567445
A_51_P188141	NM_008522	Ltf	lactotransferrin	1.43707	0.00615404	0.0809145
A_52_P230938	NM_010741	Ly6c1	lymphocyte antigen 6 complex, locus C1	1.43273	0.00213668	0.0450399
A_52_P75971	NM_026599	Cgnl1	cingulin-like 1	1.43238	0.00155161	0.0381078
A_52_P596008	NM_015753	Zeb2	zinc finger E-box binding homeobox 2	1.42871	0.00733084	0.0883907
A_51_P219662	NM_025831	1300014I06Rik	RIKEN cDNA 1300014I06 gene	1.42644	0.000451136	0.0195487
A_51_P144801	AK008813	2210403K04Rik	RIKEN cDNA 2210403K04 gene	1.41662	0.00154939	0.0381078
A_51_P207153	NM_198001	1110008P14Rik	RIKEN cDNA 1110008P14 gene	1.41443	0.000737626	0.0253546
A_51_P465512	NM_008708	Nmt2	N-myristoyltransferase 2	1.41375	0.00291454	0.0535029
A_52_P671529	NM_175446	Zmat1	zinc finger, matrin type 1	1.4093	0.00204577	0.0439348
A_51_P389479	AK004470	1190003J15Rik	RIKEN cDNA 1190003J15 gene	1.40358	0.000354228	0.0172921
A_52_P548913	NM_009817	Cast	calpastatin	1.40234	0.000532941	0.0214646
A_52_P27249	AK030569	Dynlt1	dynein light chain Tctex-type 1	1.40218	0.0061151	0.0806288
A_51_P518592	NM_139227	Atxn7	ataxin 7	1.4004	0.00323997	0.0569209
A_51_P335480	NM_028077	1810055G02Rik	RIKEN cDNA 1810055G02 gene	1.39726	0.000776126	0.0259875
A_52_P258606	AK081980	Prdx6	peroxiredoxin 6	1.39375	0.000132795	0.0105452
A_52_P633489	NM_026161	C1qtnf4	C1q and tumor necrosis factor related protein 4	1.38915	0.00105386	0.0311884
A_51_P238183	NM_175443	Etnk2	ethanolamine kinase 2	1.38798	5.84e-05	0.00708454
A_51_P297579	NM_008102	Gch1	GTP cyclohydrolase 1	1.38759	0.00480114	0.0704496
A_51_P191893	AK163489	2410022M11Rik	RIKEN cDNA 2410022M11 gene	1.387	0.00546491	0.0753981
A_51_P295046	NM_013610	Ninj1	ninjurin 1	1.38614	0.00393689	0.0626102
A_51_P415809	NM_026954	Tusc1	tumor suppressor candidate 1	1.38552	0.00151641	0.037574
A_51_P316935	NM_145980	8430408G22Rik	RIKEN cDNA 8430408G22 gene	1.38219	0.000575061	0.0224108
A_52_P445253	NM_133833	Dst	dystonin	1.38008	0.000444692	0.0194859
A_52_P384392	NM_023910	Tsc22d4	TSC22 domain family 4	1.3777	0.00202749	0.0438766
A_52_P21835	NM_009848	Entpd1	ectonucleoside triphosphate diphosphohydrolase 1	1.37686	0.00160621	0.0389229
A_51_P347214	NM_172121	Zc3h3	zinc finger CCCH type containing 3	1.37594	0.000341936	0.0169797
A_51_P430002	NM_177171	Heatr5a	HEAT repeat containing 5A	1.37558	0.00129449	0.034499
A_51_P446098	NM_016799	Srrm1	serine/arginine repetitive matrix 1	1.37379	0.000756302	0.0256726
A_51_P253074	NM_027979	Chit1	chitinase 1 (chitotriosidase)	1.3712	0.0031246	0.0559136
A_52_P471088	NM_146034	Ctage5	CTAGE family, member 5	1.37106	0.00370369	0.0605759
A_52_P423424	NM_015774	Ero1l	ERO1-like (S. cerevisiae)	1.36766	0.0028409	0.0526745
A_52_P650215	NM_029278	Nol14	nucleolar protein 14	1.3666	0.000996089	0.0301075
A_52_P338651	NM_011256	Pitpnm2	phosphatidylinositol transfer protein, membrane-associated 2	1.36585	0.00205379	0.0439348
A_52_P640204	NM_011484	Stam	signal transducing adaptor molecule (SH3 domain and ITAM motif) 1	1.36568	0.00281275	0.0524295
A_52_P74183	NM_024242	Riok1	RIO kinase 1 (yeast)	1.36451	0.0082625	0.0938225
A_52_P418807	BY721875	9430081H08Rik	RIKEN cDNA 9430081H08 gene	1.36287	0.000550202	0.02192
A_51_P483118	NM_016660	Hmga1	high mobility group AT-hook 1	1.35644	0.00736009	0.0886824
A_52_P358388	NM_182939	Ppp4r2	protein phosphatase 4, regulatory subunit 2	1.35498	0.000463442	0.0198855
A_52_P276719	NM_172666	Agps	alkylglycerone phosphate synthase	1.3519	0.00510634	0.0728566
A_52_P17534	NM_001037905	Dab2	disabled homolog 2 (Drosophila)	1.3494	0.000566673	0.0222869
A_51_P367060	NM_013562	Ifrd1	interferon-related developmental regulator 1	1.34245	0.00492634	0.0713814
A_52_P355889	NM_001033430	Jhdm1d	jumonji C domain-containing histone demethylase 1 homolog D (S. cerevisiae)	1.34197	0.000149205	0.0110952
A_52_P8174	XM_001005092	Wdr43	WD repeat domain 43	1.34006	0.00102312	0.0306405
A_51_P511060	NM_030165	Csgalnact2	chondroitin sulfate N-acetylgalactosaminyltransferase 2	1.34005	0.00298177	0.0543391
A_51_P460302	NM_130863	Adrbk1	adrenergic receptor kinase, beta 1	1.33914	0.00232202	0.047384
A_51_P446967	NM_001033422	Thoc2	THO complex 2	1.33887	0.000482314	0.0202983
A_52_P125533	NM_001081216	Phip	pleckstrin homology domain interacting protein	1.33884	0.00779296	0.0912997
A_51_P483301	NM_177256	Prdx6-rs1	peroxiredoxin 6, related sequence 1	1.33629	1.15e-05	0.00322213
A_52_P213318	NM_011767	Zfr	zinc finger RNA binding protein	1.33389	0.0031673	0.0564596
A_51_P371485	NM_198017	C430003P19Rik	RIKEN cDNA C430003P19 gene	1.33385	0.0059472	0.0792486
A_52_P6070	NM_027627	4931408A02Rik	RIKEN cDNA 4931408A02 gene	1.33043	0.000766729	0.0259013
A_52_P479099	NM_009448	Tuba1c	tubulin, alpha 1C	1.33027	0.00347807	0.0589066
A_51_P272553	NM_011498	Bhlhb2	basic helix-loop-helix domain containing, class B2	1.33004	0.0022883	0.0469416
A_52_P395575	NM_010028	Ddx3x	DEAD/H (Asp-Glu-Ala-Asp/His) box polypeptide 3, X-linked	1.3288	0.00599193	0.0795727
A_52_P192699	NM_013584	Lifr	leukemia inhibitory factor receptor	1.32727	0.00473029	0.0697013
A_51_P157462	NM_009060	Rgn	regucalcin	1.32377	0.00765899	0.0905689
A_51_P318192	NM_010276	Gem	GTP binding protein (gene overexpressed in skeletal muscle)	1.32317	0.000358749	0.0173679
A_51_P444437	NM_025968	Ltb4dh	leukotriene B4 12-hydroxydehydrogenase	1.32229	0.000106869	0.00954453
A_51_P310821	NM_010453	Hoxa5	homeo box A5	1.3217	0.00109768	0.031857
A_51_P238722	NM_010740	Cd93	CD93 antigen	1.3215	0.00397964	0.0629738
A_51_P276479	NM_178098	4930486L24Rik	RIKEN cDNA 4930486L24 gene	1.31942	0.000867571	0.0278723
A_52_P594768	NM_009698	Aprt	adenine phosphoribosyl transferase	1.31881	0.00204282	0.0439348
A_51_P421182	NM_025575	Sys1	SYS1 Golgi-localized integral membrane protein homolog (S. cerevisiae)	1.31853	0.00057529	0.0224108
A_52_P247788	NM_172625	D030070L09Rik	RIKEN cDNA D030070L09 gene	1.31732	0.0064527	0.0827046
A_52_P279852	AK081551	Mrpl52	mitochondrial ribosomal protein L52	1.31544	0.00132587	0.0349376
A_52_P78033	AK057615	Ihpk2	inositol hexaphosphate kinase 2	1.31536	0.00121203	0.0333917
A_52_P533304	NM_173363	Eif5	eukaryotic translation initiation factor 5	1.3148	0.00850168	0.0953051
A_51_P394383	EF177380	Malat1	metastasis associated lung adenocarcinoma transcript 1 (non-coding RNA)	1.31457	0.00307819	0.0553775
A_52_P470017	NM_001042671	Prei4	preimplantation protein 4	1.31449	0.000373148	0.0175717
A_51_P293688	NM_026405	Rab32	RAB32, member RAS oncogene family	1.31373	0.00772736	0.0909228
A_52_P574214	NM_028244	Rrp1b	ribosomal RNA processing 1 homolog B (S. cerevisiae)	1.31344	0.00114781	0.0324632
A_51_P322550	NM_017381	Zranb2	zinc finger, RAN-binding domain containing 2	1.30979	0.00625453	0.0814271
A_52_P532982	NM_011819	Gdf15	growth differentiation factor 15	1.30503	0.00207588	0.0440249
A_52_P466788	NM_133673	Tor1b	torsin family 1, member B	1.30307	0.000357701	0.0173568
A_51_P272563	NM_172722	C330023M02Rik	RIKEN cDNA C330023M02 gene	1.30239	0.000161009	0.0114041
A_52_P61735	NM_001081185	Flnc	filamin C, gamma (actin binding protein 280)	1.29887	3.9e-05	0.00581791
A_51_P491987	NM_019955	Ripk3	receptor-interacting serine-threonine kinase 3	1.29855	0.00175811	0.0407341
A_52_P676406	NM_025950	Cdc37l1	cell division cycle 37 homolog (S. cerevisiae)-like 1	1.29671	0.00252879	0.0497678
A_51_P422540	NM_028829	Paqr8	progestin and adipoQ receptor family member VIII	1.2952	0.000148664	0.0110785
A_51_P380005	NM_015736	Galnt3	UDP-N-acetyl-alpha-D-galactosamine:polypeptide N-acetylgalactosaminyltransferase 3	1.29399	0.00481298	0.0705196
A_51_P181517	NM_144559	Fcgr4	Fc receptor, IgG, low affinity IV	1.29376	0.00367347	0.0603987
A_52_P601688	NM_008576	Abcc1	ATP-binding cassette, sub-family C (CFTR/MRP), member 1	1.29129	0.00520045	0.0734697
A_52_P448578	BC023749	Rbm25	RNA binding motif protein 25	1.29005	0.000740877	0.0254194
A_51_P183940	NM_016866	Stk39	serine/threonine kinase 39, STE20/SPS1 homolog (yeast)	1.28939	0.000588785	0.0227847
A_52_P189449	NM_023743	Eif4enif1	eukaryotic translation initiation factor 4E nuclear import factor 1	1.28863	0.00705646	0.0869339
A_52_P384621	NM_177725	Lrrc8a	leucine rich repeat containing 8A	1.28466	8.73e-05	0.0087337
A_52_P437084	XM_883948	EG619750	predicted gene, EG619750	1.28033	7.24e-05	0.00792765
A_52_P1026777	NM_001033141	1110006O17Rik	RIKEN cDNA 1110006O17 gene	1.27956	0.00327134	0.0571532
A_51_P157112	NM_008458	Serpina3c	serine (or cysteine) peptidase inhibitor, clade A, member 3C	1.27823	0.00785761	0.0916902
A_52_P513167	NM_172585	Larp5	La ribonucleoprotein domain family, member 5	1.27295	0.00287039	0.0529695
A_52_P625672	AK039294	Lysmd4	LysM, putative peptidoglycan-binding, domain containing 4	1.27045	0.00365697	0.0603176
A_52_P47846	AF143181	Fcgr1	Fc receptor, IgG, high affinity I	1.26866	0.00277702	0.0521294
A_51_P224617	NM_001001932	Eea1	early endosome antigen 1	1.26625	0.00127475	0.0341805
A_52_P262914	NM_024215	Zfp593	zinc finger protein 593	1.26401	5.25e-05	0.00677335
A_51_P117711	NM_001081290	Bat2d	BAT2 domain containing 1	1.26305	0.00816622	0.0932184
A_52_P467930	XM_001000802	Prdx6-rs2	peroxiredoxin 6, related sequence 2	1.26074	0.000574978	0.0224108
A_51_P116896	NM_146768	Olfr1099	olfactory receptor 1099	1.25256	0.00175939	0.0407341
A_52_P555603	AK032770	Apbb2	amyloid beta (A4) precursor protein-binding, family B, member 2	1.2517	0.0078973	0.0918143
A_51_P278675	NM_009643	Ahnak	AHNAK nucleoprotein (desmoyokin)	1.25136	0.00166488	0.0396981
A_52_P110052	NM_010045	Darc	Duffy blood group, chemokine receptor	1.25049	6.84e-05	0.00762052
A_52_P329825	NM_011877	Ptpn21	protein tyrosine phosphatase, non-receptor type 21	1.24294	0.000123569	0.010074
A_51_P245796	NM_029083	Ddit4	DNA-damage-inducible transcript 4	1.24231	4.55e-06	0.00208645
A_51_P356241	AK035675	9530085L02Rik	RIKEN cDNA 9530085L02 gene	1.24141	0.000389531	0.0179616
A_51_P386612	NM_027153	Pir	pirin	1.23828	2.68e-05	0.00486878
A_51_P189082	NM_030611	Akr1c6	aldo-keto reductase family 1, member C6	1.2369	0.00129231	0.0344673
A_52_P16209	NM_001002004	2610507B11Rik	RIKEN cDNA 2610507B11 gene	1.22975	0.00662427	0.0839067
A_52_P226127	NM_011805	Dido1	death inducer-obliterator 1	1.22915	0.000142223	0.010984
A_52_P609387	AK044402	AI848100	expressed sequence AI848100	1.22703	0.00448805	0.0675787
A_52_P68033	NM_001080813	Rab11fip1	RAB11 family interacting protein 1 (class I)	1.22562	0.00148612	0.037176
A_52_P494354	NM_027418	Mapk6	mitogen-activated protein kinase 6	1.22542	0.000747208	0.0255691
A_51_P259802	NM_020575	39142	membrane-associated ring finger (C3HC4) 7	1.2247	0.00190133	0.0423713
A_52_P318683	NM_001081132	Upf2	UPF2 regulator of nonsense transcripts homolog (yeast)	1.22286	1.24e-05	0.00331497
A_52_P409746	NM_080844	Serpinc1	serine (or cysteine) peptidase inhibitor, clade C (antithrombin), member 1	1.22222	0.00728373	0.088095
A_51_P163378	ENSMUST00000020081	Zwint	ZW10 interactor	1.22077	0.00286206	0.0528435
A_52_P554536	NM_175649	Tnfrsf26	tumor necrosis factor receptor superfamily, member 26	1.22071	0.001737	0.0406177
A_51_P211341	NM_144545	Eif3j	eukaryotic translation initiation factor 3, subunit J	1.21873	0.000504006	0.0208201
A_52_P70381	BC030365	LOC100039590	similar to transforming growth factor, beta receptor III (betaglycan, 300kDa)	1.21617	0.00828485	0.0939274
A_52_P60519	NM_029648	D19Ertd737e	DNA segment, Chr 19, ERATO Doi 737, expressed	1.21603	0.00623543	0.0812992
A_52_P199360	NM_001081058	Cdc2l5	cell division cycle 2-like 5 (cholinesterase-related cell division controller)	1.21477	0.000965755	0.029527
A_51_P375509	NM_175318	Spty2d1	SPT2, Suppressor of Ty, domain containing 1 (S. cerevisiae)	1.21198	0.00580768	0.0783646
A_51_P380215	NM_011100	Prkacb	protein kinase, cAMP dependent, catalytic, beta	1.2055	0.00892619	0.0980709
A_52_P573336	NM_172205	Sbsn	suprabasin	1.20503	0.000439626	0.0192881
A_52_P340692	NM_175360	Obfc1	oligonucleotide/oligosaccharide-binding fold containing 1	1.20499	0.00732709	0.0883757
A_52_P347705	NM_133985	Oxsr1	oxidative-stress responsive 1	1.20488	0.00740195	0.0887602
A_51_P186469	AK017789	BC033915	cDNA sequence BC033915	1.20468	0.0032267	0.0568258
A_51_P270741	NM_009303	Syngr1	synaptogyrin 1	1.20425	0.00136198	0.0354368
A_51_P140731	NM_013715	Cops5	COP9 (constitutive photomorphogenic) homolog, subunit 5 (Arabidopsis thaliana)	1.20187	0.000251483	0.0146139
A_51_P482425	NM_152815	Lins2	lines homolog 2 (Drosophila)	1.20093	0.000416883	0.018616
A_52_P278295	NM_028460	Pear1	platelet endothelial aggregation receptor 1	1.19954	0.00140704	0.0359429
A_52_P634822	NM_008672	Nap1l4	nucleosome assembly protein 1-like 4	1.1978	0.00724164	0.0878888
A_52_P172704	AK136643	E030011O05Rik	RIKEN cDNA E030011O05 gene	1.19435	0.00124585	0.0336747
A_51_P108812	NM_011312	S100a5	S100 calcium binding protein A5	1.19277	0.000234752	0.0139891
A_52_P448805	AK047471	1700096K18Rik	RIKEN cDNA 1700096K18 gene	1.1922	0.00061883	0.0233301
A_51_P122017	NM_001017426	Jmjd3	jumonji domain containing 3	1.19008	0.00307146	0.0553415
A_52_P541833	NM_177876	Vps37b	vacuolar protein sorting 37B (yeast)	1.18834	0.00452124	0.0679087
A_51_P295681	AK084888	Gpatch8	G patch domain containing 8	1.18695	0.00064635	0.0239054
A_52_P590474	NM_019937	Ccnl1	cyclin L1	1.18612	0.000519624	0.0212073
A_52_P430829	XM_888586	Gm98	gene model 98, (NCBI)	1.18415	0.00181025	0.0413658
A_52_P515826	NM_001080931	Med13	mediator complex subunit 13	1.17573	0.00292785	0.0536446
A_52_P409778	NM_172882	Wdfy3	WD repeat and FYVE domain containing 3	1.17535	0.00238798	0.0481147
A_51_P122180	AK122541	Zfp451	zinc finger protein 451	1.17279	0.00367718	0.0603987
A_51_P269273	NM_013455	Acr	preproacrosin	1.17245	0.00777495	0.091238
A_52_P344116	NM_028774	Rnf6	ring finger protein (C3H2C3 type) 6	1.17182	0.00450751	0.0677845
A_52_P276792	NM_053202	Foxp1	forkhead box P1	1.1716	0.000998337	0.0301295
A_52_P435118	NM_146258	Stard13	StAR-related lipid transfer (START) domain containing 13	1.17097	0.000117854	0.00991239
A_51_P400107	NM_011046	Furin	furin (paired basic amino acid cleaving enzyme)	1.17076	0.00614351	0.0808557
A_52_P60760	NM_013799	Ate1	arginine-tRNA-protein transferase 1	1.16858	0.00709901	0.0871217
A_52_P267824	NM_197999	2210023G05Rik	RIKEN cDNA 2210023G05 gene	1.16704	0.00282802	0.0525745
A_51_P251357	NM_016748	Ctps	cytidine 5'-triphosphate synthase	1.16645	0.00258678	0.0503838
A_51_P140237	NM_010212	Fhl2	four and a half LIM domains 2	1.15969	0.0079836	0.0922978
A_52_P72575	NM_026112	Zfp606	zinc finger protein 606	1.1582	0.00785624	0.0916902
A_52_P483269	AK029299	Slc22a15	solute carrier family 22 (organic anion/cation transporter), member 15	1.15664	0.00586498	0.0786629
A_52_P456674	NM_016746	Ccnc	cyclin C	1.15564	0.00168481	0.0399562
A_52_P91658	AK044205	A930001C03Rik	RIKEN cDNA A930001C03 gene	1.15544	0.00270803	0.0513371
A_52_P354363	NM_026574	Inoc1	INO80 complex homolog 1 (S. cerevisiae)	1.15252	0.00277734	0.0521294
A_52_P639689	NM_001034864	EG236749	predicted gene, EG236749	1.15204	0.00670795	0.0846002
A_51_P203062	NM_010135	Enah	enabled homolog (Drosophila)	1.15076	0.00252568	0.0497618
A_52_P321733	NM_010798	Mif	macrophage migration inhibitory factor	1.14829	0.00121748	0.0334018
A_51_P312795	NM_008428	Kcnj8	potassium inwardly-rectifying channel, subfamily J, member 8	1.14738	0.00103351	0.0308199
A_52_P348922	AK017896	5830404H04Rik	RIKEN cDNA 5830404H04 gene	1.14642	3.77e-05	0.00574794
A_52_P5394	NM_001099674	1810022K09Rik	RIKEN cDNA 1810022K09 gene	1.14597	0.000910142	0.0284407
A_51_P368313	NM_011702	Vip	vasoactive intestinal polypeptide	1.14404	0.00545074	0.0753211
A_51_P451482	NM_023628	Anxa9	annexin A9	1.1423	0.000225892	0.0137647
A_52_P213916	NM_194268	Onecut2	one cut domain, family member 2	1.14218	0.00337851	0.0580042
A_51_P436534	NM_008971	Twf1	twinfilin, actin-binding protein, homolog 1 (Drosophila)	1.14181	0.0026931	0.0512529
A_51_P343129	NM_027435	Atad2	ATPase family, AAA domain containing 2	1.13861	0.00393544	0.0626102
A_51_P482925	NM_175363	Pphln1	periphilin 1	1.1351	5.66e-05	0.00692048
A_51_P157193	NM_023275	Rhoj	ras homolog gene family, member J	1.13468	0.00732292	0.0883757
A_51_P194181	AK053909	Dock5	dedicator of cytokinesis 5	1.13403	0.00504762	0.0724015
A_51_P455906	NM_027196	Pold4	polymerase (DNA-directed), delta 4	1.13356	0.00169729	0.0401263
A_52_P348287	NM_198104	Tcte3	t-complex-associated testis expressed 3	1.1305	0.00559442	0.0765732
A_51_P426096	NM_010810	Mmp7	matrix metallopeptidase 7	1.12783	0.00360034	0.059771
A_51_P258817	AK050374	Ttpa	tocopherol (alpha) transfer protein	1.12754	0.00616394	0.080999
A_51_P109449	NM_008519	Ltb4r1	leukotriene B4 receptor 1	1.12655	0.00223148	0.046208
A_51_P438479	NM_177643	Zfp281	zinc finger protein 281	1.12416	0.00394422	0.0626925
A_52_P78659	NM_024288	Rmnd5a	required for meiotic nuclear division 5 homolog A (S. cerevisiae)	1.12269	0.00538418	0.074873
A_52_P212686	NM_146191	Lrrk1	leucine-rich repeat kinase 1	1.12245	0.000688699	0.0244808
A_51_P493771	AK163840	8030462N17Rik	RIKEN cDNA 8030462N17 gene	1.12074	0.00379265	0.0615397
A_51_P325651	AK164165	Cd47	CD47 antigen (Rh-related antigen, integrin-associated signal transducer)	1.12068	0.00222049	0.0460621
A_52_P565940	NM_008739	Nsd1	nuclear receptor-binding SET-domain protein 1	1.1196	0.00320895	0.0567445
A_52_P197199	AY861425	Pcdh9	protocadherin 9	1.11689	8.31e-05	0.00852797
A_52_P214630	NM_011448	Sox9	SRY-box containing gene 9	1.11628	0.00312128	0.0559112
A_51_P475646	NM_001081357	Map4k3	mitogen-activated protein kinase kinase kinase kinase 3	1.11592	0.00624301	0.0813678
A_52_P10781	AK011495	Lman1	lectin, mannose-binding, 1	1.11424	0.00551053	0.0758785
A_52_P343856	NM_178661	Creb3l2	cAMP responsive element binding protein 3-like 2	1.11414	1.87e-05	0.0042156
A_52_P250517	NM_011743	Zfp106	zinc finger protein 106	1.11373	0.00266639	0.051145
A_51_P460844	NM_144923	Blvrb	biliverdin reductase B (flavin reductase (NADPH))	1.11127	3.24e-05	0.00540705
A_51_P230382	NM_008815	Etv4	ets variant gene 4 (E1A enhancer binding protein, E1AF)	1.10868	0.00174768	0.0406289
A_52_P296208	NM_172480	Mtrr	5-methyltetrahydrofolate-homocysteine methyltransferase reductase	1.10807	0.00134976	0.0352511
A_51_P154679	NM_173186	Tbc1d24	TBC1 domain family, member 24	1.10761	0.00301075	0.0545484
A_51_P418662	AK138110	Rpl27a	ribosomal protein L27a	1.10652	0.000716956	0.0249786
A_52_P188401	AK047221	Heatr5a	HEAT repeat containing 5A	1.10424	0.00144771	0.0366031
A_52_P308681	NM_029705	Atxn3	ataxin 3	1.10283	0.00260633	0.0504854
A_52_P461777	AK049797	Pcdh9	protocadherin 9	1.10196	0.0067923	0.0851743
A_51_P301435	NM_033149	B3galt5	UDP-Gal:betaGlcNAc beta 1,3-galactosyltransferase, polypeptide 5	1.09886	0.00581358	0.0783646
A_52_P224778	BC107687	Hp1bp3	heterochromatin protein 1, binding protein 3	1.09602	0.000777736	0.0259875
A_51_P312348	ENSMUST00000068904	Krt7	keratin 7	1.0897	0.0021667	0.0453637
A_51_P398878	NM_030724	Uck2	uridine-cytidine kinase 2	1.08942	5.78e-06	0.0023657
A_52_P593212	AK017642	5730446D14Rik	RIKEN cDNA 5730446D14 gene	1.08846	0.00739445	0.0887389
A_52_P181748	BC010797	Flvcr1	feline leukemia virus subgroup C cellular receptor 1	1.08587	0.000504329	0.0208201
A_51_P261600	AK129095	BC039210	cDNA sequence BC039210	1.08571	0.00247109	0.049057
A_51_P338924	NM_010509	Ifnar2	interferon (alpha and beta) receptor 2	1.08562	0.0076546	0.0905689
A_52_P467232	NM_134103	Il1rap	interleukin 1 receptor accessory protein	1.08551	0.00332154	0.0575717
A_51_P155052	NM_053247	Lyve1	lymphatic vessel endothelial hyaluronan receptor 1	1.08511	0.000308252	0.0162726
A_51_P515348	NM_133757	Pgs1	phosphatidylglycerophosphate synthase 1	1.0847	0.000527505	0.0213798
A_52_P460257	NM_147201	Nrbp1	nuclear receptor binding protein 1	1.08386	0.0085241	0.0954955
A_51_P403881	NM_011574	Cirh1a	cirrhosis, autosomal recessive 1A (human)	1.08379	0.000371102	0.0175663
A_52_P505038	AK052318	D330027G24Rik	RIKEN cDNA D330027G24 gene	1.08336	0.000105946	0.00954453
A_51_P273433	NM_008926	Prkg2	protein kinase, cGMP-dependent, type II	1.08191	0.000116763	0.00991239
A_52_P131584	AK014260	Nup54	nucleoporin 54	1.08149	0.00865769	0.0962852
A_52_P147633	NM_203507	Rwdd4a	RWD domain containing 4A	1.08141	9.03e-06	0.00288082
A_51_P338998	NM_008922	Prim2	DNA primase, p58 subunit	1.07871	0.00218282	0.0455769
A_51_P117666	BC055707	1810032O08Rik	RIKEN cDNA 1810032O08 gene	1.07709	0.000924337	0.0287363
A_51_P118763	NM_026375	Ahctf1	AT hook containing transcription factor 1	1.07688	0.00111968	0.0321601
A_51_P269216	NM_030693	Atf5	activating transcription factor 5	1.07679	1.13e-05	0.00322213
A_52_P332898	BB554159	5330430P22Rik	RIKEN cDNA 5330430P22 gene	1.07631	0.00033745	0.0168633
A_51_P119460	NM_133196	Cstf2	cleavage stimulation factor, 3' pre-RNA subunit 2	1.07579	0.00795803	0.0921485
A_52_P399998	NM_016920	Atp6v0a1	ATPase, H+ transporting, lysosomal V0 subunit A1	1.07551	0.0091242	0.0994875
A_51_P176425	NM_016792	Txnl1	thioredoxin-like 1	1.07504	0.000111084	0.00965817
A_51_P256342	NM_013471	Anxa4	annexin A4	1.07368	0.000510306	0.0209052
A_52_P84302	NM_001081090	Esf1	ESF1, nucleolar pre-rRNA processing protein, homolog (S. cerevisiae)	1.0729	0.00189422	0.0423204
A_52_P244639	NM_001080381	6330500D04Rik	RIKEN cDNA 6330500D04 gene	1.07239	0.00112256	0.03219
A_52_P698754	AK037311	Zfp146	zinc finger protein 146	1.07191	0.00794724	0.0921443
A_52_P490770	NM_011753	Zfp26	zinc finger protein 26	1.07136	0.00129604	0.0345012
A_51_P439966	NM_010281	Ggh	gamma-glutamyl hydrolase	1.06995	4.11e-06	0.0020027
A_52_P482071	AK033985	9330133O14Rik	RIKEN cDNA 9330133O14 gene	1.06993	0.00424934	0.0656748
A_51_P210340	AK011997	2610306M01Rik	RIKEN cDNA 2610306M01 gene	1.06748	0.000343958	0.0169797
A_51_P454196	XM_001476079	Sh2d4a	SH2 domain containing 4A	1.06736	0.0034623	0.0587637
A_52_P129456	NM_001103157	Steap2	six transmembrane epithelial antigen of prostate 2	1.06528	0.000340622	0.0169581
A_51_P320614	NM_001042523	Txnrd1	thioredoxin reductase 1	1.06436	0.000847204	0.0275079
A_51_P304239	NM_010729	Loxl1	lysyl oxidase-like 1	1.06225	0.000328322	0.016646
A_52_P123665	NM_029929	Vps33a	vacuolar protein sorting 33A (yeast)	1.06103	1.02e-05	0.00310432
A_52_P537381	NM_025447	Dimt1	DIM1 dimethyladenosine transferase 1-like (S. cerevisiae)	1.06042	0.00305702	0.0551662
A_51_P448334	NM_026114	Eif2s1	eukaryotic translation initiation factor 2, subunit 1 alpha	1.06038	0.000213524	0.0132942
A_52_P12919	NM_177326	Pak2	p21 (CDKN1A)-activated kinase 2	1.05963	0.0052893	0.0740818
A_51_P160625	NM_001004436	Wapal	wings apart-like homolog (Drosophila)	1.05924	0.00511116	0.0728663
A_51_P253019	AK171523	BC010981	cDNA sequence BC010981	1.05855	0.00108435	0.0317333
A_51_P255142	NM_016916	Blcap	bladder cancer associated protein homolog (human)	1.05795	0.0022185	0.046048
A_51_P515768	NM_001114088	Pdlim7	PDZ and LIM domain 7	1.05682	0.00607047	0.080191
A_52_P15212	NM_009980	Ctbp2	C-terminal binding protein 2	1.05629	0.00688275	0.0857875
A_52_P114282	NM_001009575	Armcx5	armadillo repeat containing, X-linked 5	1.05596	0.00887649	0.0977584
A_52_P574190	NM_025894	Psmd12	proteasome (prosome, macropain) 26S subunit, non-ATPase, 12	1.05583	0.00083576	0.0272371
A_52_P62284	NM_013912	Apln	apelin	1.05481	4.16e-05	0.00601163
A_52_P212284	NM_145457	Paip1	polyadenylate binding protein-interacting protein 1	1.05476	0.00186462	0.0419798
A_52_P281909	AK015982	4930535I16Rik	RIKEN cDNA 4930535I16 gene	1.05252	0.000216151	0.013302
A_52_P405200	NM_028492	Ccdc103	coiled-coil domain containing 103	1.05214	0.00319255	0.0566321
A_51_P189442	NM_011996	Adh4	alcohol dehydrogenase 4 (class II), pi polypeptide	1.04947	0.00356659	0.0595829
A_52_P464346	NM_001081304	Atf6	activating transcription factor 6	1.04689	0.00185213	0.0419062
A_51_P201480	NM_213659	Stat3	signal transducer and activator of transcription 3	1.04647	0.00135132	0.0352511
A_52_P361219	NM_146156	Pdik1l	PDLIM1 interacting kinase 1 like	1.04568	0.00197332	0.0433156
A_51_P163252	NM_013928	Schip1	schwannomin interacting protein 1	1.04396	0.00720323	0.0876956
A_52_P579517	NM_178379	Cox10	COX10 homolog, cytochrome c oxidase assembly protein, heme A: farnesyltransferase (yeast)	1.0403	0.000866257	0.0278687
A_51_P189916	NM_133800	Nol12	nucleolar protein 12	1.04005	1.65e-06	0.00113515
A_51_P105755	AK011730	Zfp715	zinc finger protein 715	1.03981	0.00253841	0.0498785
A_52_P645357	AK143680	Adipor1	adiponectin receptor 1	1.0398	0.00304859	0.0550707
A_52_P630867	NM_001033336	Abcc4	ATP-binding cassette, sub-family C (CFTR/MRP), member 4	1.03918	0.00379768	0.0615397
A_52_P461786	AK031769	9530020O07Rik	RIKEN cDNA 9530020O07 gene	1.03715	0.00521999	0.073566
A_51_P463303	AK033409	Gstcd	glutathione S-transferase, C-terminal domain containing	1.03608	0.00618628	0.0810763
A_51_P120990	ENSMUST00000074103	Pde4d	phosphodiesterase 4D, cAMP specific	1.03608	0.0033317	0.057634
A_51_P227222	NM_175643	Adamts2	a disintegrin-like and metallopeptidase (reprolysin type) with thrombospondin type 1 motif, 2	1.03557	0.00614366	0.0808557
A_52_P329934	NM_027326	Mllt3	myeloid/lymphoid or mixed-lineage leukemia (trithorax homolog, Drosophila); translocated to, 3	1.03334	0.00656782	0.0835231
A_52_P298145	NM_026390	Ubxd2	UBX domain containing 2	1.03307	0.00184881	0.0418927
A_51_P275697	XM_893392	1500005K14Rik	RIKEN cDNA 1500005K14 gene	1.0328	0.00536217	0.0747446
A_52_P635718	NM_011042	Pcbp2	poly(rC) binding protein 2	1.0321	0.00568177	0.0772265
A_52_P124097	NM_053009	Zfp91	zinc finger protein 91	1.03076	0.00629666	0.0817332
A_51_P412736	NM_001024806	Cebpz	CCAAT/enhancer binding protein zeta	1.03013	0.0081668	0.0932184
A_52_P178358	AK134836	Atp6v0e	ATPase, H+ transporting, lysosomal V0 subunit E	1.02894	0.00180377	0.0412936
A_52_P521710	NM_172254	Dph3	DPH3 homolog (KTI11, S. cerevisiae)	1.02884	0.00014655	0.0110629
A_52_P428784	AK007209	Capzb	capping protein (actin filament) muscle Z-line, beta	1.02846	0.00632439	0.0818509
A_52_P663149	NM_001013375	Utp18	UTP18, small subunit (SSU) processome component, homolog (yeast)	1.02697	0.00188533	0.0422563
A_52_P33382	XM_356935	EG383229	predicted gene, EG383229	1.02672	0.000131531	0.0104923
A_52_P13305	NM_138953	Ell2	elongation factor RNA polymerase II 2	1.0261	0.00173062	0.0405235
A_52_P293299	NM_027860	0610010F05Rik	RIKEN cDNA 0610010F05 gene	1.02386	0.000454907	0.0196878
A_52_P363216	NM_133219	Gcnt2	glucosaminyl (N-acetyl) transferase 2, I-branching enzyme	1.02307	0.00116309	0.0325786
A_51_P265008	NM_001081086	Ppig	peptidyl-prolyl isomerase G (cyclophilin G)	1.02219	0.00436802	0.0665681
A_52_P418934	NM_011342	Sec22b	SEC22 vesicle trafficking protein homolog B (S. cerevisiae)	1.02148	0.0010785	0.0316771
A_52_P216311	NM_010806	Mllt4	myeloid/lymphoid or mixed-lineage leukemia (trithorax homolog, Drosophila); translocated to, 4	1.02109	0.000200013	0.0130111
A_52_P494115	NM_139304	Gatad2b	GATA zinc finger domain containing 2B	1.02057	0.00760883	0.0902542
A_52_P215136	NM_028099	Dusp11	dual specificity phosphatase 11 (RNA/RNP complex 1-interacting)	1.01928	0.00135183	0.0352511
A_52_P195246	NM_177775	D9Ertd280e	DNA segment, Chr 9, ERATO Doi 280, expressed	1.01852	0.00909297	0.0991778
A_52_P274315	NM_175335	Gtf2a1	general transcription factor II A, 1	1.01711	0.00485203	0.0708703
A_52_P623457	NM_178922	Hic2	hypermethylated in cancer 2	1.01709	0.00486426	0.0709604
A_52_P183038	NM_011829	Impdh1	inosine 5'-phosphate dehydrogenase 1	1.01587	0.00116321	0.0325786
A_52_P317524	NM_153165	Klhl15	kelch-like 15 (Drosophila)	1.01516	0.00738277	0.0887304
A_51_P517988	NM_001077529	Nme2	non-metastatic cells 2, protein (NM23B) expressed in	1.01412	0.00257377	0.0501871
A_52_P572447	NM_026792	Agpat5	1-acylglycerol-3-phosphate O-acyltransferase 5 (lysophosphatidic acid acyltransferase, epsilon)	1.01357	0.000278554	0.0154454
A_52_P41294	NM_178625	Tmem209	transmembrane protein 209	1.0123	0.00122949	0.0334787
A_52_P290799	NM_022320	Gpr35	G protein-coupled receptor 35	1.01153	0.000407007	0.0183359
A_51_P177502	NM_172284	Ddx19b	DEAD (Asp-Glu-Ala-Asp) box polypeptide 19b	1.01065	0.00873771	0.0967217
A_51_P437247	NM_001040111	Centd2	centaurin, delta 2	1.00966	0.00260437	0.0504854
A_52_P421918	NM_001081107	Hel308	helicase, mus308-like (Drosophila)	1.00897	0.00679825	0.0852185
A_52_P635791	NM_026834	1110054P19Rik	RIKEN cDNA 1110054P19 gene	1.00746	0.000817895	0.0267976
A_51_P180001	BC096465	Eif2c2	eukaryotic translation initiation factor 2C, 2	1.00662	0.000580344	0.0225366
A_51_P299454	NM_009743	Bcl2l1	Bcl2-like 1	1.00615	0.000946916	0.0291798
A_51_P270577	NM_027355	Rnf168	ring fnger protein 168	1.0043	0.00725277	0.087963
A_51_P266717	AK009957	Hddc2	HD domain containing 2	1.00263	0.000807175	0.026552
A_51_P336850	AK019197	Mgst3	microsomal glutathione S-transferase 3	1.00197	0.00278767	0.0522673
A_52_P628590	NM_027514	Pvr	poliovirus receptor	1.00131	0.00680914	0.08526
A_51_P387670	NM_027000	Gtpbp4	GTP binding protein 4	1.00128	0.00245133	0.0488304
A_52_P132761	NM_009284	Stat6	signal transducer and activator of transcription 6	1.00096	0.00638482	0.0822083
A_52_P641477	NM_027462	Wars2	tryptophanyl tRNA synthetase 2 (mitochondrial)	1.00025	0.00703212	0.0867973
A_52_P680038	NM_011049	Pctk1	PCTAIRE-motif protein kinase 1	-1.00012	0.00264648	0.0509817
A_51_P504423	NM_009964	Cryab	crystallin, alpha B	-1.00026	0.000141542	0.0109801
A_51_P183672	BC006653	MGC7817	hypothetical protein LOC620031	-1.00035	0.000927008	0.0287938
A_51_P414396	NM_153127	Mmrn2	multimerin 2	-1.00336	0.00685059	0.0855302
A_51_P411264	NM_172597	Txndc16	thioredoxin domain containing 16	-1.00359	0.00104602	0.031007
A_52_P440729	AK035245	Atf7ip	activating transcription factor 7 interacting protein	-1.00386	0.000358025	0.0173568
A_51_P224362	NM_198111	Akap6	A kinase (PRKA) anchor protein 6	-1.0039	0.0015613	0.0382415
A_52_P423364	NM_176959	Fbxl7	F-box and leucine-rich repeat protein 7	-1.00403	0.00118479	0.0328733
A_51_P258721	NM_012034	Tpsg1	tryptase gamma 1	-1.00406	0.00706596	0.0869899
A_51_P450296	NM_175152	Thap3	THAP domain containing, apoptosis associated protein 3	-1.00448	0.00610482	0.0805235
A_51_P448881	NM_145528	Harbi1	harbinger transposase derived 1	-1.00599	0.0012193	0.0334018
A_52_P679470	NM_010389	H2-Ob	histocompatibility 2, O region beta locus	-1.00625	0.00460945	0.0686994
A_51_P409173	NM_008492	Ldhb	lactate dehydrogenase B	-1.00923	0.000374137	0.0175794
A_51_P358243	XM_001474504	2610029I01Rik	RIKEN cDNA 2610029I01 gene	-1.01038	0.00245521	0.0488523
A_52_P642501	NM_145975	Ddx46	DEAD (Asp-Glu-Ala-Asp) box polypeptide 46	-1.01124	0.00620209	0.0810763
A_51_P387868	NM_027951	Tekt4	tektin 4	-1.01147	0.000157912	0.0113879
A_51_P275123	NM_177698	Psd3	pleckstrin and Sec7 domain containing 3	-1.01194	0.000788262	0.0261505
A_51_P431737	NM_145953	Cth	cystathionase (cystathionine gamma-lyase)	-1.01321	0.00365483	0.0603107
A_52_P43727	AK030332	5031439G07Rik	RIKEN cDNA 5031439G07 gene	-1.01329	5.82e-06	0.0023657
A_52_P534870	NM_009741	Bcl2	B-cell leukemia/lymphoma 2	-1.01472	0.00204062	0.0439348
A_51_P498267	ENSMUST00000080906	Ankrd29	ankyrin repeat domain 29	-1.01507	0.00171336	0.0402794
A_52_P214740	NM_019949	Ube2l6	ubiquitin-conjugating enzyme E2L 6	-1.01625	0.00212659	0.0448835
A_52_P600030	NM_027188	Smyd3	SET and MYND domain containing 3	-1.01924	0.00244142	0.0487522
A_51_P149373	NM_028149	Fbxl20	F-box and leucine-rich repeat protein 20	-1.02013	0.00746117	0.0891354
A_52_P267391	NM_023835	Trim12	tripartite motif-containing 12	-1.02058	8.1e-05	0.00843298
A_52_P161400	NM_178612	Cnpy4	canopy 4 homolog (zebrafish)	-1.0213	0.0075577	0.0898299
A_51_P404077	NM_020510	Fzd2	frizzled homolog 2 (Drosophila)	-1.0227	0.00349447	0.0590365
A_51_P387810	NM_027835	Ifih1	interferon induced with helicase C domain 1	-1.02311	0.001292	0.0344673
A_52_P479539	AK047894	Cit	citron	-1.02447	0.000246658	0.0144051
A_51_P150302	NM_019465	Crtam	cytotoxic and regulatory T cell molecule	-1.02456	0.00015093	0.0111998
A_51_P507359	NM_024479	Wbscr27	Williams Beuren syndrome chromosome region 27 (human)	-1.02456	0.00130492	0.0345717
A_51_P230904	NM_019877	Copz2	coatomer protein complex, subunit zeta 2	-1.02479	0.00167634	0.0398333
A_51_P197509	NM_153594	Pcmtd2	protein-L-isoaspartate (D-aspartate) O-methyltransferase domain containing 2	-1.02886	0.00501708	0.0721774
A_52_P251450	NM_016675	Cldn2	claudin 2	-1.03094	0.000343475	0.0169797
A_51_P432883	NM_028076	Tmub2	transmembrane and ubiquitin-like domain containing 2	-1.03129	0.00680955	0.08526
A_52_P58181	NM_011507	Suclg2	succinate-Coenzyme A ligase, GDP-forming, beta subunit	-1.03189	0.000103788	0.00951141
A_51_P212038	NM_133764	Atp6v0e2	ATPase, H+ transporting, lysosomal V0 subunit E2	-1.03213	0.00125373	0.033746
A_52_P257058	BC026843	2310005E10Rik	RIKEN cDNA 2310005E10 gene	-1.03237	0.000909331	0.0284407
A_52_P586671	NM_172518	Fbxo42	F-box protein 42	-1.03533	0.000475824	0.0202191
A_51_P299632	NM_027641	Spef1	sperm flagellar 1	-1.03541	0.000189505	0.0126178
A_52_P30984	ENSMUST00000067426	Cdkn3	cyclin-dependent kinase inhibitor 3	-1.03706	0.000266638	0.0151436
A_52_P645855	NM_175096	Stbd1	starch binding domain 1	-1.03754	0.00504669	0.0724015
A_52_P14600	NM_007654	Cd72	CD72 antigen	-1.03784	0.00864448	0.0961688
A_52_P380997	AF220209	Ndfip1	Nedd4 family interacting protein 1	-1.0383	0.000862283	0.0278166
A_51_P508770	NM_011846	Mmp17	matrix metallopeptidase 17	-1.03885	2.17e-05	0.00439742
A_51_P308590	NM_134084	Ppif	peptidylprolyl isomerase F (cyclophilin F)	-1.04094	0.00427377	0.0657341
A_51_P267338	NM_001005868	Erbb2ip	Erbb2 interacting protein	-1.04199	0.000960361	0.0294835
A_51_P264073	NM_021878	Jarid2	jumonji, AT rich interactive domain 2	-1.04231	0.00349519	0.0590365
A_51_P220884	NM_030705	Mesdc1	mesoderm development candidate 1	-1.04369	0.000145546	0.0110629
A_51_P420453	NM_145426	Mfap3	microfibrillar-associated protein 3	-1.0472	4.16e-05	0.00601163
A_51_P148314	NM_172543	5730593F17Rik	RIKEN cDNA 5730593F17 gene	-1.04757	0.000481366	0.0202983
A_51_P484254	NM_144844	Pcca	propionyl-Coenzyme A carboxylase, alpha polypeptide	-1.04889	0.00615356	0.0809145
A_51_P128775	NM_023750	Zfp84	zinc finger protein 84	-1.05078	0.000227992	0.013797
A_52_P163939	NM_001033175	Cln6	ceroid-lipofuscinosis, neuronal 6	-1.05103	0.00244185	0.0487522
A_51_P204295	NM_011220	Pts	6-pyruvoyl-tetrahydropterin synthase	-1.05115	0.00396998	0.0628924
A_52_P158122	NM_013862	Rabgap1l	RAB GTPase activating protein 1-like	-1.05146	0.00320146	0.0567228
A_51_P487331	AK016544	4932433N03Rik	RIKEN cDNA 4932433N03 gene	-1.05183	0.00300846	0.0545424
A_51_P268734	NM_133727	Kptn	kaptin	-1.05388	0.00161595	0.0390621
A_51_P488646	NM_009755	Bmp1	bone morphogenetic protein 1	-1.05433	0.000320459	0.0165801
A_52_P88793	NM_198619	2810408P10Rik	RIKEN cDNA 2810408P10 gene	-1.05522	0.00510866	0.0728601
A_51_P219109	NM_008353	Il12rb1	interleukin 12 receptor, beta 1	-1.05902	9.52e-05	0.00922954
A_51_P215143	AK084893	D430006K04	hypothetical protein D430006K04	-1.05926	0.000226876	0.0137647
A_51_P213205	NM_133778	2900046G09Rik	RIKEN cDNA 2900046G09 gene	-1.05932	0.000371586	0.0175663
A_52_P347628	NM_022889	Pes1	pescadillo homolog 1, containing BRCT domain (zebrafish)	-1.06022	0.00173067	0.0405235
A_51_P506204	NM_009866	Cdh11	cadherin 11	-1.06033	0.00357782	0.0596283
A_52_P299358	NM_001081071	Lycat	lysocardiolipin acyltransferase	-1.06078	0.00495779	0.0716695
A_51_P394984	AF180471	Lpin1	lipin 1	-1.0608	0.00374687	0.061026
A_52_P337427	NM_027829	9030607L17Rik	RIKEN cDNA 9030607L17 gene	-1.06173	0.000479252	0.020291
A_51_P199425	NM_133236	Glcci1	glucocorticoid induced transcript 1	-1.06262	0.00143033	0.0362739
A_51_P190499	M69070	H2-K1	histocompatibility 2, K1, K region	-1.06282	2.23e-06	0.00131235
A_52_P167382	NM_021793	Tmem8	transmembrane protein 8 (five membrane-spanning domains)	-1.06382	0.00483941	0.0707154
A_52_P674444	AK089392	Cenpc1	centromere protein C1	-1.06404	0.00320688	0.0567445
A_51_P147284	NM_198014	Slain1	SLAIN motif family, member 1	-1.06409	0.000328662	0.016646
A_52_P17556	NM_134249	Timd2	T-cell immunoglobulin and mucin domain containing 2	-1.0649	0.00513853	0.0731673
A_51_P491667	NM_024440	Derl3	Der1-like domain family, member 3	-1.06507	0.00831545	0.0941772
A_51_P194498	NM_023395	Wfdc1	WAP four-disulfide core domain 1	-1.06582	5.49e-05	0.00692048
A_52_P541175	DV051401	Marveld1	MARVEL (membrane-associating) domain containing 1	-1.06788	0.000394649	0.0180833
A_51_P265219	NM_175523	Ppm1k	protein phosphatase 1K (PP2C domain containing)	-1.06972	7.2e-06	0.002607
A_51_P432460	NM_026731	Ppp1r14a	protein phosphatase 1, regulatory (inhibitor) subunit 14A	-1.07039	0.00298339	0.0543404
A_51_P206616	NM_009863	Cdc7	cell division cycle 7 (S. cerevisiae)	-1.07073	5.65e-05	0.00692048
A_51_P165082	AB041601	Tmem191c	transmembrane protein 191C	-1.07103	0.0024699	0.049057
A_51_P318580	NM_028021	Myh14	myosin, heavy polypeptide 14	-1.07252	0.00124629	0.0336747
A_51_P234359	NM_011328	Sct	secretin	-1.07283	0.000850855	0.02755
A_52_P88695	NM_016811	Dgka	diacylglycerol kinase, alpha	-1.07368	0.000872757	0.0279753
A_52_P625296	BC053060	Vav2	vav 2 oncogene	-1.07497	0.00335079	0.0577366
A_51_P148865	NM_010753	Mxd4	Max dimerization protein 4	-1.07506	0.00692115	0.0860217
A_52_P632412	NM_153592	Erlin2	ER lipid raft associated 2	-1.07544	0.00276424	0.0520161
A_51_P502107	NM_001081203	Sbno1	sno, strawberry notch homolog 1 (Drosophila)	-1.0772	9.03e-05	0.0089575
A_51_P401659	NM_010656	Sspn	sarcospan	-1.07881	0.00115506	0.0325741
A_52_P310002	AK133757	Bcl9	B-cell CLL/lymphoma 9	-1.08217	0.00398128	0.0629738
A_52_P533779	NM_027799	Ankrd40	ankyrin repeat domain 40	-1.08248	0.00296864	0.0541424
A_51_P168439	AK004187	Klhl24	kelch-like 24 (Drosophila)	-1.08379	6.72e-06	0.00248322
A_52_P663742	NM_172672	Ganc	glucosidase, alpha; neutral C	-1.08427	0.000450324	0.0195487
A_52_P446677	NM_183163	Rhbdl2	rhomboid, veinlet-like 2 (Drosophila)	-1.08461	0.00140829	0.0359488
A_51_P474431	NM_023117	Cdc25b	cell division cycle 25 homolog B (S. pombe)	-1.08475	0.0035755	0.0596283
A_51_P494403	NM_001037713	Xaf1	XIAP associated factor 1	-1.08583	0.0083478	0.0943988
A_52_P429774	NM_146105	9630058J23Rik	RIKEN cDNA 9630058J23 gene	-1.08622	0.00330172	0.0574496
A_51_P201638	NM_011676	Unc119	unc-119 homolog (C. elegans)	-1.08633	0.00215826	0.0452748
A_52_P674165	NM_001080977	Rsbn1l	round spermatid basic protein 1-like	-1.08695	9.24e-08	0.000216274
A_51_P508029	NM_025823	Pcyox1	prenylcysteine oxidase 1	-1.08698	0.00869558	0.0965537
A_52_P447985	NM_023217	Pgpep1	pyroglutamyl-peptidase I	-1.08704	0.0032179	0.0567563
A_51_P205545	NM_133930	Creld1	cysteine-rich with EGF-like domains 1	-1.08728	0.00499847	0.0720202
A_52_P629821	NM_178795	Hisppd2a	histidine acid phosphatase domain containing 2A	-1.08836	0.00462321	0.0687642
A_52_P399095	NM_177793	9030224M15Rik	RIKEN cDNA 9030224M15 gene	-1.08891	0.00391594	0.0625891
A_51_P393086	NM_145502	Erlin1	ER lipid raft associated 1	-1.09023	0.00514601	0.073184
A_51_P224983	NM_012000	Cln8	ceroid-lipofuscinosis, neuronal 8	-1.0911	0.00699435	0.0865943
A_52_P676944	NM_134255	Elovl5	ELOVL family member 5, elongation of long chain fatty acids (yeast)	-1.09155	0.00355173	0.0595829
A_51_P407638	DV066569	2900034E22Rik	RIKEN cDNA 2900034E22 gene	-1.09294	0.000404566	0.0183006
A_52_P125354	NM_019488	Slc2a8	solute carrier family 2, (facilitated glucose transporter), member 8	-1.09388	0.00264332	0.0509514
A_52_P313789	AF369981	Ppm1a	protein phosphatase 1A, magnesium dependent, alpha isoform	-1.09393	0.00314584	0.0561627
A_51_P201841	NM_021608	Dctn5	dynactin 5	-1.09443	0.00121443	0.0334018
A_52_P246165	NM_008983	Ptprk	protein tyrosine phosphatase, receptor type, K	-1.0945	0.00141668	0.0360841
A_52_P668514	NM_145611	Kank2	KN motif and ankyrin repeat domains 2	-1.09532	2.13e-05	0.00439742
A_51_P251205	NM_028627	Psd	pleckstrin and Sec7 domain containing	-1.09574	1.87e-06	0.00119353
A_51_P392861	NM_029365	Med25	mediator of RNA polymerase II transcription, subunit 25 homolog (yeast)	-1.09683	0.000723919	0.025058
A_52_P257728	NM_033570	Cnnm4	cyclin M4	-1.09719	0.000911077	0.0284407
A_52_P464437	NM_013735	Trp53bp1	transformation related protein 53 binding protein 1	-1.09726	0.00205601	0.0439348
A_51_P506755	NM_009351	Tep1	telomerase associated protein 1	-1.09805	0.00279971	0.0523532
A_52_P383506	NM_011721	Wrn	Werner syndrome homolog (human)	-1.09863	0.000477018	0.0202453
A_52_P224348	NM_175429	Kctd12b	potassium channel tetramerisation domain containing 12b	-1.0989	0.000710922	0.0249159
A_51_P242446	NM_177758	Zscan20	zinc finger and SCAN domains 20	-1.10048	0.000465687	0.0199316
A_51_P305628	NM_015803	Atp8a2	ATPase, aminophospholipid transporter-like, class I, type 8A, member 2	-1.10191	6.63e-06	0.00247431
A_52_P244312	AK029831	6620401M08Rik	RIKEN cDNA 6620401M08 gene	-1.10196	6.3e-05	0.00737397
A_52_P508089	NM_011179	Psap	prosaposin	-1.10272	0.0086168	0.0959968
A_52_P113640	NM_173760	Hisppd1	histidine acid phosphatase domain containing 1	-1.10346	0.00367574	0.0603987
A_52_P409769	NM_194464	Mrvi1	MRV integration site 1	-1.10387	0.000736416	0.0253501
A_52_P556328	NM_001042541	Akap1	A kinase (PRKA) anchor protein 1	-1.1039	0.0017276	0.0405058
A_51_P509098	NM_019734	Asah1	N-acylsphingosine amidohydrolase 1	-1.10457	0.00149143	0.037176
A_51_P211980	NM_019492	Rgs3	regulator of G-protein signaling 3	-1.10482	0.00690417	0.0858994
A_52_P187987	AK009064	2310001H17Rik	RIKEN cDNA 2310001H17 gene	-1.10521	0.000186261	0.0124763
A_51_P109741	BC043297	Neil1	nei endonuclease VIII-like 1 (E. coli)	-1.10575	0.000325914	0.0166098
A_51_P341336	NM_025778	Bcl2l14	Bcl2-like 14 (apoptosis facilitator)	-1.10617	0.0001727	0.0119323
A_51_P473383	NM_011858	Odz4	odd Oz/ten-m homolog 4 (Drosophila)	-1.10857	0.00564301	0.0769158
A_51_P225224	NM_019564	Htra1	HtrA serine peptidase 1	-1.11003	0.00110417	0.0318711
A_51_P293077	NM_008583	Men1	multiple endocrine neoplasia 1	-1.1105	0.00541763	0.0751262
A_51_P368543	NM_022419	Abhd8	abhydrolase domain containing 8	-1.1122	0.0031222	0.0559112
A_51_P463846	NM_145545	Gbp6	guanylate binding protein 6	-1.11313	0.000415362	0.0185954
A_51_P493302	NM_133809	Kmo	kynurenine 3-monooxygenase (kynurenine 3-hydroxylase)	-1.11356	0.00431997	0.0660613
A_52_P27103	NM_025383	Necap2	NECAP endocytosis associated 2	-1.11357	0.00158318	0.0385463
A_51_P516097	AK147204	Cyld	cylindromatosis (turban tumor syndrome)	-1.11367	0.00211189	0.0446269
A_52_P135873	XM_001475453	LOC100040381	hypothetical protein LOC100040381	-1.11428	2.91e-05	0.00500607
A_51_P303433	NM_172540	4732479N06Rik	RIKEN cDNA 4732479N06 gene	-1.11466	0.00758499	0.0900933
A_51_P105445	NM_133774	Stard4	StAR-related lipid transfer (START) domain containing 4	-1.11526	0.00402389	0.0634476
A_51_P377948	NM_174960	Gimap9	GTPase, IMAP family member 9	-1.11584	0.00143137	0.0362742
A_51_P377789	NM_009582	Map3k12	mitogen-activated protein kinase kinase kinase 12	-1.11612	0.00852819	0.0955108
A_51_P253537	NM_017406	Crebl1	cAMP responsive element binding protein-like 1	-1.1166	0.00847118	0.0950848
A_52_P436628	NM_011697	Vegfb	vascular endothelial growth factor B	-1.11678	5.37e-05	0.0069006
A_51_P325914	NM_010591	Jun	Jun oncogene	-1.11956	0.000502881	0.0208144
A_52_P302544	NM_199473	Col8a2	collagen, type VIII, alpha 2	-1.11962	0.00488154	0.0710525
A_51_P235015	AK008551	2010309G21Rik	RIKEN cDNA 2010309G21 gene	-1.1203	0.0079941	0.092325
A_51_P343356	NM_026158	Isoc2b	isochorismatase domain containing 2b	-1.12131	0.000964826	0.029527
A_52_P582814	BC025170	0610037M15Rik	RIKEN cDNA 0610037M15 gene	-1.12196	6.44e-07	0.000675429
A_51_P112932	NM_009849	Entpd2	ectonucleoside triphosphate diphosphohydrolase 2	-1.12445	0.00431534	0.066055
A_51_P485731	NM_031393	Sytl1	synaptotagmin-like 1	-1.12476	0.00332711	0.057634
A_52_P223508	XM_001474597	6720401G13Rik	RIKEN cDNA 6720401G13 gene	-1.12509	0.0048102	0.0705196
A_52_P3825	NM_028119	Ddb2	damage specific DNA binding protein 2	-1.12703	0.00317471	0.056477
A_51_P156547	NM_001079822	Tcf3	transcription factor 3	-1.12742	0.000371855	0.0175663
A_51_P488092	NM_008801	Pde6d	phosphodiesterase 6D, cGMP-specific, rod, delta	-1.12987	0.0028489	0.0527343
A_52_P263201	NM_030108	Tmem33	transmembrane protein 33	-1.13111	0.00777016	0.0912123
A_51_P385718	NM_026862	Cd177	CD177 antigen	-1.13328	0.00663707	0.0839169
A_52_P234695	NM_001081344	Stxbp5	syntaxin binding protein 5 (tomosyn)	-1.13404	0.00619707	0.0810763
A_52_P322017	NM_028887	Smchd1	SMC hinge domain containing 1	-1.13626	0.0014521	0.036667
A_52_P297062	NM_010727	Lnx1	ligand of numb-protein X 1	-1.13663	0.00421645	0.0653969
A_52_P502332	ENSMUST00000068704	2810055G20Rik	RIKEN cDNA 2810055G20 gene	-1.13705	0.000156124	0.0113879
A_52_P473644	AK172894	38961	septin 6	-1.1378	0.00106242	0.0313425
A_52_P134003	NM_001033289	Slc9a2	solute carrier family 9 (sodium/hydrogen exchanger), member 2	-1.13806	0.00329357	0.0574349
A_52_P209383	NM_009365	Tgfb1i1	transforming growth factor beta 1 induced transcript 1	-1.13877	0.0012862	0.0343862
A_52_P572284	NM_008640	Laptm4a	lysosomal-associated protein transmembrane 4A	-1.13905	0.000141698	0.0109801
A_51_P113395	Z49204	Nnt	nicotinamide nucleotide transhydrogenase	-1.13928	0.00206789	0.0439462
A_52_P90364	NM_029803	Ifi27	interferon, alpha-inducible protein 27	-1.14008	0.00203897	0.0439348
A_51_P327874	NM_011199	Pthr1	parathyroid hormone receptor 1	-1.14053	0.000772439	0.0259875
A_52_P148069	NM_026056	Cap2	CAP, adenylate cyclase-associated protein, 2 (yeast)	-1.14148	0.00597887	0.0794895
A_51_P420045	NM_019480	Ebag9	estrogen receptor-binding fragment-associated gene 9	-1.14269	0.00861209	0.0959968
A_51_P266211	NM_133741	Snrk	SNF related kinase	-1.14373	0.000717097	0.0249786
A_51_P215489	NM_153062	Slc37a1	solute carrier family 37 (glycerol-3-phosphate transporter), member 1	-1.145	0.00321426	0.0567445
A_51_P442091	AK122352	Snx13	sorting nexin 13	-1.14503	0.00567518	0.0772066
A_52_P2259	XM_001474351	LOC100040249	similar to keratin associated protein 20-2	-1.14509	0.00178483	0.0410972
A_51_P378856	NM_019703	Pfkp	phosphofructokinase, platelet	-1.14563	0.00539406	0.0748916
A_51_P304397	XM_994613	Cpm	carboxypeptidase M	-1.14617	0.00590723	0.0790763
A_51_P288341	NM_008277	Hpd	4-hydroxyphenylpyruvic acid dioxygenase	-1.14621	0.00380884	0.0615781
A_52_P44507	NM_025996	Tomm34	translocase of outer mitochondrial membrane 34	-1.14725	0.00802527	0.092355
A_52_P325819	AK137406	Yy1	YY1 transcription factor	-1.14766	0.00551714	0.0758847
A_51_P143682	NM_021346	Zfp318	zinc finger protein 318	-1.14843	0.000563533	0.0222241
A_51_P486618	NM_172398	2310005E10Rik	RIKEN cDNA 2310005E10 gene	-1.14927	0.000232517	0.0139268
A_51_P355014	NM_011471	Sprr2e	small proline-rich protein 2E	-1.15124	0.00483306	0.0706791
A_52_P42221	NM_030750	Sgpp1	sphingosine-1-phosphate phosphatase 1	-1.15164	0.000114036	0.00983424
A_52_P311566	NM_016961	Mapk9	mitogen-activated protein kinase 9	-1.15184	0.00380867	0.0615781
A_52_P357133	NM_053267	Selm	selenoprotein M	-1.15319	1.85e-06	0.00119353
A_52_P257426	NM_133191	Eps8l2	EPS8-like 2	-1.15319	0.00404989	0.0637717
A_51_P283004	NM_012033	Tinag	tubulointerstitial nephritis antigen	-1.15348	0.00034255	0.0169797
A_51_P493522	NM_178929	Kazald1	Kazal-type serine peptidase inhibitor domain 1	-1.15421	3.71e-05	0.00571651
A_52_P154800	NM_139269	Hrasls3	HRAS like suppressor 3	-1.15478	0.000770931	0.0259875
A_51_P425962	NM_010158	Khdrbs3	KH domain containing, RNA binding, signal transduction associated 3	-1.15687	0.00340144	0.0581983
A_51_P124784	NM_153420	Acpl2	acid phosphatase-like 2	-1.1573	0.000690777	0.0244808
A_51_P346491	NM_001111015	Syn2	synapsin II	-1.15747	0.00332071	0.0575717
A_51_P353895	NM_026935	Sult1c2	sulfotransferase family, cytosolic, 1C, member 2	-1.15834	0.00128509	0.0343862
A_51_P219385	NM_011383	Six5	sine oculis-related homeobox 5 homolog (Drosophila)	-1.1602	0.000231926	0.0139268
A_51_P414637	NM_015734	Col5a1	collagen, type V, alpha 1	-1.16116	0.00466515	0.0690895
A_52_P620893	BC030311	Armc8	armadillo repeat containing 8	-1.16252	0.00516136	0.0732382
A_52_P556111	NM_178682	4933426M11Rik	RIKEN cDNA 4933426M11 gene	-1.16317	0.00516229	0.0732382
A_51_P316871	NM_016911	Srpx	sushi-repeat-containing protein	-1.16473	0.00348152	0.0589066
A_51_P257457	NM_013589	Ltbp2	latent transforming growth factor beta binding protein 2	-1.16598	0.00283543	0.0526248
A_51_P282975	NM_023644	Mccc1	methylcrotonoyl-Coenzyme A carboxylase 1 (alpha)	-1.16624	0.00235527	0.0477019
A_52_P190647	NM_016662	Mxd3	Max dimerization protein 3	-1.16678	0.000668068	0.0241348
A_51_P484718	AK018051	Dock8	dedicator of cytokinesis 8	-1.16689	0.000190704	0.0126293
A_51_P135340	NM_019482	Panx1	pannexin 1	-1.16718	0.000431726	0.0190386
A_51_P486943	NM_133710	Ctdspl	CTD (carboxy-terminal domain, RNA polymerase II, polypeptide A) small phosphatase-like	-1.16988	0.000233658	0.0139713
A_51_P460643	NM_001079869	Hoxb3	homeo box B3	-1.16993	0.00358129	0.0596283
A_51_P270339	AK171021	Pik3ap1	phosphoinositide-3-kinase adaptor protein 1	-1.17076	0.00697446	0.086435
A_51_P327141	NM_009539	Zap70	zeta-chain (TCR) associated protein kinase	-1.17135	6.65e-05	0.00760729
A_52_P646783	NM_175206	Fbxl22	F-box and leucine-rich repeat protein 22	-1.17158	0.000107497	0.00954527
A_52_P447206	NM_019437	Rfk	riboflavin kinase	-1.17162	0.00503482	0.0723657
A_51_P119401	DQ517434	Tug1	taurine upregulated gene 1	-1.17183	0.00181984	0.0414929
A_51_P385697	NM_010795	Mgat3	mannoside acetylglucosaminyltransferase 3	-1.17235	0.000105229	0.00954453
A_51_P520879	D89677	Sh3d19	SH3 domain protein D19	-1.1732	0.00454275	0.0680321
A_52_P552589	NM_008279	Map4k1	mitogen-activated protein kinase kinase kinase kinase 1	-1.17373	0.002696	0.0512529
A_52_P6247	AK052906	Efr3a	EFR3 homolog A (S. cerevisiae)	-1.17475	0.00576496	0.0778623
A_52_P281747	AK141895	Slc44a1	solute carrier family 44, member 1	-1.17541	8.53e-05	0.00864791
A_51_P364609	NM_019699	Fads2	fatty acid desaturase 2	-1.17711	0.000382566	0.0178322
A_51_P416408	NM_181820	Tmc4	transmembrane channel-like gene family 4	-1.17747	0.000193432	0.012714
A_52_P191412	NM_001039094	Negr1	neuronal growth regulator 1	-1.17796	0.000289658	0.015759
A_51_P395546	NM_153537	Phldb1	pleckstrin homology-like domain, family B, member 1	-1.1782	1.12e-05	0.00322213
A_52_P188099	AK033507	Gne	glucosamine	-1.18159	0.00417919	0.0650489
A_52_P11441	NM_173781	Rab6b	RAB6B, member RAS oncogene family	-1.18514	0.000173637	0.0119734
A_51_P286496	NM_008368	Il2rb	interleukin 2 receptor, beta chain	-1.18517	0.000312914	0.0164267
A_51_P516297	NM_019405	Cetn2	centrin 2	-1.18566	0.000896271	0.0282643
A_51_P220813	NM_010315	Gng2	guanine nucleotide binding protein (G protein), gamma 2	-1.1869	0.00206625	0.0439462
A_52_P53906	NM_009829	Ccnd2	cyclin D2	-1.18909	0.00300309	0.0545012
A_52_P608020	NM_010655	Kpna2	karyopherin (importin) alpha 2	-1.18915	0.00682524	0.08532
A_51_P505530	NM_031176	Tnxb	tenascin XB	-1.18932	0.000508531	0.0209016
A_51_P192800	NM_008175	Grn	granulin	-1.18966	0.000426062	0.0189056
A_51_P457237	AL136330	Xlr4b	X-linked lymphocyte-regulated 4B	-1.19061	0.000405127	0.0183006
A_51_P174415	NM_170755	BC038286	cDNA sequence BC038286	-1.19079	0.00014582	0.0110629
A_51_P451052	NM_175013	Pgm5	phosphoglucomutase 5	-1.19101	0.00110042	0.031857
A_51_P505795	NM_145391	Tapbpl	TAP binding protein-like	-1.19144	0.000911588	0.0284407
A_51_P222280	NM_019777	Ikbke	inhibitor of kappaB kinase epsilon	-1.19151	0.00873827	0.0967217
A_51_P219542	NM_019425	Gnpnat1	glucosamine-phosphate N-acetyltransferase 1	-1.19717	0.00323202	0.0568625
A_52_P586141	NM_001037724	Adcy7	adenylate cyclase 7	-1.19888	0.000310657	0.0163474
A_52_P277654	AK165090	Pdk1	pyruvate dehydrogenase kinase, isoenzyme 1	-1.20047	0.00628851	0.0817332
A_51_P177451	NM_021610	Gpa33	glycoprotein A33 (transmembrane)	-1.20062	0.000460422	0.0197801
A_52_P513347	NM_199446	Phkb	phosphorylase kinase beta	-1.20062	0.00198087	0.0433889
A_51_P476357	AK013434	2810482I07Rik	RIKEN cDNA 2810482I07 gene	-1.2019	0.00559894	0.0765732
A_52_P480620	AK037357	Tcra	T-cell receptor alpha chain	-1.20199	0.000467901	0.0199792
A_51_P185882	NM_201362	Ccdc68	coiled-coil domain containing 68	-1.20255	0.00103521	0.0308224
A_51_P494825	NM_001081279	Mfhas1	malignant fibrous histiocytoma amplified sequence 1	-1.20425	0.000118354	0.00991431
A_52_P279425	NM_032465	Cd96	CD96 antigen	-1.20592	3.49e-05	0.00551269
A_51_P367136	BC029185	Foxn3	forkhead box N3	-1.20654	0.000322164	0.0165801
A_51_P213544	NM_010637	Klf4	Kruppel-like factor 4 (gut)	-1.20775	4.91e-05	0.00649825
A_52_P393314	NM_011027	P2rx7	purinergic receptor P2X, ligand-gated ion channel, 7	-1.20807	0.00685236	0.0855302
A_51_P468464	NM_201352	Gdpd5	glycerophosphodiester phosphodiesterase domain containing 5	-1.21134	0.00134282	0.035173
A_51_P279154	NM_009052	Bex1	brain expressed gene 1	-1.21182	0.000779738	0.0259875
A_51_P159503	AK173199	Rnf213	ring finger protein 213	-1.21195	0.00237793	0.0480224
A_51_P436727	NM_177231	Arrb1	arrestin, beta 1	-1.21235	0.00149042	0.037176
A_52_P488919	NM_199025	Zbtb26	zinc finger and BTB domain containing 26	-1.21304	0.00312552	0.0559136
A_51_P269554	NM_010439	Hmgb1	high mobility group box 1	-1.21369	0.00439666	0.0666963
A_51_P142861	NM_009807	Casp1	caspase 1	-1.21527	0.000651857	0.0239382
A_52_P671329	NM_133766	Efr3a	EFR3 homolog A (S. cerevisiae)	-1.2153	5.14e-05	0.00670706
A_51_P323583	NM_134111	Eaf2	ELL associated factor 2	-1.21554	6.58e-05	0.00757679
A_52_P176026	NM_021365	Xlr4b	X-linked lymphocyte-regulated 4B	-1.21693	0.00812466	0.0928865
A_51_P506513	NM_024236	Qdpr	quinoid dihydropteridine reductase	-1.21723	0.000738266	0.0253546
A_51_P104012	NM_001002267	Tmem158	transmembrane protein 158	-1.21805	0.000407475	0.0183359
A_52_P668393	AK028994	Cyhr1	cysteine and histidine rich 1	-1.21957	0.0016404	0.0394088
A_52_P533809	NM_010495	Id1	inhibitor of DNA binding 1	-1.21982	0.00165011	0.0394832
A_52_P596115	AK088900	D930015E06Rik	RIKEN cDNA D930015E06 gene	-1.22131	0.00616704	0.0810094
A_52_P407918	NM_133975	Trip12	thyroid hormone receptor interactor 12	-1.22219	0.00638365	0.0822083
A_51_P326631	NM_013811	Dnahc8	dynein, axonemal, heavy chain 8	-1.22234	0.00370267	0.0605759
A_51_P335104	AK153779	1110030E23Rik	RIKEN cDNA 1110030E23 gene	-1.22361	0.0023458	0.0476202
A_52_P35928	NM_001025156	Ccdc93	coiled-coil domain containing 93	-1.2239	0.00140159	0.0358683
A_51_P212741	NM_001014761	Scn2b	sodium channel, voltage-gated, type II, beta	-1.2244	0.00242067	0.0485503
A_52_P286360	NM_008769	Otc	ornithine transcarbamylase	-1.22487	0.00259777	0.0504588
A_52_P297642	NM_028295	Pdia5	protein disulfide isomerase associated 5	-1.22732	0.00651796	0.0832208
A_51_P170987	NM_029879	Rgs7bp	regulator of G-protein signalling 7 binding protein	-1.22798	0.00360774	0.059771
A_52_P272217	NM_031373	Ogfr	opioid growth factor receptor	-1.22944	0.00827773	0.0939043
A_51_P206153	D13903	Ptprd	protein tyrosine phosphatase, receptor type, D	-1.22984	0.00193504	0.0428775
A_51_P326529	NM_181277	Col14a1	collagen, type XIV, alpha 1	-1.23034	0.000700127	0.0246725
A_51_P181312	NM_026428	Dcxr	dicarbonyl L-xylulose reductase	-1.23047	0.00173853	0.0406262
A_51_P310254	NM_133750	3110048E14Rik	RIKEN cDNA 3110048E14 gene	-1.23071	0.00866433	0.0963176
A_51_P501757	BC096024	Rgmb	RGM domain family, member B	-1.23219	0.00031433	0.0164641
A_51_P505339	NM_025596	Prelid1	PRELI domain containing 1	-1.23246	0.00693921	0.0861547
A_51_P345362	NM_001003912	Arhgef11	Rho guanine nucleotide exchange factor (GEF) 11	-1.23412	0.00279507	0.0523502
A_52_P643375	BC056615	Dmpk	dystrophia myotonica-protein kinase	-1.23534	0.0022669	0.0467759
A_51_P394269	AK147760	Spg20	spastic paraplegia 20, spartin (Troyer syndrome) homolog (human)	-1.23586	0.00094309	0.0291386
A_51_P462918	NM_023737	Ehhadh	enoyl-Coenzyme A, hydratase/3-hydroxyacyl Coenzyme A dehydrogenase	-1.23691	0.00213028	0.0449343
A_52_P459599	NM_145486	37316	membrane-associated ring finger (C3HC4) 2	-1.23761	0.00182364	0.0415096
A_51_P370008	NM_028236	Ceacam18	CEA-related cell adhesion molecule 1	-1.23893	0.00552358	0.075939
A_52_P392216	NM_177259	Dab1	disabled homolog 1 (Drosophila)	-1.23913	0.00458424	0.068469
A_52_P106929	BC049640	Atp5f1	ATP synthase, H+ transporting, mitochondrial F0 complex, subunit b, isoform 1	-1.23972	0.00863965	0.0961456
A_51_P272023	NM_025786	Rnf186	ring finger protein 186	-1.24006	0.000183098	0.0123588
A_51_P448005	NM_018775	Tbc1d8	TBC1 domain family, member 8	-1.24171	0.00179594	0.0412268
A_52_P270490	NM_001003815	Epb4.1l1	erythrocyte protein band 4.1-like 1	-1.24219	0.00102559	0.030688
A_51_P187253	NM_008320	Irf8	interferon regulatory factor 8	-1.24446	0.00889435	0.0978761
A_52_P198435	NM_207246	Rasgrp3	RAS, guanyl releasing protein 3	-1.24557	0.000413545	0.0185377
A_51_P491976	NM_175401	Fbxw17	F-box and WD-40 domain protein 17	-1.24617	0.000449711	0.0195487
A_51_P300001	NM_173369	Cyld	cylindromatosis (turban tumor syndrome)	-1.24618	0.00188798	0.0422832
A_52_P122696	NM_019722	Arl2	ADP-ribosylation factor-like 2	-1.24778	0.00126004	0.0338753
A_51_P399853	NM_133218	Zfp704	zinc finger protein 704	-1.24784	1.14e-05	0.00322213
A_52_P463977	NM_197986	Tmem140	transmembrane protein 140	-1.24792	0.00185342	0.0419062
A_51_P408649	NM_145463	Shisa2	shisa homolog 2 (Xenopus laevis)	-1.24806	0.0037358	0.0609307
A_52_P627761	NM_023154	Ethe1	ethylmalonic encephalopathy 1	-1.24808	0.00053771	0.0215692
A_51_P184006	NM_018867	Cpxm2	carboxypeptidase X 2 (M14 family)	-1.25045	0.00334236	0.057733
A_51_P502838	AK039198	Ube2h	ubiquitin-conjugating enzyme E2H	-1.25273	0.00059692	0.0229077
A_51_P507778	NM_028725	4632417N05Rik	RIKEN cDNA 4632417N05 gene	-1.25399	0.00289377	0.0532888
A_51_P384831	NM_134164	Syt12	synaptotagmin XII	-1.25572	0.000651916	0.0239382
A_51_P351238	NM_026362	5033414D02Rik	RIKEN cDNA 5033414D02 gene	-1.25612	0.000120889	0.0100133
A_52_P451472	AK053647	Btbd7	BTB (POZ) domain containing 7	-1.25622	0.00400407	0.0632687
A_52_P527400	NM_206882	Hist3h2bb	histone cluster 3, H2bb	-1.25774	0.000831238	0.0271149
A_52_P76734	NM_008210	H3f3a	H3 histone, family 3A	-1.2588	0.00196415	0.0431954
A_51_P323878	NM_030205	Coro7	coronin 7	-1.26336	0.00426556	0.0656805
A_52_P334562	NM_009504	Vdr	vitamin D receptor	-1.26507	0.00157603	0.0384762
A_51_P319022	NM_009910	Cxcr3	chemokine (C-X-C motif) receptor 3	-1.26646	0.00146691	0.0368291
A_51_P444666	NM_144830	Tmem106a	transmembrane protein 106A	-1.2672	0.00785605	0.0916902
A_51_P338067	NM_019926	Mtm1	X-linked myotubular myopathy gene 1	-1.26762	0.000316017	0.0165058
A_52_P457888	NM_020263	Cacna2d2	calcium channel, voltage-dependent, alpha 2/delta subunit 2	-1.26783	0.000128601	0.0102819
A_52_P433847	NM_009514	Vpreb3	pre-B lymphocyte gene 3	-1.26957	0.000457218	0.0197374
A_52_P79821	NM_194055	Rbm35a	RNA binding motif protein 35A	-1.26961	0.00170594	0.0402127
A_52_P666930	NM_178060	Thra	thyroid hormone receptor alpha	-1.27053	0.0042068	0.0653627
A_52_P168524	NM_172510	Mfsd4	major facilitator superfamily domain containing 4	-1.27193	0.000661065	0.0240593
A_52_P557265	NM_018887	Cyp39a1	cytochrome P450, family 39, subfamily a, polypeptide 1	-1.27243	0.0042598	0.0656805
A_51_P447329	NM_026646	Slc25a22	solute carrier family 25 (mitochondrial carrier, glutamate), member 22	-1.27358	0.000677406	0.0242121
A_51_P388607	NM_010751	Mxd1	MAX dimerization protein 1	-1.27418	0.000760937	0.0257704
A_51_P356169	NM_013861	Tpk1	thiamine pyrophosphokinase	-1.27438	0.00343848	0.0584725
A_51_P221100	NM_198214	Snph	syntaphilin	-1.27521	0.00129945	0.0345525
A_51_P257762	NM_020005	Pcaf	p300/CBP-associated factor	-1.27624	0.00495513	0.0716695
A_51_P172054	NM_019521	Gas6	growth arrest specific 6	-1.27974	0.0078767	0.0917876
A_51_P483511	NM_028785	Dock8	dedicator of cytokinesis 8	-1.27998	0.00193923	0.042889
A_51_P490509	NM_009773	Bub1b	budding uninhibited by benzimidazoles 1 homolog, beta (S. cerevisiae)	-1.28085	0.000650956	0.0239382
A_51_P451186	NM_001003950	Rab3ip	RAB3A interacting protein	-1.28261	0.0026751	0.0511832
A_51_P337412	NM_146015	Efemp1	epidermal growth factor-containing fibulin-like extracellular matrix protein 1	-1.2834	0.000642847	0.0238176
A_51_P333518	NM_172966	Sh3rf2	SH3 domain containing ring finger 2	-1.28494	0.00195806	0.0431153
A_52_P638605	NM_009678	Ap1m2	adaptor protein complex AP-1, mu 2 subunit	-1.28683	0.00839694	0.0946753
A_52_P460584	NM_033042	Tnfrsf25	tumor necrosis factor receptor superfamily, member 25	-1.28697	0.000371499	0.0175663
A_51_P169495	NM_008619	Mov10	Moloney leukemia virus 10	-1.28767	0.00396949	0.0628924
A_52_P470316	NM_033521	Laptm4b	lysosomal-associated protein transmembrane 4B	-1.28834	9.8e-05	0.00934551
A_51_P442327	NM_153406	Specc1l	SPECC1-like	-1.28866	0.00607803	0.0802305
A_51_P171107	NM_026239	Tmem35	transmembrane protein 35	-1.29033	0.000325486	0.0166098
A_52_P390944	NM_016803	Chst3	carbohydrate (chondroitin 6/keratan) sulfotransferase 3	-1.29287	0.00788197	0.0918143
A_51_P451458	NM_174857	Mamdc2	MAM domain containing 2	-1.29403	0.000103663	0.00951141
A_52_P714654	AK020221	8030488J09Rik	RIKEN cDNA 8030488J09 gene	-1.29509	0.00693465	0.0861286
A_51_P341871	NM_001029934	Usp32	ubiquitin specific peptidase 32	-1.29521	0.00498656	0.0719668
A_51_P480578	NM_008797	Pcx	pyruvate carboxylase	-1.29534	0.000733311	0.0252834
A_51_P495242	NM_010689	Lat	linker for activation of T cells	-1.29569	0.00155119	0.0381078
A_52_P435561	NM_146026	Atad4	ATPase family, AAA domain containing 4	-1.29612	0.00837137	0.0945388
A_51_P130666	NM_134079	Adk	adenosine kinase	-1.29676	0.000204504	0.0130984
A_51_P267314	NM_178650	Tbc1d10c	TBC1 domain family, member 10c	-1.29681	0.00231625	0.0473488
A_52_P143976	NM_134159	Il17rc	interleukin 17 receptor C	-1.29702	0.0056119	0.0766601
A_52_P1068320	NM_009399	Tnfrsf11a	tumor necrosis factor receptor superfamily, member 11a	-1.29816	5.24e-06	0.00224416
A_52_P494514	NM_010568	Insr	insulin receptor	-1.29965	0.0071341	0.0873138
A_51_P413111	AK147389	Ppm1l	protein phosphatase 1 (formerly 2C)-like	-1.29973	8.08e-06	0.00273225
A_52_P223618	NM_026555	Rcn3	reticulocalbin 3, EF-hand calcium binding domain	-1.30083	0.000504799	0.0208201
A_51_P520585	NM_026967	Rhebl1	Ras homolog enriched in brain like 1	-1.30265	0.00198025	0.0433889
A_51_P493886	NM_173866	Gpt2	glutamic pyruvate transaminase (alanine aminotransferase) 2	-1.30387	0.00111426	0.0320518
A_52_P281924	NM_016872	Vamp5	vesicle-associated membrane protein 5	-1.30776	0.00130982	0.034661
A_52_P659312	NM_145134	Spsb4	splA/ryanodine receptor domain and SOCS box containing 4	-1.30844	0.00400795	0.0632816
A_51_P501018	NM_010892	Nek2	NIMA (never in mitosis gene a)-related expressed kinase 2	-1.31476	0.00619169	0.0810763
A_51_P500550	NM_025813	Mfsd1	major facilitator superfamily domain containing 1	-1.31524	0.000863845	0.0278166
A_52_P10793	NM_008973	Ptn	pleiotrophin	-1.31734	0.000704283	0.0247444
A_51_P378051	NM_009675	Aoc3	amine oxidase, copper containing 3	-1.32035	0.00398353	0.062981
A_51_P463562	NM_008620	Gbp4	guanylate nucleotide binding protein 4	-1.32233	0.000156756	0.0113879
A_51_P204252	NM_172497	Efhb	EF hand domain family, member B	-1.32275	0.00026245	0.0149784
A_51_P446131	NM_016867	Gipc2	GIPC PDZ domain containing family, member 2	-1.32361	0.000313099	0.0164267
A_51_P520718	NM_011196	Ptger3	prostaglandin E receptor 3 (subtype EP3)	-1.32604	0.0018417	0.0418465
A_51_P146103	NM_008390	Irf1	interferon regulatory factor 1	-1.32889	0.000749088	0.0255761
A_51_P165882	NM_001042760	Slc22a18	solute carrier family 22 (organic cation transporter), member 18	-1.32902	0.00163597	0.0393456
A_52_P502032	NM_198018	Abr	active BCR-related gene	-1.32943	0.00302592	0.054774
A_52_P67637	AK080673	Sc5d	sterol-C5-desaturase (fungal ERG3, delta-5-desaturase) homolog (S. cerevisae)	-1.33173	0.000266265	0.0151436
A_51_P226567	NM_153193	Hsd3b2	hydroxy-delta-5-steroid dehydrogenase, 3 beta- and steroid delta-isomerase 2	-1.33249	0.00174687	0.0406289
A_52_P35064	NM_028454	Tm7sf2	transmembrane 7 superfamily member 2	-1.33357	0.00113783	0.0323375
A_51_P517215	NM_016719	Grb14	growth factor receptor bound protein 14	-1.3365	0.000676054	0.0242121
A_51_P505823	NM_028013	Endod1	endonuclease domain containing 1	-1.33723	0.000365943	0.0174709
A_51_P288558	NM_027963	Wdr16	WD repeat domain 16	-1.33755	0.000158946	0.0113879
A_51_P507509	NM_008376	Gimap1	GTPase, IMAP family member 1	-1.33802	0.000214377	0.0132942
A_52_P614582	NM_022022	Ube4b	ubiquitination factor E4B, UFD2 homolog (S. cerevisiae)	-1.33865	0.00548739	0.0756785
A_51_P343350	NM_033603	Amn	amnionless	-1.33881	0.00842424	0.0948916
A_52_P142761	AK035750	Pdcd6ip	programmed cell death 6 interacting protein	-1.33984	0.0030047	0.0545023
A_51_P501364	NM_019507	Tbx21	T-box 21	-1.34186	0.00388552	0.0622467
A_51_P433562	NM_138314	Nme7	non-metastatic cells 7, protein expressed in (nucleoside-diphosphate kinase)	-1.34204	0.00460068	0.0686523
A_52_P655532	NM_018817	Smarcal1	Swi/SNF related matrix associated, actin dependent regulator of chromatin, subfamily a-like 1	-1.34429	0.00279223	0.0523249
A_51_P168646	AK149219	Nefl	neurofilament, light polypeptide	-1.34436	3.86e-05	0.00580874
A_51_P291906	NM_126166	Tlr3	toll-like receptor 3	-1.34446	0.000167979	0.011629
A_51_P182358	NM_175665	Hist1h2bk	histone cluster 1, H2bk	-1.34493	0.000165798	0.0115235
A_51_P389929	NM_008693	Klk1b3	kallikrein 1-related peptidase b3	-1.3451	0.00659638	0.0836878
A_52_P474775	NM_020286	Tspan32	tetraspanin 32	-1.34648	0.00215975	0.0452748
A_52_P480431	NM_001033186	Skap1	src family associated phosphoprotein 1	-1.34712	1.01e-05	0.00310432
A_51_P316042	NM_175362	Card11	caspase recruitment domain family, member 11	-1.34744	0.000102855	0.00950032
A_51_P414126	NM_011226	Rab19	RAB19, member RAS oncogene family	-1.3478	0.00525428	0.073827
A_51_P376050	NM_029495	Epsti1	epithelial stromal interaction 1 (breast)	-1.34958	3.53e-06	0.00185019
A_51_P239766	NM_019676	Plcd1	phospholipase C, delta 1	-1.35037	0.000655219	0.0240309
A_52_P176361	NM_178200	Hist1h2bm	histone cluster 1, H2bm	-1.35369	0.000202816	0.0130222
A_52_P426698	NM_001042779	Sema3b	sema domain, immunoglobulin domain (Ig), short basic domain, secreted, (semaphorin) 3B	-1.35427	0.00136618	0.0354671
A_51_P303824	NM_029588	1700012L04Rik	RIKEN cDNA 1700012L04 gene	-1.35528	0.00619084	0.0810763
A_52_P275354	NM_001081434	Osbpl7	oxysterol binding protein-like 7	-1.35608	0.000299738	0.0160618
A_52_P559817	NM_024237	Fbln7	fibulin 7	-1.35716	0.00620428	0.0810763
A_52_P575178	NM_021339	Cdon	cell adhesion molecule-related/down-regulated by oncogenes	-1.3588	0.00205134	0.0439348
A_51_P354461	NM_029745	Tbc1d9b	TBC1 domain family, member 9B	-1.35882	0.000689924	0.0244808
A_51_P262079	NM_010394	H2-Q7	histocompatibility 2, Q region locus 7	-1.35951	0.000501832	0.0208144
A_51_P161890	NM_010189	Fcgrt	Fc receptor, IgG, alpha chain transporter	-1.35954	0.00325085	0.0569943
A_51_P428305	NM_011831	Insl5	insulin-like 5	-1.36078	1.49e-05	0.00371838
A_52_P344601	NM_027220	Prss32	protease, serine, 32	-1.36089	0.00107594	0.0316286
A_51_P503149	NM_172564	Tns4	tensin 4	-1.36117	0.000125085	0.0101629
A_51_P153557	NM_175199	Hspa12a	heat shock protein 12A	-1.36311	0.00298936	0.0543646
A_51_P127215	AK033655	Sesn3	sestrin 3	-1.36399	0.000122462	0.010074
A_52_P539414	NM_181410	Gtf2h3	general transcription factor IIH, polypeptide 3	-1.36478	0.00441948	0.0668907
A_51_P378545	NM_028030	Rbpms2	RNA binding protein with multiple splicing 2	-1.36537	3.2e-06	0.00170354
A_52_P684830	NM_009318	Tapbp	TAP binding protein	-1.36761	0.00521331	0.073566
A_51_P447866	NM_028773	Sash3	SAM and SH3 domain containing 3	-1.37037	0.00730467	0.0882611
A_51_P333839	NM_019971	Pdgfc	platelet-derived growth factor, C polypeptide	-1.37148	0.000624103	0.0234533
A_51_P432851	NM_177564	BC022224	cDNA sequence BC022224	-1.3725	0.00727143	0.0880268
A_52_P214479	NM_020577	As3mt	arsenic (+3 oxidation state) methyltransferase	-1.37322	0.00435761	0.066528
A_52_P66371	NM_178420	Nlrx1	NLR family member X1	-1.37367	0.00119794	0.0331596
A_51_P173445	NM_001033286	Slc30a10	solute carrier family 30, member 10	-1.37468	0.0014054	0.0359273
A_51_P304859	NM_022985	Zfand6	zinc finger, AN1-type domain 6	-1.3755	0.00874332	0.0967471
A_52_P517683	NM_011526	Tagln	transgelin	-1.37635	0.000351367	0.0172215
A_52_P160279	NM_021414	Ahcyl2	S-adenosylhomocysteine hydrolase-like 2	-1.37871	0.00220931	0.045966
A_51_P105986	NM_009304	Syngr2	synaptogyrin 2	-1.38114	0.00227462	0.0468801
A_51_P359315	NM_009694	Apobec2	apolipoprotein B editing complex 2	-1.38236	8.98e-06	0.00288082
A_52_P337126	NM_024285	Bves	blood vessel epicardial substance	-1.3833	0.00356119	0.0595829
A_51_P140742	NM_012043	Islr	immunoglobulin superfamily containing leucine-rich repeat	-1.38348	1.86e-05	0.0042156
A_52_P545393	NM_011862	Pacsin2	protein kinase C and casein kinase substrate in neurons 2	-1.385	0.00556295	0.0763009
A_52_P300786	NM_010870	Naip5	NLR family, apoptosis inhibitory protein 5	-1.38746	0.000321673	0.0165801
A_51_P378063	AB010100	Aqp7	aquaporin 7	-1.38807	0.00372182	0.0607874
A_52_P640484	NM_009277	Trim21	tripartite motif-containing 21	-1.38908	0.000160666	0.0114041
A_51_P402414	NM_025504	Atp5sl	ATP5S-like	-1.38927	0.000670282	0.0241542
A_52_P213696	NM_027402	Fndc5	fibronectin type III domain containing 5	-1.38956	0.000297577	0.0160017
A_52_P305246	NM_027722	Nudt4	nudix (nucleoside diphosphate linked moiety X)-type motif 4	-1.39028	0.000298306	0.0160095
A_51_P283876	NM_026512	Bphl	biphenyl hydrolase-like (serine hydrolase, breast epithelial mucin-associated antigen)	-1.39284	0.00174951	0.0406289
A_52_P410449	NM_010215	Il4i1	interleukin 4 induced 1	-1.39383	0.00168179	0.0399114
A_52_P674808	NM_031258	Chrdl1	chordin-like 1	-1.39453	0.000146027	0.0110629
A_51_P113399	NM_008710	Nnt	nicotinamide nucleotide transhydrogenase	-1.39493	0.00202486	0.0438766
A_51_P482233	BC058649	Slc39a9	solute carrier family 39 (zinc transporter), member 9	-1.39696	0.0064274	0.0825985
A_52_P316474	NM_009178	St3gal4	ST3 beta-galactoside alpha-2,3-sialyltransferase 4	-1.39722	0.000272041	0.0152287
A_52_P200207	BC034085	Rmnd5a	required for meiotic nuclear division 5 homolog A (S. cerevisiae)	-1.39736	0.00634465	0.0819922
A_51_P302453	NM_172589	Lhfpl2	lipoma HMGIC fusion partner-like 2	-1.40003	0.00018623	0.0124763
A_51_P276267	NM_019866	Spib	Spi-B transcription factor (Spi-1/PU.1 related)	-1.40043	0.00223104	0.046208
A_52_P672740	NM_019491	Rala	v-ral simian leukemia viral oncogene homolog A (ras related)	-1.40314	0.00230072	0.0471412
A_51_P355906	Y00864	Kit	kit oncogene	-1.4051	0.000365904	0.0174709
A_51_P196127	NM_011863	Papss1	3'-phosphoadenosine 5'-phosphosulfate synthase 1	-1.40553	0.00642921	0.0825985
A_51_P400366	NM_021375	Rhbg	Rhesus blood group-associated B glycoprotein	-1.41037	0.00367027	0.0603987
A_51_P431018	NM_019414	Selenbp2	selenium binding protein 2	-1.41064	0.00504331	0.0723989
A_52_P526724	NM_133249	Ppargc1b	peroxisome proliferative activated receptor, gamma, coactivator 1 beta	-1.41249	0.00266612	0.051145
A_52_P69558	XM_001475933	LOC666661	apolipoprotein L, 3-like	-1.41537	0.00166953	0.0397785
A_51_P473259	NM_170778	Dpyd	dihydropyrimidine dehydrogenase	-1.41857	0.00072614	0.0250854
A_52_P326391	NM_023709	Capn9	calpain 9 (nCL-4)	-1.4203	0.00483491	0.0706791
A_52_P319438	NM_001039562	Ankrd37	ankyrin repeat domain 37	-1.42317	0.00162153	0.03917
A_51_P357533	NM_172614	Tmem44	transmembrane protein 44	-1.42357	0.00434436	0.0663727
A_52_P483974	AK080165	Dleu2	deleted in lymphocytic leukemia, 2	-1.42604	0.00187307	0.0421159
A_52_P141608	NM_183160	E030010A14Rik	RIKEN cDNA E030010A14 gene	-1.42668	0.00485872	0.070909
A_51_P216015	AK084358	Dleu2	deleted in lymphocytic leukemia, 2	-1.42679	0.00575153	0.077793
A_51_P472932	NM_001001488	Atp8b1	ATPase, class I, type 8B, member 1	-1.42885	0.00112069	0.0321627
A_52_P297009	NM_172584	Itpk1	inositol 1,3,4-triphosphate 5/6 kinase	-1.43122	0.00374561	0.061026
A_51_P494430	NM_031166	Id4	inhibitor of DNA binding 4	-1.43147	2.3e-05	0.0045688
A_52_P252791	NM_153395	Mon2	MON2 homolog (yeast)	-1.43164	0.00806596	0.0924885
A_52_P458279	NM_011169	Prlr	prolactin receptor	-1.43422	0.0032712	0.0571532
A_51_P479618	NM_134006	Rdh5	retinol dehydrogenase 5	-1.43537	4.2e-05	0.00601163
A_51_P499905	AF017085	Gtf2i	general transcription factor II I	-1.43642	0.00469253	0.0693218
A_51_P217778	NM_009791	Aspm	asp (abnormal spindle)-like, microcephaly associated (Drosophila)	-1.43704	0.00151568	0.037574
A_52_P948080	AK075917	2310068J10Rik	RIKEN cDNA 2310068J10 gene	-1.43704	2.8e-05	0.00495194
A_52_P186937	NM_020557	Cmpk2	cytidine monophosphate (UMP-CMP) kinase 2, mitochondrial	-1.43828	0.00917912	0.0999311
A_51_P254425	NM_009644	Ahrr	aryl-hydrocarbon receptor repressor	-1.43891	0.000155905	0.0113879
A_52_P590396	NM_019972	Sort1	sortilin 1	-1.43986	0.000181274	0.0123067
A_52_P262511	NM_021472	Rnase4	ribonuclease, RNase A family 4	-1.44061	0.00824728	0.0937104
A_51_P444565	AK083376	C920025E04Rik	RIKEN cDNA C920025E04 gene	-1.44072	0.000447058	0.0195408
A_51_P495581	NM_030682	Tlr1	toll-like receptor 1	-1.44102	0.000162252	0.0114126
A_51_P479444	NM_010544	Ihh	Indian hedgehog	-1.44156	0.00330833	0.0575093
A_51_P261428	D86344	Pdcd4	programmed cell death 4	-1.44175	0.00464319	0.0688805
A_51_P490840	NM_146077	Trim31	tripartite motif-containing 31	-1.44298	0.00418536	0.0650584
A_51_P192130	NM_009288	Stk10	serine/threonine kinase 10	-1.44313	5.93e-06	0.0023657
A_51_P339822	NM_138630	Arhgap4	Rho GTPase activating protein 4	-1.44465	0.000240205	0.0142191
A_51_P102438	NM_001029867	Ugt2b36	UDP glucuronosyltransferase 2 family, polypeptide B36	-1.44669	0.00514351	0.0731788
A_52_P393589	NM_133733	9030425E11Rik	RIKEN cDNA 9030425E11 gene	-1.44699	0.000332875	0.0167867
A_52_P319161	NM_019641	Stmn1	stathmin 1	-1.44957	0.00340578	0.0581983
A_52_P321358	NM_183162	BC006779	cDNA sequence BC006779	-1.45237	0.00227632	0.0468876
A_52_P605266	NM_011211	Ptprd	protein tyrosine phosphatase, receptor type, D	-1.45491	0.000135963	0.0107092
A_52_P443334	NM_001081110	Cd8a	CD8 antigen, alpha chain	-1.45584	0.00193265	0.0428516
A_51_P441914	NM_008290	Hsd17b2	hydroxysteroid (17-beta) dehydrogenase 2	-1.45721	0.0022459	0.0464245
A_51_P273609	NM_146125	Itpka	inositol 1,4,5-trisphosphate 3-kinase A	-1.45887	0.00796678	0.0921485
A_52_P175028	XM_001479157	LOC100047857	similar to Cache domain containing 1	-1.45944	0.00096097	0.0294835
A_51_P468073	NM_008116	Ggt1	gamma-glutamyltransferase 1	-1.46077	0.00514951	0.073184
A_52_P64356	NM_010097	Sparcl1	SPARC-like 1 (mast9, hevin)	-1.46186	1.29e-05	0.00337655
A_51_P169693	NM_198095	Bst2	bone marrow stromal cell antigen 2	-1.46479	0.000892691	0.0282275
A_52_P382926	NM_145973	Ell3	elongation factor RNA polymerase II-like 3	-1.46708	8.51e-05	0.00864791
A_52_P1051779	AK038867	ENSMUSG00000056615	predicted gene, ENSMUSG00000056615	-1.46782	0.00116612	0.0325786
A_52_P264924	NM_009985	Ctsw	cathepsin W	-1.46897	0.000148376	0.0110785
A_51_P269375	NM_031158	Ank1	ankyrin 1, erythroid	-1.47026	0.000212734	0.0132942
A_51_P104608	NM_030098	Rnase6	ribonuclease, RNase A family, 6	-1.47356	0.000254259	0.0147265
A_51_P307697	NM_146307	Olfr498	olfactory receptor 498	-1.47702	0.000390574	0.0179669
A_52_P579876	NM_178622	Suds3	suppressor of defective silencing 3 homolog (S. cerevisiae)	-1.47754	0.00774623	0.0909923
A_51_P177819	NM_030743	Zfp313	zinc finger protein 313	-1.47773	0.00726924	0.0880268
A_51_P237754	NM_010398	H2-T23	histocompatibility 2, T region locus 23	-1.4794	0.000179713	0.0122481
A_51_P149469	NM_009608	Actc1	actin, alpha, cardiac	-1.47985	2.5e-05	0.00481612
A_51_P466478	NM_011213	Ptprf	protein tyrosine phosphatase, receptor type, F	-1.48011	0.00450086	0.0677136
A_51_P372186	NM_020589	Zfp467	zinc finger protein 467	-1.48019	0.000210595	0.013223
A_51_P380178	NM_008321	Id3	inhibitor of DNA binding 3	-1.48475	0.00101801	0.0305373
A_52_P152133	NM_023124	H2-Q8	histocompatibility 2, Q region locus 8	-1.48491	7.67e-06	0.00269091
A_51_P264673	AK083198	Prlr	prolactin receptor	-1.48504	0.00435997	0.0665339
A_52_P16873	NM_178785	A430107D22Rik	RIKEN cDNA A430107D22 gene	-1.48505	0.00025297	0.014676
A_52_P42704	NM_199309	Zdhhc19	zinc finger, DHHC domain containing 19	-1.4852	0.000111719	0.00965817
A_52_P188827	NM_181318	Rasgef1b	RasGEF domain family, member 1B	-1.48591	0.00029115	0.0157945
A_51_P447595	NM_022723	Scube1	signal peptide, CUB domain, EGF-like 1	-1.48718	7.66e-06	0.00269091
A_51_P218179	NM_008618	Mdh1	malate dehydrogenase 1, NAD (soluble)	-1.49066	0.00244879	0.0488304
A_51_P207988	NM_008965	Ptger4	prostaglandin E receptor 4 (subtype EP4)	-1.49177	0.00057937	0.0225366
A_51_P423518	NM_175007	Amph	amphiphysin	-1.49545	0.00110165	0.031857
A_51_P144696	NM_019552	Abcb10	ATP-binding cassette, sub-family B (MDR/TAP), member 10	-1.49877	0.00704934	0.0869072
A_52_P669005	NM_023624	Lrat	lecithin-retinol acyltransferase (phosphatidylcholine-retinol-O-acyltransferase)	-1.50106	0.00609885	0.080475
A_51_P294994	NM_001008542	Mxi1	Max interacting protein 1	-1.50221	0.000147787	0.0110637
A_51_P302856	NM_053215	Ugt2b37	UDP glucuronosyltransferase 2 family, polypeptide B37	-1.50552	0.00384728	0.0619123
A_52_P463936	NM_015783	Isg15	ISG15 ubiquitin-like modifier	-1.50662	0.00109939	0.031857
A_52_P656800	NM_198861	BC046404	cDNA sequence BC046404	-1.5067	0.00248138	0.0491779
A_52_P620345	NM_133979	Tmem16k	transmembrane protein 16K	-1.50833	0.00336178	0.0578407
A_52_P536927	NM_139146	Satb2	special AT-rich sequence binding protein 2	-1.51033	0.0005731	0.0224108
A_52_P474145	NM_021291	Slc7a9	solute carrier family 7 (cationic amino acid transporter, y+ system), member 9	-1.51152	0.0033129	0.0575193
A_51_P445841	NM_145470	Depdc6	DEP domain containing 6	-1.5133	0.000508633	0.0209016
A_51_P219789	NM_010392	H2-Q2	histocompatibility 2, Q region locus 2	-1.51758	0.000116591	0.00991239
A_51_P180140	NM_175663	Hist1h2ba	histone cluster 1, H2ba	-1.51779	4.03e-05	0.00590386
A_52_P27442	NM_027172	2310046K01Rik	RIKEN cDNA 2310046K01 gene	-1.51858	0.00738769	0.0887389
A_51_P214747	NM_172893	Parp12	poly (ADP-ribose) polymerase family, member 12	-1.51867	0.00324766	0.0569943
A_51_P179919	NM_172759	Ces5	carboxylesterase 5	-1.52079	0.00617842	0.0810678
A_51_P251717	NM_026304	l7Rn6	lethal, Chr 7, Rinchik 6	-1.52089	0.00256295	0.0500874
A_51_P273596	NM_146126	Sord	sorbitol dehydrogenase	-1.52245	0.00216061	0.0452748
A_51_P285206	NM_013487	Cd3d	CD3 antigen, delta polypeptide	-1.52529	0.000110658	0.00965817
A_52_P194170	NM_026275	Ube2r2	ubiquitin-conjugating enzyme E2R 2	-1.52631	0.00533873	0.0745659
A_51_P338655	NM_010871	Birc1f	baculoviral IAP repeat-containing 1f	-1.52859	0.00125099	0.033746
A_51_P218984	NM_030253	Parp9	poly (ADP-ribose) polymerase family, member 9	-1.52984	0.000212665	0.0132942
A_52_P338956	NM_001081169	A530050D06Rik	RIKEN cDNA A530050D06 gene	-1.53312	0.000959402	0.0294835
A_52_P196161	NM_019535	Sh3gl2	SH3-domain GRB2-like 2	-1.53453	0.000307532	0.0162726
A_51_P327904	NM_145550	Yipf1	Yip1 domain family, member 1	-1.53486	0.005188	0.0734015
A_51_P232281	NM_011109	Pla2g2d	phospholipase A2, group IID	-1.54006	0.00038142	0.0178025
A_52_P313279	NM_010380	H2-D1	histocompatibility 2, D region locus 1	-1.54108	0.000421796	0.0187876
A_51_P225832	NM_028314	2700097O09Rik	RIKEN cDNA 2700097O09 gene	-1.54133	0.00117021	0.0325786
A_52_P246889	NM_025783	Vps24	vacuolar protein sorting 24 (yeast)	-1.54425	0.002057	0.0439348
A_52_P542013	NM_177030	Dock6	dedicator of cytokinesis 6	-1.54453	0.000321259	0.0165801
A_51_P376321	NM_145828	Xylt2	xylosyltransferase II	-1.54515	0.00693144	0.0861191
A_52_P685999	NM_027853	Mettl7b	methyltransferase like 7B	-1.54926	0.00055522	0.02202
A_51_P407311	NM_145954	Aldh16a1	aldehyde dehydrogenase 16 family, member A1	-1.5528	0.00575649	0.0778122
A_51_P141535	NM_016978	Oat	ornithine aminotransferase	-1.55398	0.000328431	0.016646
A_51_P246924	NM_026481	Tppp3	tubulin polymerization-promoting protein family member 3	-1.55655	0.000323776	0.0166074
A_52_P84384	NM_010227	Flna	filamin, alpha	-1.5572	0.00123506	0.0335371
A_51_P177762	NM_153133	Rdh9	retinol dehydrogenase 9	-1.55751	0.000526333	0.0213798
A_52_P89267	AK035431	Gats	opposite strand transcription unit to Stag3	-1.56294	0.00085976	0.0277615
A_51_P436342	NM_008268	Hoxb5	homeo box B5	-1.56339	0.000569049	0.0223412
A_52_P650259	NM_172204	Noxa1	NADPH oxidase activator 1	-1.56404	0.000714041	0.0249786
A_52_P539540	NM_028262	Setd3	SET domain containing 3	-1.56569	0.00771039	0.0908754
A_51_P517843	NM_027450	Glipr2	GLI pathogenesis-related 2	-1.56604	0.00810382	0.0927431
A_52_P533841	NM_024442	Cyp4f16	cytochrome P450, family 4, subfamily f, polypeptide 16	-1.5662	0.00781108	0.0913566
A_51_P369998	NM_172951	Sntg2	syntrophin, gamma 2	-1.56705	0.00116452	0.0325786
A_51_P453428	NM_001114322	Mupcdh	mucin-like protocadherin	-1.56917	0.000263443	0.0150107
A_51_P494342	NM_212457	Bex4	brain expressed gene 4	-1.56959	0.000711294	0.0249159
A_51_P490795	AK137548	Mxd1	MAX dimerization protein 1	-1.57136	1.59e-08	0.000118484
A_52_P274496	NM_183180	Tspan18	tetraspanin 18	-1.57312	7.41e-05	0.00802257
A_51_P190254	AK129084	Scrn1	secernin 1	-1.57418	0.00176788	0.0408562
A_52_P282035	NM_019403	Rnf5	ring finger protein 5	-1.57585	0.00245061	0.0488304
A_51_P122471	NM_133806	Uap1	UDP-N-acetylglucosamine pyrophosphorylase 1	-1.57956	0.00216744	0.0453637
A_52_P229981	NM_145932	Osta	organic solute transporter alpha	-1.58121	0.0035612	0.0595829
A_51_P503822	NM_175499	Slitrk6	SLIT and NTRK-like family, member 6	-1.58434	0.0026845	0.0512414
A_52_P391718	NM_009079	Rpl22	ribosomal protein L22	-1.58806	0.00108448	0.0317333
A_51_P150705	NM_152839	Igj	immunoglobulin joining chain	-1.5883	9.58e-05	0.0092449
A_51_P511680	NM_001033337	AW124722	expressed sequence AW124722	-1.58913	0.00607596	0.0802305
A_51_P487547	NM_025911	Ccdc91	coiled-coil domain containing 91	-1.58955	0.00296326	0.054086
A_51_P245485	NM_181848	Optn	optineurin	-1.59102	0.00203706	0.0439348
A_51_P309917	NM_001001309	Itga8	integrin alpha 8	-1.59408	2.73e-06	0.001496
A_51_P212754	NM_009369	Tgfbi	transforming growth factor, beta induced	-1.59552	2.4e-05	0.00472492
A_51_P257934	NM_033622	Tnfsf13b	tumor necrosis factor (ligand) superfamily, member 13b	-1.59927	2.66e-05	0.00486878
A_51_P394244	NM_001080925	Rapgefl1	Rap guanine nucleotide exchange factor (GEF)-like 1	-1.59997	0.00641481	0.082504
A_51_P454765	NM_175090	Slc31a1	solute carrier family 31, member 1	-1.60412	0.00108848	0.0317843
A_51_P443403	NM_022316	Smoc1	SPARC related modular calcium binding 1	-1.61072	0.00656009	0.0835034
A_52_P149235	BF140170	Gm1502	gene model 1502, (NCBI)	-1.61141	0.00604924	0.080031
A_51_P335000	NM_001077361	Fhl1	four and a half LIM domains 1	-1.61168	4.61e-05	0.00632469
A_51_P324834	NM_025276	Evpl	envoplakin	-1.6117	0.000118048	0.00991239
A_52_P326713	NM_009138	Ccl25	chemokine (C-C motif) ligand 25	-1.61312	0.00307587	0.0553641
A_51_P413853	NM_172282	Tmco3	transmembrane and coiled-coil domains 3	-1.61417	1.81e-06	0.00119353
A_52_P57582	AB359227	H2-Q2	histocompatibility 2, Q region locus 2	-1.6198	0.000184797	0.0124495
A_52_P685021	NM_021704	Cxcl12	chemokine (C-X-C motif) ligand 12	-1.62371	5.64e-05	0.00692048
A_51_P455897	NM_144526	6720460F02Rik	RIKEN cDNA 6720460F02 gene	-1.62462	0.000532031	0.0214646
A_52_P404469	AK162292	Rhbdl2	rhomboid, veinlet-like 2 (Drosophila)	-1.62866	0.000152834	0.0112903
A_51_P118545	NM_009789	S100g	S100 calcium binding protein G	-1.63545	0.00706885	0.0869949
A_51_P287546	AK017782	5730521K06Rik	RIKEN cDNA 5730521K06 gene	-1.63881	0.00309835	0.0556546
A_52_P680827	NM_172961	Abat	4-aminobutyrate aminotransferase	-1.64037	0.00617648	0.0810678
A_51_P316816	NM_023738	Ube1l	ubiquitin-activating enzyme E1-like	-1.64058	0.000702224	0.0247215
A_51_P412027	NM_030712	Cxcr6	chemokine (C-X-C motif) receptor 6	-1.64554	2.64e-05	0.00486878
A_51_P451516	NM_028027	D10Ertd610e	DNA segment, Chr 10, ERATO Doi 610, expressed	-1.64973	0.00715828	0.0874363
A_52_P560578	BQ918407	LOC56304	recombinant antineuraminidase single chain Ig VH and VL domains	-1.65332	0.0006919	0.0244808
A_51_P217498	NM_009204	Slc2a4	solute carrier family 2 (facilitated glucose transporter), member 4	-1.65456	1.41e-06	0.00105061
A_51_P142813	NM_025711	Aspn	asporin	-1.65832	0.000200274	0.0130111
A_51_P429241	M18858	Tcrg-V4	T-cell receptor gamma, variable 4	-1.66548	0.00198213	0.0433889
A_52_P538390	NM_146466	Olfr165	olfactory receptor 165	-1.66786	0.00157746	0.0384762
A_52_P295712	NM_008285	Hrh1	histamine receptor H1	-1.6683	0.000288945	0.015759
A_52_P350664	NM_153781	Pygb	brain glycogen phosphorylase	-1.6703	0.00754007	0.0897604
A_52_P328006	NM_176919	Ppm1h	protein phosphatase 1H (PP2C domain containing)	-1.67046	0.00340318	0.0581983
A_51_P335969	NM_010043	Des	desmin	-1.67448	0.00195209	0.0430249
A_51_P487555	NM_009854	Cd7	CD7 antigen	-1.67612	0.000391319	0.017967
A_51_P284177	NM_134072	Akr1c14	aldo-keto reductase family 1, member C14	-1.67804	0.00122483	0.0334149
A_51_P275496	BC029971	BC026762	cDNA sequence BC026762	-1.67841	0.00505615	0.0724351
A_51_P496997	NM_010391	H2-Q10	histocompatibility 2, Q region locus 10	-1.67976	0.000481833	0.0202983
A_51_P400752	NM_010393	H2-Q5	histocompatibility 2, Q region locus 5	-1.68022	0.000363365	0.0174709
A_51_P390937	BF579422	Igkv14-111	immunoglobulin kappa chain variable 14-111	-1.68924	1.3e-05	0.00338318
A_52_P213483	ENSMUST00000109705	LOC636441	similar to Ig heavy chain V region VH558 A1/A4 precursor	-1.6894	0.000155353	0.0113879
A_52_P523445	NM_028069	Mupcdh	mucin-like protocadherin	-1.69043	0.00270848	0.0513371
A_51_P176365	NM_175035	Gimap5	GTPase, IMAP family member 5	-1.69155	8.57e-05	0.00864791
A_51_P513898	NM_013512	Epb4.1l4a	erythrocyte protein band 4.1-like 4a	-1.69462	1.77e-05	0.00409526
A_51_P256066	NM_011878	Tiam2	T-cell lymphoma invasion and metastasis 2	-1.69545	6.72e-05	0.00761978
A_52_P112188	NM_001077510	Gnas	GNAS (guanine nucleotide binding protein, alpha stimulating) complex locus	-1.69655	0.00824018	0.0937104
A_52_P140049	NM_178899	AI987662	expressed sequence AI987662	-1.69662	0.00340433	0.0581983
A_52_P396162	NM_018748	Golga4	golgi autoantigen, golgin subfamily a, 4	-1.69857	0.0027275	0.0515246
A_51_P128491	NM_015749	Tcn2	transcobalamin 2	-1.6995	0.00495736	0.0716695
A_51_P432924	NM_153598	Ugt2b34	UDP glucuronosyltransferase 2 family, polypeptide B34	-1.70205	0.00486917	0.0709699
A_51_P318618	NM_028085	Anks4b	ankyrin repeat and sterile alpha motif domain containing 4B	-1.70661	0.00164319	0.039422
A_51_P398766	NM_010259	Gbp1	guanylate nucleotide binding protein 1	-1.70851	3.09e-06	0.00166652
A_51_P164219	NM_011909	Usp18	ubiquitin specific peptidase 18	-1.71	0.000493387	0.0206049
A_52_P162637	Z95476	Igh-6	immunoglobulin heavy chain 6 (heavy chain of IgM)	-1.7102	0.0071959	0.0876956
A_51_P480363	NM_027315	Ube2q1	ubiquitin-conjugating enzyme E2Q (putative) 1	-1.71147	0.00682595	0.08532
A_52_P55661	NM_177870	Slc5a6	solute carrier family 5 (sodium-dependent vitamin transporter), member 6	-1.71609	0.00458247	0.068469
A_51_P389988	NM_016917	Slc40a1	solute carrier family 40 (iron-regulated transporter), member 1	-1.71626	0.000523766	0.0213267
A_51_P388281	NM_009835	Ccr6	chemokine (C-C motif) receptor 6	-1.71725	0.00241328	0.0484853
A_52_P474242	NM_001001892	H2-K1	histocompatibility 2, K1, K region	-1.71741	0.00159227	0.0386762
A_51_P405167	NM_001025577	Maf	avian musculoaponeurotic fibrosarcoma (v-maf) AS42 oncogene homolog	-1.72536	0.00905344	0.0989003
A_52_P177599	AK036639	2810409K11Rik	RIKEN cDNA 2810409K11 gene	-1.72616	0.00636987	0.0821583
A_52_P138967	NM_175130	Trpm4	transient receptor potential cation channel, subfamily M, member 4	-1.72984	0.0052331	0.0736769
A_51_P479321	NM_080575	Acss1	acyl-CoA synthetase short-chain family member 1	-1.73194	0.000335999	0.0168558
A_52_P139027	U39781	Igh-VJ558	immunoglobulin heavy chain (J558 family)	-1.73463	3.49e-05	0.00551269
A_52_P371494	AK136456	AI451617	expressed sequence AI451617	-1.736	0.00521656	0.073566
A_51_P381558	NM_133914	Rasa4	RAS p21 protein activator 4	-1.73909	0.00298852	0.0543646
A_51_P427926	NM_008542	Smad6	MAD homolog 6 (Drosophila)	-1.73923	0.000551197	0.021921
A_52_P126158	NM_008326	Irgm	immunity-related GTPase family, M	-1.74055	0.00108004	0.031696
A_51_P127718	NM_015825	Sh3bgr	SH3-binding domain glutamic acid-rich protein	-1.74158	3.65e-05	0.00570065
A_52_P105594	AK086184	B2m	beta-2 microglobulin	-1.74211	0.000435535	0.0191564
A_52_P269003	NM_008684	Neo1	neogenin	-1.74485	0.000807062	0.026552
A_51_P369803	NM_013585	Psmb9	proteasome (prosome, macropain) subunit, beta type 9 (large multifunctional peptidase 2)	-1.74632	3.05e-05	0.00519952
A_51_P246854	NM_009606	Acta1	actin, alpha 1, skeletal muscle	-1.75604	0.000290018	0.015759
A_51_P129229	NM_008330	Ifi47	interferon gamma inducible protein 47	-1.75727	0.000673838	0.0242078
A_51_P231072	NM_053165	Clec2h	C-type lectin domain family 2, member h	-1.75749	0.00132991	0.0350177
A_52_P167249	NM_013758	Add3	adducin 3 (gamma)	-1.76042	0.00040011	0.018191
A_52_P180728	BC080858	Kbtbd11	kelch repeat and BTB (POZ) domain containing 11	-1.76369	0.00126529	0.0339528
A_51_P104768	ENSMUST00000103498	LOC100046710	similar to Igh-6 protein	-1.76446	3.59e-05	0.0056212
A_51_P452153	NM_027222	2010001M09Rik	RIKEN cDNA 2010001M09 gene	-1.76453	5.27e-07	0.000641154
A_52_P85152	NM_175324	Acad11	acyl-Coenzyme A dehydrogenase family, member 11	-1.76476	0.00479728	0.0704222
A_52_P145912	NM_139300	Mylk	myosin, light polypeptide kinase	-1.77225	1.92e-05	0.00427052
A_51_P316951	XM_620310	Wipf3	WAS/WASL interacting protein family, member 3	-1.77234	0.00117209	0.0325985
A_51_P514712	NM_001039530	Parp14	poly (ADP-ribose) polymerase family, member 14	-1.77324	0.000508197	0.0209016
A_51_P263033	NM_010739	Muc13	mucin 13, epithelial transmembrane	-1.77745	0.000499064	0.0207419
A_51_P232868	NM_176995	C230078M08Rik	RIKEN cDNA C230078M08 gene	-1.77889	0.000197131	0.0128847
A_52_P337357	NM_145211	Oas1a	2'-5' oligoadenylate synthetase 1A	-1.78089	2.65e-07	0.000443665
A_52_P418477	NM_009416	Tpm2	tropomyosin 2, beta	-1.7849	0.000255836	0.0147934
A_52_P637988	NM_009199	Slc1a1	solute carrier family 1 (neuronal/epithelial high affinity glutamate transporter, system Xag), member 1	-1.78527	0.000226771	0.0137647
A_51_P416295	NM_019440	Iigp2	interferon inducible GTPase 2	-1.78602	0.000399506	0.0181871
A_51_P123676	NM_177340	Synpo	synaptopodin	-1.79252	0.00489032	0.0710746
A_51_P219064	NM_001077638	Prmt2	protein arginine N-methyltransferase 2	-1.79296	0.00277079	0.0520899
A_52_P72718	NM_029985	Lrrc42	leucine rich repeat containing 42	-1.79496	0.00230992	0.0472746
A_51_P264878	NM_080595	Emid1	EMI domain containing 1	-1.79512	1.53e-05	0.00372012
A_52_P53596	NM_001013370	Sesn1	sestrin 1	-1.80338	0.00682822	0.08532
A_52_P638459	NM_013653	Ccl5	chemokine (C-C motif) ligand 5	-1.80636	0.000100744	0.00937429
A_51_P283473	NM_026271	1110018M03Rik	RIKEN cDNA 1110018M03 gene	-1.80806	0.000250914	0.014605
A_51_P141288	NM_010693	Lck	lymphocyte protein tyrosine kinase	-1.81366	3.63e-06	0.00187433
A_51_P107652	NM_023557	Slc44a4	solute carrier family 44, member 4	-1.81468	0.000317967	0.0165331
A_51_P459894	NM_011469	Sprr2b	small proline-rich protein 2B	-1.83041	4.96e-05	0.00653666
A_51_P433194	NM_029815	Bcas1	breast carcinoma amplified sequence 1	-1.83407	0.000166976	0.0115824
A_52_P533817	NM_013800	Barx2	BarH-like homeobox 2	-1.83633	0.000915485	0.028537
A_51_P184936	NM_021394	Zbp1	Z-DNA binding protein 1	-1.83724	1.85e-05	0.0042156
A_52_P486260	NM_054077	Prelp	proline arginine-rich end leucine-rich repeat	-1.842	0.000558203	0.0220883
A_51_P313320	NM_001037801	Cd6	CD6 antigen	-1.85167	0.000122818	0.010074
A_51_P109888	NM_011778	Coro1b	coronin, actin binding protein 1B	-1.86192	0.000975025	0.0297327
A_51_P326942	NM_010941	Nsdhl	NAD(P) dependent steroid dehydrogenase-like	-1.86298	0.00249636	0.0493077
A_51_P258529	NM_008885	Pmp22	peripheral myelin protein	-1.8698	0.00137705	0.035659
A_51_P457430	NM_172960	Adck5	aarF domain containing kinase 5	-1.87601	0.000659503	0.0240593
A_52_P24447	NM_024253	Nkg7	natural killer cell group 7 sequence	-1.88048	4.86e-06	0.00216115
A_52_P194971	NM_010460	Hoxb7	homeo box B7	-1.88624	0.00184511	0.0418625
A_51_P324551	NM_025785	Fbxo25	F-box protein 25	-1.89204	0.00116577	0.0325786
A_51_P265465	NM_134130	Abhd3	abhydrolase domain containing 3	-1.89364	0.000919716	0.028618
A_52_P614777	NM_032400	Sucnr1	succinate receptor 1	-1.89389	0.00568324	0.0772265
A_52_P381484	NM_133903	Spon2	spondin 2, extracellular matrix protein	-1.89555	0.00306662	0.0552827
A_52_P589568	NM_194060	Foxo6	forkhead box O6	-1.9028	6.79e-05	0.00761978
A_51_P290387	NM_027832	Sval1	seminal vesicle antigen-like 1	-1.9101	0.000591133	0.0228253
A_52_P664842	U59155	Igk-V19-14	immunoglobulin kappa chain variable 19 (V19)-14	-1.91385	0.00288811	0.0532403
A_52_P241619	NM_026085	3110049J23Rik	RIKEN cDNA 3110049J23 gene	-1.92163	0.00299849	0.0545012
A_51_P345367	NM_010724	Psmb8	proteasome (prosome, macropain) subunit, beta type 8 (large multifunctional peptidase 7)	-1.92174	4.04e-05	0.00590386
A_51_P500051	NM_019923	Itpr2	inositol 1,4,5-triphosphate receptor 2	-1.93412	1.16e-06	0.000998078
A_51_P300572	NM_009579	Slc30a1	solute carrier family 30 (zinc transporter), member 1	-1.93479	0.000492152	0.0206049
A_52_P86176	NM_011530	Tap2	transporter 2, ATP-binding cassette, sub-family B (MDR/TAP)	-1.94244	0.00514141	0.0731786
A_51_P207940	NM_178789	Tmem117	transmembrane protein 117	-1.94432	0.000136545	0.0107217
A_51_P249360	NM_173733	Suox	sulfite oxidase	-1.94556	0.000329177	0.0166481
A_51_P301930	NM_028977	Lrrc17	leucine rich repeat containing 17	-1.94787	0.00159969	0.0388026
A_51_P317141	NM_031163	Col2a1	collagen, type II, alpha 1	-1.94837	0.00174431	0.0406289
A_51_P109369	NM_026346	Fbxo32	F-box protein 32	-1.94947	0.00417377	0.0650222
A_51_P467971	NM_146005	Ank3	ankyrin 3, epithelial	-1.95386	0.000805971	0.026552
A_51_P397983	AK077026	Slc9a2	solute carrier family 9 (sodium/hydrogen exchanger), member 2	-1.95711	1.67e-05	0.00391611
A_51_P230716	CA578712	Igh-VJ558	immunoglobulin heavy chain (J558 family)	-1.95897	3.21e-05	0.00538255
A_52_P339912	NM_172439	Pib5pa	phosphatidylinositol (4,5) bisphosphate 5-phosphatase, A	-1.96306	0.000978936	0.0298261
A_51_P241935	NM_013921	Tmprss8	transmembrane protease, serine 8 (intestinal)	-1.96314	0.00319139	0.0566321
A_51_P351273	NM_011542	Tcea3	transcription elongation factor A (SII), 3	-1.96765	3.2e-05	0.00538255
A_52_P488666	NM_027890	Susd2	sushi domain containing 2	-1.96973	0.00326928	0.0571532
A_51_P200529	NM_138670	Mpst	mercaptopyruvate sulfurtransferase	-1.97133	0.000287721	0.0157301
A_51_P362429	NM_013607	Myh11	myosin, heavy polypeptide 11, smooth muscle	-1.97325	0.00136463	0.0354671
A_52_P579531	NM_016798	Pdlim3	PDZ and LIM domain 3	-1.97999	0.000159675	0.0113911
A_52_P676510	NM_011579	Tgtp	T-cell specific GTPase	-1.99856	6.48e-06	0.00245733
A_51_P282404	NM_013457	Add1	adducin 1 (alpha)	-1.99914	0.00342388	0.0583379
A_52_P70261	NM_009283	Stat1	signal transducer and activator of transcription 1	-2.00129	5.77e-07	0.000652803
A_51_P499071	NM_010762	Mal	myelin and lymphocyte protein, T-cell differentiation protein	-2.00814	0.00112908	0.0322144
A_52_P661061	NM_019793	Tspan3	tetraspanin 3	-2.01386	0.000532204	0.0214646
A_51_P391836	BI455668	Igh-V7183	immunoglobulin heavy chain (V7183 family)	-2.02691	0.00087992	0.0280157
A_51_P136288	NM_021718	Ms4a4b	membrane-spanning 4-domains, subfamily A, member 4B	-2.02743	0.000213145	0.0132942
A_52_P186262	BF578595	LOC672450	V(kappa) gene product	-2.0298	0.0020593	0.0439348
A_51_P352076	NM_008399	Itgae	integrin, alpha E, epithelial-associated	-2.03154	0.000260571	0.0149044
A_52_P54176	NM_015732	Axin2	axin2	-2.03192	9.73e-06	0.00307784
A_52_P125485	NM_177809	AU042651	expressed sequence AU042651	-2.03244	0.0005301	0.0214602
A_52_P63680	NM_175731	Asah3	N-acylsphingosine amidohydrolase (alkaline ceramidase) 3	-2.03619	0.000164079	0.0114613
A_52_P679105	NM_029614	Prss23	protease, serine, 23	-2.0365	4.85e-05	0.00647685
A_51_P333274	NM_013542	Gzmb	granzyme B	-2.03651	1.49e-05	0.00371838
A_51_P270807	NM_011608	Tnfrsf17	tumor necrosis factor receptor superfamily, member 17	-2.03849	2.84e-08	0.000139645
A_51_P243755	NM_011388	Slc10a2	solute carrier family 10, member 2	-2.04164	0.00789727	0.0918143
A_51_P129731	NM_025655	Tmigd1	transmembrane and immunoglobulin domain containing 1	-2.04776	0.0019432	0.0429216
A_51_P359603	NM_013566	Itgb7	integrin beta 7	-2.04903	0.000213845	0.0132942
A_51_P272341	BY724721	EG211331	predicted gene, EG211331	-2.05711	9.78e-05	0.00934551
A_52_P570717	BC010322	H2-Ab1	histocompatibility 2, class II antigen A, beta 1	-2.06322	0.000983091	0.0298491
A_52_P14980	NM_008676	Nbr1	neighbor of Brca1 gene 1	-2.07081	0.00231986	0.0473674
A_52_P218470	NM_001033364	Pcdh24	protocadherin 24	-2.07274	0.00163421	0.039341
A_51_P154842	NM_145153	Oas1f	2'-5' oligoadenylate synthetase 1F	-2.07611	4.6e-07	0.000609384
A_51_P154427	NM_027239	1810065E05Rik	RIKEN cDNA 1810065E05 gene	-2.07628	9.63e-07	0.000913289
A_51_P103364	ENSMUST00000095364	LOC634594	similar to Ig heavy chain V region 108A precursor	-2.08208	3.29e-05	0.0054484
A_51_P414915	NM_008585	Mep1a	meprin 1 alpha	-2.08306	0.00020974	0.013193
A_52_P646858	NM_178396	Car12	carbonic anyhydrase 12	-2.08766	0.000284988	0.0156531
A_51_P194099	NM_009381	Thrsp	thyroid hormone responsive SPOT14 homolog (Rattus)	-2.08793	0.0043965	0.0666963
A_51_P327751	NM_008331	Ifit1	interferon-induced protein with tetratricopeptide repeats 1	-2.08838	0.00821477	0.0935529
A_51_P412024	AK080979	Slc6a20a	solute carrier family 6 (neurotransmitter transporter), member 20A	-2.08873	0.000597183	0.0229077
A_51_P309066	NM_008375	Fabp6	fatty acid binding protein 6, ileal (gastrotropin)	-2.09058	0.00116557	0.0325786
A_51_P499599	NM_054049	Osr2	odd-skipped related 2 (Drosophila)	-2.09066	0.00113097	0.0322144
A_51_P277006	NM_175140	Chst8	carbohydrate (N-acetylgalactosamine 4-0) sulfotransferase 8	-2.09649	0.00103918	0.0309103
A_51_P145693	NM_001081084	Cubn	cubilin (intrinsic factor-cobalamin receptor)	-2.09799	0.000856715	0.0276989
A_51_P295085	NM_008760	Ogn	osteoglycin	-2.10081	1.19e-06	0.000998078
A_52_P450276	M94350	Igl-V1	immunoglobulin lambda chain, variable 1	-2.10892	4.18e-08	0.000139645
A_51_P503757	AK008094	Igl-V1	immunoglobulin lambda chain, variable 1	-2.11236	7.62e-05	0.00814204
A_52_P65494	NM_027711	Iqgap2	IQ motif containing GTPase activating protein 2	-2.11375	0.00069286	0.0244901
A_51_P165182	NM_028967	Batf2	basic leucine zipper transcription factor, ATF-like 2	-2.11514	0.000208276	0.0131614
A_51_P404875	NM_201639	Dmn	desmuslin	-2.12453	0.000641999	0.0238176
A_51_P393226	X52641	H2-Eb1	histocompatibility 2, class II antigen E beta	-2.13766	1.04e-07	0.00022886
A_51_P317887	NM_026907	Sectm1b	secreted and transmembrane 1B	-2.15134	0.00429665	0.0659387
A_51_P304170	NM_023386	Rtp4	receptor transporter protein 4	-2.16609	2e-05	0.00430932
A_51_P144160	NM_173422	Colec10	collectin sub-family member 10	-2.17111	2.34e-08	0.000136689
A_51_P476757	M17953	EG629860	predicted gene, EG629860	-2.18005	2.72e-05	0.00486878
A_51_P104478	NM_025357	Smpx	small muscle protein, X-linked	-2.18827	1.98e-05	0.00428698
A_51_P277683	M62541	Ms4a1	membrane-spanning 4-domains, subfamily A, member 1	-2.1971	0.0052799	0.0740388
A_52_P501007	NM_009467	Ugt2b5	UDP glucuronosyltransferase 2 family, polypeptide B5	-2.20208	0.00323771	0.0569209
A_51_P510418	NM_028270	Aldh1b1	aldehyde dehydrogenase 1 family, member B1	-2.20361	0.000364519	0.0174709
A_51_P428035	NM_010893	Neu1	neuraminidase 1	-2.21251	0.000232168	0.0139268
A_52_P336142	NM_011920	Abcg2	ATP-binding cassette, sub-family G (WHITE), member 2	-2.21779	0.000180933	0.0123067
A_51_P239737	NM_011082	Pigr	polymeric immunoglobulin receptor	-2.23297	5.5e-06	0.0023265
A_52_P428699	NM_013484	C2	complement component 2 (within H-2S)	-2.23488	4.47e-06	0.00208645
A_51_P232207	NM_008269	Hoxb6	homeo box B6	-2.24723	1.19e-06	0.000998078
A_51_P156113	NM_033608	Igsf9	immunoglobulin superfamily, member 9	-2.25566	0.000985387	0.0298929
A_52_P676982	NM_001033311	BC023744	cDNA sequence BC023744	-2.25771	0.000709187	0.0248918
A_51_P473734	NM_010386	H2-DMa	histocompatibility 2, class II, locus DMa	-2.25856	4.88e-05	0.00648935
A_51_P212068	NM_029638	Abp1	amiloride binding protein 1 (amine oxidase, copper-containing)	-2.25862	0.000105614	0.00954453
A_51_P285669	NM_172822	Pigz	phosphatidylinositol glycan anchor biosynthesis, class Z	-2.27017	2.3e-05	0.0045688
A_51_P129464	NM_009128	Scd2	stearoyl-Coenzyme A desaturase 2	-2.27243	0.00229498	0.0470512
A_51_P335460	NM_009132	Scin	scinderin	-2.27295	0.00111096	0.031988
A_52_P146877	NM_010387	H2-DMb1	histocompatibility 2, class II, locus Mb1	-2.28313	1.47e-05	0.00370067
A_51_P260889	NM_009850	Cd3g	CD3 antigen, gamma polypeptide	-2.28382	1.16e-05	0.00322213
A_52_P313291	AK122355	Dgkb	diacylglycerol kinase, beta	-2.30369	7.77e-05	0.00823487
A_51_P442889	XM_916675	LOC639988	similar to Ig heavy chain V region VH558 A1/A4 precursor	-2.30813	3.27e-05	0.00544231
A_52_P383114	AY151141	Igl-V1	immunoglobulin lambda chain, variable 1	-2.31687	1.23e-05	0.00331497
A_51_P239177	NM_175391	Apol7c	apolipoprotein L 7c	-2.32009	0.00230271	0.0471545
A_51_P517672	NM_178779	Rnf152	ring finger protein 152	-2.33164	0.000308307	0.0162726
A_51_P150433	M17534	Cd8b1	CD8 antigen, beta chain 1	-2.35024	7.84e-05	0.00826291
A_52_P430058	NM_024188	Oxct1	3-oxoacid CoA transferase 1	-2.3503	0.000100957	0.00937429
A_51_P354681	NM_026243	Mgat4c	mannosyl (alpha-1,3-)-glycoprotein beta-1,4-N-acetylglucosaminyltransferase, isozyme C (putative)	-2.35293	0.00643448	0.0826359
A_51_P461665	NM_008599	Cxcl9	chemokine (C-X-C motif) ligand 9	-2.35955	1.39e-06	0.00105061
A_51_P228604	NM_027839	Ceacam20	CEA-related cell adhesion molecule 20	-2.36691	0.000117823	0.00991239
A_51_P405638	BE371942	LOC544905	Ig heavy chain V region	-2.39009	0.00148712	0.037176
A_51_P328275	AK136471	Igh-2	immunoglobulin heavy chain 2 (serum IgA)	-2.3985	2.69e-05	0.00486878
A_51_P410387	NM_177820	Apol10b	apolipoprotein L 10b	-2.43325	0.00148324	0.0371329
A_52_P104581	NM_029741	Ppfia3	protein tyrosine phosphatase, receptor type, f polypeptide (PTPRF), interacting protein (liprin), alpha 3	-2.44837	5.98e-05	0.00713923
A_51_P215242	NM_207105	H2-Ab1	histocompatibility 2, class II antigen A, beta 1	-2.44862	0.000114794	0.0098512
A_51_P365666	NM_207270	Ptprh	protein tyrosine phosphatase, receptor type, H	-2.45422	0.00586515	0.0786629
A_52_P686392	BF180947	Igh-6	immunoglobulin heavy chain 6 (heavy chain of IgM)	-2.45773	0.000141714	0.0109801
A_51_P112355	NM_018738	Igtp	interferon gamma induced GTPase	-2.46735	1.97e-06	0.00121145
A_52_P314370	AK032009	Mgat4c	mannosyl (alpha-1,3-)-glycoprotein beta-1,4-N-acetylglucosaminyltransferase, isozyme C (putative)	-2.47482	0.00634728	0.081996
A_51_P162794	NM_010370	Gzma	granzyme A	-2.48853	1.25e-05	0.00331497
A_51_P115715	NM_023049	Asb2	ankyrin repeat and SOCS box-containing protein 2	-2.49557	5.23e-06	0.00224416
A_52_P35340	NM_133894	Ugt2b38	UDP glucuronosyltransferase 2 family, polypeptide B38	-2.50307	0.00281075	0.0524295
A_51_P387123	NM_011854	Oasl2	2'-5' oligoadenylate synthetase-like 2	-2.50444	0.000146563	0.0110629
A_51_P150489	NM_031378	Gsdmc1	gasdermin C1	-2.50484	0.00907082	0.0990456
A_52_P151393	NM_198860	AI646023	expressed sequence AI646023	-2.50906	0.000372397	0.0175682
A_52_P189772	NM_194336	Mpa2l	macrophage activation 2 like	-2.52375	2.24e-06	0.00131235
A_52_P320761	ENSMUST00000103511	LOC634100	similar to Ig heavy chain V region 108A precursor	-2.53917	0.00303824	0.0549384
A_51_P417720	NM_176922	Itga11	integrin, alpha 11	-2.54438	1.11e-06	0.000998078
A_52_P343306	NM_010378	H2-Aa	histocompatibility 2, class II antigen A, alpha	-2.55238	2.89e-07	0.000461844
A_51_P114722	NM_019545	Hao3	hydroxyacid oxidase (glycolate oxidase) 3	-2.58006	0.00169132	0.0400293
A_52_P21550	NM_173442	Gcnt1	glucosaminyl (N-acetyl) transferase 1, core 2	-2.6097	0.000993676	0.0300924
A_51_P100327	NM_013683	Tap1	transporter 1, ATP-binding cassette, sub-family B (MDR/TAP)	-2.63364	0.000234435	0.0139891
A_52_P239086	NM_177744	Apol10a	apolipoprotein L 10a	-2.64761	6.07e-05	0.00719349
A_52_P549190	NM_018778	Cldn8	claudin 8	-2.67306	0.000230734	0.013915
A_52_P532769	M20831	Igh	immunoglobulin heavy chain complex	-2.72289	6.66e-05	0.00760729
A_51_P170959	AK005011	Proz	protein Z, vitamin K-dependent plasma glycoprotein	-2.73658	8.03e-05	0.00840927
A_51_P107315	NM_145423	Slc5a8	solute carrier family 5 (iodide transporter), member 8	-2.78293	0.000963823	0.029527
A_51_P421876	NM_016850	Irf7	interferon regulatory factor 7	-2.7847	6.75e-05	0.00761978
A_52_P98462	NM_008270	Hoxb9	homeo box B9	-2.79406	0.000935236	0.0289725
A_51_P179480	NM_172450	4930539E08Rik	RIKEN cDNA 4930539E08 gene	-2.80563	0.00045803	0.0197374
A_52_P338066	NM_023137	Ubd	ubiquitin D	-2.83947	1.37e-07	0.000252471
A_52_P173442	AK030181	4933413A10Rik	RIKEN cDNA 4933413A10 gene	-2.86977	8.18e-05	0.00844269
A_51_P221256	NM_011402	Slc34a2	solute carrier family 34 (sodium phosphate), member 2	-2.88968	0.000117262	0.00991239
A_52_P829408	AF290571	Igl-V1	immunoglobulin lambda chain, variable 1	-2.89855	2.47e-05	0.00479697
A_51_P307150	NM_008324	Indo	indoleamine-pyrrole 2,3 dioxygenase	-2.97198	1.8e-06	0.00119353
A_51_P283344	NM_025956	1700011H14Rik	RIKEN cDNA 1700011H14 gene	-2.97745	3.32e-07	0.000507344
A_52_P382067	NM_001033290	Gpr55	G protein-coupled receptor 55	-2.98252	5.54e-05	0.00692048
A_52_P87997	NM_177912	Gsdmc2	gasdermin C2	-3.00075	0.00555083	0.0761942
A_52_P251690	NM_029000	Gvin1	GTPase, very large interferon inducible 1	-3.15122	6.08e-05	0.00719349
A_51_P327405	NM_029509	5830443L24Rik	RIKEN cDNA 5830443L24 gene	-3.46899	1.26e-07	0.000252471
A_52_P1147595	AK033690	9130221J18Rik	RIKEN cDNA 9130221J18 gene	-3.61104	1.52e-05	0.00372012
A_51_P395695	NM_019481	Slc13a1	solute carrier family 13 (sodium/sulphate symporters), member 1	-3.74342	0.000680092	0.0242341
