# Supplementary material for: Whole-genome microarray analysis and functional characterization reveal distinct gene expression profiles and patterns in two mouse models of ileal inflammation
Source: BMC Genomics. 2012 Aug 6;13:377. doi: 10.1186/1471-2164-13-377 (PMC3599598; doi:10.1186/1471-2164-13-377)
Supplement: Additional file 3 — Complete list of differentially expressed genes that could be annotated with a KEGG pathway term and/or a GO term in the S. mansoni-infected ileum. Differentially expressed genes are listed together with their KEGG and/or GO annotations. GenID (Ensembl ID), Symbol (gene symbol), #GO-Terms Associated (number of GO terms associated), Percent GO-Terms Associated, UID-str (unique Agilent ID), GO Names (names of associated terms). Of the 207 unique genes that were differentially expressed in the S. mansoni-infected ileum, 42 genes could be linked to a KEGG pathway term and 144 genes could be linked to a GO term. [file 1471-2164-13-377-S3.xls]

## Sheet: Table S1
Genes that could be linked to a KEGG pathway term
GeneID	Symbol	Description	#GO-Terms Associated	Percent GO-Terms Associated	UID-str	GO Names
ENSMUSG00000028698	Pik3r3	phosphatidylinositol 3 kinase, regulatory subunit, polypeptide 3 (p55) Gene [Source:MGI Symbol;Acc:MGI:109277]	10	0.526316	A_52_P607103	Renal cell carcinoma // Regulation of actin cytoskeleton // Fc epsilon RI signaling pathway // Measles // Leukocyte transendothelial migration // Melanoma // Focal adhesion // Non-small cell lung cancer // Hepatitis C // Chemokine signaling pathway
ENSMUSG00000002413	Braf	Braf transforming gene Gene [Source:MGI Symbol;Acc:MGI:88190]	7	0.368421	A_52_P39724	Renal cell carcinoma // Regulation of actin cytoskeleton // Melanoma // Focal adhesion // Non-small cell lung cancer // Hepatitis C // Chemokine signaling pathway
ENSMUSG00000000869	Il4	interleukin 4 Gene [Source:MGI Symbol;Acc:MGI:96556]	6	0.315789	A_51_P237865|A_51_P237865	Hematopoietic cell lineage // Asthma // Intestinal immune network for IgA production // Fc epsilon RI signaling pathway // Measles // Cytokine-cytokine receptor interaction
ENSMUSG00000001281	Itgb7	integrin beta 7 Gene [Source:MGI Symbol;Acc:MGI:96616]	4	0.210526	A_51_P359603	ECM-receptor interaction // Regulation of actin cytoskeleton // Intestinal immune network for IgA production // Focal adhesion
ENSMUSG00000001930	Vwf	Von Willebrand factor homolog Gene [Source:MGI Symbol;Acc:MGI:98941]	3	0.157895	A_51_P103406	ECM-receptor interaction // Complement and coagulation cascades // Focal adhesion
ENSMUSG00000079227	Ccr5	chemokine (C-C motif) receptor 5 Gene [Source:MGI Symbol;Acc:MGI:107182]	2	0.105263	A_52_P578732	Chemokine signaling pathway // Cytokine-cytokine receptor interaction
ENSMUSG00000073418	C4b	complement component 4B (Childo blood group) Gene [Source:MGI Symbol;Acc:MGI:88228]	2	0.105263	A_51_P428708	Complement and coagulation cascades // Staphylococcus aureus infection
ENSMUSG00000052776	Oas1a	2'-5' oligoadenylate synthetase 1A Gene [Source:MGI Symbol;Acc:MGI:2180860]	2	0.105263	A_52_P337357	Measles // Hepatitis C
ENSMUSG00000050675	Gp1ba	glycoprotein 1b, alpha polypeptide Gene [Source:MGI Symbol;Acc:MGI:1333744]	2	0.105263	A_51_P346243	Hematopoietic cell lineage // ECM-receptor interaction
ENSMUSG00000050520	Cldn8	claudin 8 Gene [Source:MGI Symbol;Acc:MGI:1859286]	2	0.105263	A_52_P549190|A_52_P549190	Leukocyte transendothelial migration // Hepatitis C
ENSMUSG00000047230	Cldn2	claudin 2 Gene [Source:MGI Symbol;Acc:MGI:1276110]	2	0.105263	A_52_P251450|A_52_P251450	Leukocyte transendothelial migration // Hepatitis C
ENSMUSG00000032661	Oas3	2'-5' oligoadenylate synthetase 3 Gene [Source:MGI Symbol;Acc:MGI:2180850]	2	0.105263	A_52_P516296	Measles // Hepatitis C
ENSMUSG00000031565	Fgfr1	fibroblast growth factor receptor 1 Gene [Source:MGI Symbol;Acc:MGI:95522]	2	0.105263	A_52_P668810	Regulation of actin cytoskeleton // Melanoma
ENSMUSG00000031497	Tnfsf13b	tumor necrosis factor (ligand) superfamily, member 13b Gene [Source:MGI Symbol;Acc:MGI:1344376]	2	0.105263	A_51_P257934	Intestinal immune network for IgA production // Cytokine-cytokine receptor interaction
ENSMUSG00000028047	Thbs3	thrombospondin 3 Gene [Source:MGI Symbol;Acc:MGI:98739]	2	0.105263	A_51_P267053	ECM-receptor interaction // Focal adhesion
ENSMUSG00000027947	Il6ra	interleukin 6 receptor, alpha Gene [Source:MGI Symbol;Acc:MGI:105304]	2	0.105263	A_51_P415855	Hematopoietic cell lineage // Cytokine-cytokine receptor interaction
ENSMUSG00000026365	Cfh	complement component factor h Gene [Source:MGI Symbol;Acc:MGI:88385]	2	0.105263	A_52_P309381|A_51_P101729	Complement and coagulation cascades // Staphylococcus aureus infection
ENSMUSG00000024164	C3	complement component 3 Gene [Source:MGI Symbol;Acc:MGI:88227]	2	0.105263	A_51_P110301	Complement and coagulation cascades // Staphylococcus aureus infection
ENSMUSG00000021702	Thbs4	thrombospondin 4 Gene [Source:MGI Symbol;Acc:MGI:1101779]	2	0.105263	A_51_P353221	ECM-receptor interaction // Focal adhesion
ENSMUSG00000005339	Fcer1a	Fc receptor, IgE, high affinity I, alpha polypeptide Gene [Source:MGI Symbol;Acc:MGI:95494]	2	0.105263	A_51_P429770|A_51_P429770	Asthma // Fc epsilon RI signaling pathway
ENSMUSG00000004814	Ccl24	chemokine (C-C motif) ligand 24 Gene [Source:MGI Symbol;Acc:MGI:1928953]	2	0.105263	A_52_P18116	Chemokine signaling pathway // Cytokine-cytokine receptor interaction
ENSMUSG00000079015	Serpina1c	serine (or cysteine) peptidase inhibitor, clade A, member 1C Gene [Source:MGI Symbol;Acc:MGI:891969]	1	0.0526316	A_52_P598495	Complement and coagulation cascades
ENSMUSG00000072849	Serpina1e	serine (or cysteine) peptidase inhibitor, clade A, member 1E Gene [Source:MGI Symbol;Acc:MGI:891967]	1	0.0526316	A_52_P598495	Complement and coagulation cascades
ENSMUSG00000071178	Serpina1b	serine (or cysteine) preptidase inhibitor, clade A, member 1B Gene [Source:MGI Symbol;Acc:MGI:891970]	1	0.0526316	A_52_P598495|A_52_P324042	Complement and coagulation cascades
ENSMUSG00000071177	Serpina1d	serine (or cysteine) peptidase inhibitor, clade A, member 1D Gene [Source:MGI Symbol;Acc:MGI:891968]	1	0.0526316	A_52_P598495|A_51_P236303	Complement and coagulation cascades
ENSMUSG00000066366	Serpina1a	serine (or cysteine) peptidase inhibitor, clade A, member 1A Gene [Source:MGI Symbol;Acc:MGI:891971]	1	0.0526316	A_52_P598495	Complement and coagulation cascades
ENSMUSG00000054892	Txk	TXK tyrosine kinase Gene [Source:MGI Symbol;Acc:MGI:102960]	1	0.0526316	A_52_P836852	Leukocyte transendothelial migration
ENSMUSG00000035105	Egln3	EGL nine homolog 3 (C. elegans) Gene [Source:MGI Symbol;Acc:MGI:1932288]	1	0.0526316	A_52_P387009|A_52_P387009	Renal cell carcinoma
ENSMUSG00000031443	F7	coagulation factor VII Gene [Source:MGI Symbol;Acc:MGI:109325]	1	0.0526316	A_51_P484054	Complement and coagulation cascades
ENSMUSG00000030789	Itgax	integrin alpha X Gene [Source:MGI Symbol;Acc:MGI:96609]	1	0.0526316	A_51_P303424	Regulation of actin cytoskeleton
ENSMUSG00000029925	Tbxas1	thromboxane A synthase 1, platelet Gene [Source:MGI Symbol;Acc:MGI:98497]	1	0.0526316	A_51_P448664	Arachidonic acid metabolism
ENSMUSG00000027199	Gatm	glycine amidinotransferase (L-arginine:glycine amidinotransferase) Gene [Source:MGI Symbol;Acc:MGI:1914342]	1	0.0526316	A_51_P461319|A_51_P461319	Arginine and proline metabolism
ENSMUSG00000027073	Prg2	proteoglycan 2, bone marrow Gene [Source:MGI Symbol;Acc:MGI:103294]	1	0.0526316	A_51_P363400	Asthma
ENSMUSG00000026070	Il18r1	interleukin 18 receptor 1 Gene [Source:MGI Symbol;Acc:MGI:105383]	1	0.0526316	A_52_P484194	Cytokine-cytokine receptor interaction
ENSMUSG00000025037	Maoa	monoamine oxidase A Gene [Source:MGI Symbol;Acc:MGI:96915]	1	0.0526316	A_51_P125355	Arginine and proline metabolism
ENSMUSG00000025002	Cyp2c55	cytochrome P450, family 2, subfamily c, polypeptide 55 Gene [Source:MGI Symbol;Acc:MGI:1919332]	1	0.0526316	A_51_P447785|A_51_P447785|A_51_P447785|A_51_P447785|A_51_P447785|A_51_P447785|A_51_P447785	Arachidonic acid metabolism
ENSMUSG00000023341	Mx2	myxovirus (influenza virus) resistance 2 Gene [Source:MGI Symbol;Acc:MGI:97244]	1	0.0526316	A_51_P514085	Measles
ENSMUSG00000019916	P4ha1	procollagen-proline, 2-oxoglutarate 4-dioxygenase (proline 4-hydroxylase), alpha 1 polypeptide Gene [Source:MGI Symbol;Acc:MGI:97463]	1	0.0526316	A_51_P458067	Arginine and proline metabolism
ENSMUSG00000018924	Alox15	arachidonate 15-lipoxygenase Gene [Source:MGI Symbol;Acc:MGI:87997]	1	0.0526316	A_51_P252565	Arachidonic acid metabolism
ENSMUSG00000017491	Rarb	retinoic acid receptor, beta Gene [Source:MGI Symbol;Acc:MGI:97857]	1	0.0526316	A_51_P202440	Non-small cell lung cancer
ENSMUSG00000005947	Itgae	integrin alpha E, epithelial-associated Gene [Source:MGI Symbol;Acc:MGI:1298377]	1	0.0526316	A_52_P549279|A_51_P352076	Regulation of actin cytoskeleton
ENSMUSG00000003283	Hck	hemopoietic cell kinase Gene [Source:MGI Symbol;Acc:MGI:96052]	1	0.0526316	A_51_P499918	Chemokine signaling pathway
Genes that could be linked to a GO term
GeneID	Symbol	Description	#GO-Terms Associated	Percent GO-Terms Associated	UID-str	GO Names
ENSMUSG00000019997	Ctgf	connective tissue growth factor Gene [Source:MGI Symbol;Acc:MGI:95537]	19	0.256757	A_51_P157042	lung development // positive regulation of cell activation // growth factor binding // secretion by cell // ossification // transmembrane receptor protein tyrosine kinase signaling pathway // regulation of apoptosis // regulation of endopeptidase activity // fibronectin binding // extracellular region // regulation of cell proliferation // integrin binding // cell adhesion // response to peptide …
ENSMUSG00000024164	C3	complement component 3 Gene [Source:MGI Symbol;Acc:MGI:88227]	16	0.216216	A_51_P110301	peptidase inhibitor activity // regulation of acute inflammatory response // protein activation cascade // regulation of angiogenesis // regulation of endopeptidase activity // extracellular region // regulation of adaptive immune response based on somatic recombination of immune receptors built from immunoglobulin superfamily domains // positive regulation of inflammatory response // regulation …
ENSMUSG00000000869	Il4	interleukin 4 Gene [Source:MGI Symbol;Acc:MGI:96556]	16	0.216216	A_51_P237865	positive regulation of cell activation // regulation of acute inflammatory response // regulation of intracellular protein kinase cascade // regulation of apoptosis // response to nutrient // extracellular region // regulation of cell proliferation // response to cytokine stimulus // regulation of adaptive immune response based on somatic recombination of immune receptors built from immunoglobuli…
ENSMUSG00000027947	Il6ra	interleukin 6 receptor, alpha Gene [Source:MGI Symbol;Acc:MGI:105304]	13	0.175676	A_51_P415855	cytokine binding // growth factor binding // regulation of intracellular protein kinase cascade // extracellular region // regulation of cell proliferation // response to cytokine stimulus // response to peptide hormone stimulus // response to other organism // defense response // positive regulation of peptidyl-tyrosine phosphorylation // extracellular region part // apical plasma membrane // po…
ENSMUSG00000026069	Il1rl1	interleukin 1 receptor-like 1 Gene [Source:MGI Symbol;Acc:MGI:98427]	13	0.175676	A_52_P484194	external side of plasma membrane // positive regulation of cell activation // cytokine binding // growth factor binding // regulation of intracellular protein kinase cascade // extracellular region // response to cytokine stimulus // regulation of adaptive immune response based on somatic recombination of immune receptors built from immunoglobulin superfamily domains // positive regulation of inf…
ENSMUSG00000079227	Ccr5	chemokine (C-C motif) receptor 5 Gene [Source:MGI Symbol;Acc:MGI:107182]	12	0.162162	A_52_P578732	external side of plasma membrane // cytokine binding // regulation of acute inflammatory response // glycoprotein binding // regulation of apoptosis // regulation of cell proliferation // positive regulation of inflammatory response // immune response // response to other organism // defense response // aging // positive regulation of cytokine production
ENSMUSG00000031443	F7	coagulation factor VII Gene [Source:MGI Symbol;Acc:MGI:109325]	12	0.162162	A_51_P484054	serine-type endopeptidase activity // regeneration // regulation of intracellular protein kinase cascade // glycoprotein binding // protein activation cascade // calcium ion binding // proteolysis // response to nutrient // extracellular region // response to peptide hormone stimulus // coagulation // extracellular region part
ENSMUSG00000005339	Fcer1a	Fc receptor, IgE, high affinity I, alpha polypeptide Gene [Source:MGI Symbol;Acc:MGI:95494]	12	0.162162	A_51_P429770	external side of plasma membrane // positive regulation of cell activation // regulation of acute inflammatory response // secretion by cell // regulation of intracellular protein kinase cascade // organic substance transport // regulation of adaptive immune response based on somatic recombination of immune receptors built from immunoglobulin superfamily domains // positive regulation of inflamma…
ENSMUSG00000066366	Serpina1a	serine (or cysteine) peptidase inhibitor, clade A, member 1A Gene [Source:MGI Symbol;Acc:MGI:891971]	11	0.148649	A_52_P598495	peptidase inhibitor activity // regulation of endopeptidase activity // extracellular region // response to cytokine stimulus // regulation of proteolysis // response to metal ion // response to peptide hormone stimulus // defense response // extracellular region part // macromolecule glycosylation // negative regulation of peptidase activity
ENSMUSG00000031565	Fgfr1	fibroblast growth factor receptor 1 Gene [Source:MGI Symbol;Acc:MGI:95522]	11	0.148649	A_52_P668810	lung development // growth factor binding // transmembrane receptor protein tyrosine kinase signaling pathway // regulation of intracellular protein kinase cascade // glycoprotein binding // regulation of apoptosis // regulation of cell proliferation // neuron development // heparin binding // angiogenesis // phosphorylation
ENSMUSG00000021702	Thbs4	thrombospondin 4 Gene [Source:MGI Symbol;Acc:MGI:1101779]	11	0.148649	A_51_P353221	protein homooligomerization // regulation of angiogenesis // calcium ion binding // fibronectin binding // extracellular region // regulation of cell proliferation // integrin binding // cell adhesion // heparin binding // positive regulation of peptidyl-tyrosine phosphorylation // extracellular region part
ENSMUSG00000028195	Cyr61	cysteine rich protein 61 Gene [Source:MGI Symbol;Acc:MGI:88613]	10	0.135135	A_51_P252859	growth factor binding // regulation of apoptosis // regulation of endopeptidase activity // extracellular matrix organization // extracellular region // integrin binding // regulation of cell-substrate adhesion // cell adhesion // heparin binding // angiogenesis
ENSMUSG00000000753	Serpinf1	serine (or cysteine) peptidase inhibitor, clade F, member 1 Gene [Source:MGI Symbol;Acc:MGI:108080]	10	0.135135	A_52_P35048	peptidase inhibitor activity // regulation of angiogenesis // regulation of endopeptidase activity // response to nutrient // extracellular region // regulation of cell proliferation // regulation of proteolysis // aging // extracellular region part // negative regulation of peptidase activity
ENSMUSG00000001930	Vwf	Von Willebrand factor homolog Gene [Source:MGI Symbol;Acc:MGI:98941]	9	0.121622	A_51_P103406	external side of plasma membrane // peptidase inhibitor activity // glycoprotein binding // protein homooligomerization // extracellular region // integrin binding // cell adhesion // coagulation // extracellular region part
ENSMUSG00000073418	C4b	complement component 4B (Childo blood group) Gene [Source:MGI Symbol;Acc:MGI:88228]	8	0.108108	A_51_P428708	peptidase inhibitor activity // protein activation cascade // regulation of endopeptidase activity // extracellular region // immune response // defense response // extracellular region part // negative regulation of peptidase activity
ENSMUSG00000071178	Serpina1b	serine (or cysteine) preptidase inhibitor, clade A, member 1B Gene [Source:MGI Symbol;Acc:MGI:891970]	8	0.108108	A_52_P598495|A_52_P324042	peptidase inhibitor activity // extracellular region // response to cytokine stimulus // regulation of proteolysis // response to peptide hormone stimulus // defense response // macromolecule glycosylation // negative regulation of peptidase activity
ENSMUSG00000031497	Tnfsf13b	tumor necrosis factor (ligand) superfamily, member 13b Gene [Source:MGI Symbol;Acc:MGI:1344376]	8	0.108108	A_51_P257934	positive regulation of cell activation // secretion by cell // regulation of apoptosis // extracellular region // regulation of cell proliferation // regulation of adaptive immune response based on somatic recombination of immune receptors built from immunoglobulin superfamily domains // immune response // extracellular region part
ENSMUSG00000026365	Cfh	complement component factor h Gene [Source:MGI Symbol;Acc:MGI:88385]	8	0.108108	A_52_P309381|A_51_P101729	regulation of acute inflammatory response // protein activation cascade // extracellular region // regulation of proteolysis // immune response // heparin binding // defense response // extracellular region part
ENSMUSG00000004814	Ccl24	chemokine (C-C motif) ligand 24 Gene [Source:MGI Symbol;Acc:MGI:1928953]	8	0.108108	A_52_P18116	regulation of actin filament polymerization // regulation of angiogenesis // extracellular region // regulation of cell proliferation // positive regulation of inflammatory response // immune response // defense response // extracellular region part
ENSMUSG00000079620	Muc4	mucin 4 Gene [Source:MGI Symbol;Acc:MGI:2153525]	7	0.0945946	A_52_P578956	calcium ion binding // extracellular region // regulation of cell-substrate adhesion // regulation of adaptive immune response based on somatic recombination of immune receptors built from immunoglobulin superfamily domains // cell adhesion // extracellular region part // apical plasma membrane
ENSMUSG00000079015	Serpina1c	serine (or cysteine) peptidase inhibitor, clade A, member 1C Gene [Source:MGI Symbol;Acc:MGI:891969]	7	0.0945946	A_52_P598495	peptidase inhibitor activity // regulation of endopeptidase activity // extracellular region // response to cytokine stimulus // regulation of proteolysis // response to peptide hormone stimulus // negative regulation of peptidase activity
ENSMUSG00000072849	Serpina1e	serine (or cysteine) peptidase inhibitor, clade A, member 1E Gene [Source:MGI Symbol;Acc:MGI:891967]	7	0.0945946	A_52_P598495	peptidase inhibitor activity // regulation of endopeptidase activity // extracellular region // response to cytokine stimulus // regulation of proteolysis // response to peptide hormone stimulus // negative regulation of peptidase activity
ENSMUSG00000071177	Serpina1d	serine (or cysteine) peptidase inhibitor, clade A, member 1D Gene [Source:MGI Symbol;Acc:MGI:891968]	7	0.0945946	A_52_P598495|A_51_P236303	peptidase inhibitor activity // regulation of endopeptidase activity // extracellular region // response to cytokine stimulus // regulation of proteolysis // response to peptide hormone stimulus // negative regulation of peptidase activity
ENSMUSG00000035105	Egln3	EGL nine homolog 3 (C. elegans) Gene [Source:MGI Symbol;Acc:MGI:1932288]	7	0.0945946	A_52_P387009	dioxygenase activity // oxidoreductase activity, acting on paired donors, with incorporation or reduction of molecular oxygen // oxidoreductase activity, acting on single donors with incorporation of molecular oxygen // iron ion binding // regulation of cell proliferation // carboxylic acid binding // vitamin binding
ENSMUSG00000019916	P4ha1	procollagen-proline, 2-oxoglutarate 4-dioxygenase (proline 4-hydroxylase), alpha 1 polypeptide Gene [Source:MGI Symbol;Acc:MGI:97463]	7	0.0945946	A_51_P458067	dioxygenase activity // oxidoreductase activity, acting on paired donors, with incorporation or reduction of molecular oxygen // oxidoreductase activity, acting on single donors with incorporation of molecular oxygen // extracellular matrix organization // iron ion binding // carboxylic acid binding // vitamin binding
ENSMUSG00000001435	Col18a1	collagen, type XVIII, alpha 1 Gene [Source:MGI Symbol;Acc:MGI:88451]	7	0.0945946	A_51_P191700	regulation of apoptosis // extracellular matrix organization // extracellular region // regulation of cell proliferation // cell adhesion // extracellular region part // angiogenesis
ENSMUSG00000036545	Adamts2	a disintegrin-like and metallopeptidase (reprolysin type) with thrombospondin type 1 motif, 2 Gene [Source:MGI Symbol;Acc:MGI:1347356]	6	0.0810811	A_51_P164817|A_51_P227222	lung development // extracellular matrix organization // proteolysis // extracellular region // integrin-mediated signaling pathway // extracellular region part
ENSMUSG00000030789	Itgax	integrin alpha X Gene [Source:MGI Symbol;Acc:MGI:96609]	6	0.0810811	A_51_P303424	external side of plasma membrane // integrin complex // cell adhesion // response to other organism // defense response // integrin-mediated signaling pathway
ENSMUSG00000027199	Gatm	glycine amidinotransferase (L-arginine:glycine amidinotransferase) Gene [Source:MGI Symbol;Acc:MGI:1914342]	6	0.0810811	A_51_P461319	cellular modified amino acid biosynthetic process // regeneration // response to nutrient // response to metal ion // response to peptide hormone stimulus // hydrolase activity, acting on carbon-nitrogen (but not peptide) bonds, in linear amidines
ENSMUSG00000026726	Cubn	cubilin (intrinsic factor-cobalamin receptor) Gene [Source:MGI Symbol;Acc:MGI:1931256]	6	0.0810811	A_51_P145693	protein homooligomerization // calcium ion binding // response to nutrient // cholesterol metabolic process // vitamin binding // apical plasma membrane
ENSMUSG00000022665	Ccdc80	coiled-coil domain containing 80 Gene [Source:MGI Symbol;Acc:MGI:1915146]	6	0.0810811	A_51_P248786	extracellular matrix organization // fibronectin binding // extracellular region // regulation of cell-substrate adhesion // heparin binding // extracellular region part
ENSMUSG00000040809	Chi3l3	chitinase 3-like 3 Gene [Source:MGI Symbol;Acc:MGI:1330860]	5	0.0675676	A_51_P167292|A_52_P428599	extracellular region // carbohydrate catabolic process // defense response // sugar binding // hydrolase activity, hydrolyzing O-glycosyl compounds
ENSMUSG00000030131	Mug2	murinoglobulin 2 Gene [Source:MGI Symbol;Acc:MGI:99836]	5	0.0675676	A_51_P291247	peptidase inhibitor activity // regulation of endopeptidase activity // extracellular region // extracellular region part // negative regulation of peptidase activity
ENSMUSG00000028047	Thbs3	thrombospondin 3 Gene [Source:MGI Symbol;Acc:MGI:98739]	5	0.0675676	A_51_P267053	ossification // calcium ion binding // extracellular region // cell adhesion // heparin binding
ENSMUSG00000022225	Cma1	chymase 1, mast cell Gene [Source:MGI Symbol;Acc:MGI:96941]	5	0.0675676	A_51_P514035	serine-type endopeptidase activity // regulation of angiogenesis // proteolysis // extracellular region // extracellular region part
ENSMUSG00000018924	Alox15	arachidonate 15-lipoxygenase Gene [Source:MGI Symbol;Acc:MGI:87997]	5	0.0675676	A_51_P252565	dioxygenase activity // ossification // oxidoreductase activity, acting on single donors with incorporation of molecular oxygen // iron ion binding // icosanoid biosynthetic process
ENSMUSG00000079592	C1qtnf5	C1q and tumor necrosis factor related protein 5 Gene [Source:MGI Symbol;Acc:MGI:2385958]	4	0.0540541	A_52_P121192	secretion by cell // extracellular region // occluding junction // apical plasma membrane
ENSMUSG00000079037	Prnp	prion protein Gene [Source:MGI Symbol;Acc:MGI:97769]	4	0.0540541	A_51_P483280	regulation of apoptosis // protein homooligomerization // copper ion binding // response to metal ion
ENSMUSG00000063779	Chi3l4	chitinase 3-like 4 Gene [Source:MGI Symbol;Acc:MGI:1341098]	4	0.0540541	A_52_P428599	extracellular region // carbohydrate catabolic process // defense response // hydrolase activity, hydrolyzing O-glycosyl compounds
ENSMUSG00000035186	Ubd	ubiquitin D Gene [Source:MGI Symbol;Acc:MGI:1344410]	4	0.0540541	A_52_P338066	regulation of intracellular protein kinase cascade // regulation of apoptosis // proteolysis // response to cytokine stimulus
ENSMUSG00000031994	Adamts8	a disintegrin-like and metallopeptidase (reprolysin type) with thrombospondin type 1 motif, 8 Gene [Source:MGI Symbol;Acc:MGI:1353468]	4	0.0540541	A_52_P509020	proteolysis // extracellular region // heparin binding // extracellular region part
ENSMUSG00000027408	Cpxm1	carboxypeptidase X 1 (M14 family) Gene [Source:MGI Symbol;Acc:MGI:1934569]	4	0.0540541	A_51_P139108	proteolysis // extracellular region // cell adhesion // extracellular region part
ENSMUSG00000027073	Prg2	proteoglycan 2, bone marrow Gene [Source:MGI Symbol;Acc:MGI:103294]	4	0.0540541	A_51_P363400	immune response // response to other organism // defense response // sugar binding
ENSMUSG00000025094	Slc18a2	solute carrier family 18 (vesicular monoamine), member 2 Gene [Source:MGI Symbol;Acc:MGI:106677]	4	0.0540541	A_52_P515572	secretion by cell // organic substance transport // amine transmembrane transporter activity // aging
ENSMUSG00000023341	Mx2	myxovirus (influenza virus) resistance 2 Gene [Source:MGI Symbol;Acc:MGI:97244]	4	0.0540541	A_51_P514085	GTPase activity // immune response // response to other organism // defense response
ENSMUSG00000023031	Cela1	chymotrypsin-like elastase family, member 1 Gene [Source:MGI Symbol;Acc:MGI:95314]	4	0.0540541	A_52_P578634	serine-type endopeptidase activity // proteolysis // regulation of cell proliferation // defense response
ENSMUSG00000020277	Pfkl	phosphofructokinase, liver, B-type Gene [Source:MGI Symbol;Acc:MGI:97547]	4	0.0540541	A_51_P310896	protein homooligomerization // carbohydrate catabolic process // sugar binding // phosphorylation
ENSMUSG00000015112	Slc25a13	solute carrier family 25 (mitochondrial carrier, adenine nucleotide translocator), member 13 Gene [Source:MGI Symbol;Acc:MGI:1354721]	4	0.0540541	A_51_P251352	calcium ion binding // organic substance transport // amine transmembrane transporter activity // response to metal ion
ENSMUSG00000005947	Itgae	integrin alpha E, epithelial-associated Gene [Source:MGI Symbol;Acc:MGI:1298377]	4	0.0540541	A_52_P549279|A_51_P352076	external side of plasma membrane // integrin complex // cell adhesion // integrin-mediated signaling pathway
ENSMUSG00000003283	Hck	hemopoietic cell kinase Gene [Source:MGI Symbol;Acc:MGI:96052]	4	0.0540541	A_51_P499918	non-membrane spanning protein tyrosine kinase activity // response to other organism // defense response // phosphorylation
ENSMUSG00000002413	Braf	Braf transforming gene Gene [Source:MGI Symbol;Acc:MGI:88190]	4	0.0540541	A_52_P39724	regulation of intracellular protein kinase cascade // regulation of apoptosis // response to peptide hormone stimulus // phosphorylation
ENSMUSG00000002289	Angptl4	angiopoietin-like 4 Gene [Source:MGI Symbol;Acc:MGI:1888999]	4	0.0540541	A_51_P338443	regulation of apoptosis // protein homooligomerization // extracellular region // extracellular region part
ENSMUSG00000079516	Reg3a	regenerating islet-derived 3 alpha Gene [Source:MGI Symbol;Acc:MGI:109408]	3	0.0405405	A_51_P267969	extracellular region // defense response // sugar binding
ENSMUSG00000078922	Tgtp1	T-cell specific GTPase 1 Gene [Source:MGI Symbol;Acc:MGI:98734]	3	0.0405405	A_52_P676510	GTPase activity // immune response // response to other organism
ENSMUSG00000078921	Tgtp2	T-cell specific GTPase 2 Gene [Source:MGI Symbol;Acc:MGI:3710083]	3	0.0405405	A_52_P676510	GTPase activity // immune response // response to other organism
ENSMUSG00000062515	Fabp4	fatty acid binding protein 4, adipocyte Gene [Source:MGI Symbol;Acc:MGI:88038]	3	0.0405405	A_51_P336833	regulation of cell proliferation // positive regulation of inflammatory response // response to metal ion
ENSMUSG00000061068	Mcpt4	mast cell protease 4 Gene [Source:MGI Symbol;Acc:MGI:96940]	3	0.0405405	A_51_P145132	serine-type endopeptidase activity // proteolysis // heparin binding
ENSMUSG00000040046	Tph1	tryptophan hydroxylase 1 Gene [Source:MGI Symbol;Acc:MGI:98796]	3	0.0405405	A_51_P458130	oxidoreductase activity, acting on paired donors, with incorporation or reduction of molecular oxygen // iron ion binding // carboxylic acid binding
ENSMUSG00000035692	Isg15	ISG15 ubiquitin-like modifier Gene [Source:MGI Symbol;Acc:MGI:1855694]	3	0.0405405	A_52_P463936	proteolysis // extracellular region // response to other organism
ENSMUSG00000032334	Loxl1	lysyl oxidase-like 1 Gene [Source:MGI Symbol;Acc:MGI:106096]	3	0.0405405	A_51_P304239	copper ion binding // extracellular region // extracellular region part
ENSMUSG00000030148	Clec4a2	C-type lectin domain family 4, member a2 Gene [Source:MGI Symbol;Acc:MGI:1349412]	3	0.0405405	A_52_P353698	immune response // defense response // sugar binding
ENSMUSG00000029925	Tbxas1	thromboxane A synthase 1, platelet Gene [Source:MGI Symbol;Acc:MGI:98497]	3	0.0405405	A_51_P448664	oxidoreductase activity, acting on paired donors, with incorporation or reduction of molecular oxygen // iron ion binding // icosanoid biosynthetic process
ENSMUSG00000028927	Padi2	peptidyl arginine deiminase, type II Gene [Source:MGI Symbol;Acc:MGI:1338892]	3	0.0405405	A_51_P280117	cellular modified amino acid biosynthetic process // calcium ion binding // hydrolase activity, acting on carbon-nitrogen (but not peptide) bonds, in linear amidines
ENSMUSG00000028698	Pik3r3	phosphatidylinositol 3 kinase, regulatory subunit, polypeptide 3 (p55) Gene [Source:MGI Symbol;Acc:MGI:109277]	3	0.0405405	A_52_P607103	transmembrane receptor protein tyrosine kinase signaling pathway // response to peptide hormone stimulus // phosphorylation
ENSMUSG00000026600	Soat1	sterol O-acyltransferase 1 Gene [Source:MGI Symbol;Acc:MGI:104665]	3	0.0405405	A_52_P651833	organic substance transport // cholesterol metabolic process // carboxylic acid binding
ENSMUSG00000025330	Padi4	peptidyl arginine deiminase, type IV Gene [Source:MGI Symbol;Acc:MGI:1338898]	3	0.0405405	A_51_P255875	cellular modified amino acid biosynthetic process // calcium ion binding // hydrolase activity, acting on carbon-nitrogen (but not peptide) bonds, in linear amidines
ENSMUSG00000024011	Pi16	peptidase inhibitor 16 Gene [Source:MGI Symbol;Acc:MGI:1921366]	3	0.0405405	A_52_P413756	peptidase inhibitor activity // extracellular region // negative regulation of peptidase activity
ENSMUSG00000023034	Nr4a1	nuclear receptor subfamily 4, group A, member 1 Gene [Source:MGI Symbol;Acc:MGI:1352454]	3	0.0405405	A_51_P239654	regulation of apoptosis // regulation of endopeptidase activity // negative regulation of peptidase activity
ENSMUSG00000022227	Mcpt1	mast cell protease 1 Gene [Source:MGI Symbol;Acc:MGI:96937]	3	0.0405405	A_51_P169476	serine-type endopeptidase activity // proteolysis // extracellular region
ENSMUSG00000001281	Itgb7	integrin beta 7 Gene [Source:MGI Symbol;Acc:MGI:96616]	3	0.0405405	A_51_P359603	integrin complex // cell adhesion // integrin-mediated signaling pathway
ENSMUSG00000000594	Gm2a	GM2 ganglioside activator protein Gene [Source:MGI Symbol;Acc:MGI:95762]	3	0.0405405	A_51_P466180	organic substance transport // carbohydrate catabolic process // hydrolase activity, hydrolyzing O-glycosyl compounds
ENSMUSG00000000385	Tmprss2	transmembrane protease, serine 2 Gene [Source:MGI Symbol;Acc:MGI:1354381]	3	0.0405405	A_51_P457306	serine-type endopeptidase activity // proteolysis // extracellular region
ENSMUSG00000079363	Gbp4	guanylate binding protein 4 Gene [Source:MGI Symbol;Acc:MGI:97072]	2	0.027027	A_51_P463562	response to cytokine stimulus // GTPase activity
ENSMUSG00000071361	Mcpt9	mast cell protease 9 Gene [Source:MGI Symbol;Acc:MGI:1194491]	2	0.027027	A_52_P393669	serine-type endopeptidase activity // proteolysis
ENSMUSG00000068289	Cma2	chymase 2, mast cell Gene [Source:MGI Symbol;Acc:MGI:88426]	2	0.027027	A_52_P393669	serine-type endopeptidase activity // proteolysis
ENSMUSG00000054892	Txk	TXK tyrosine kinase Gene [Source:MGI Symbol;Acc:MGI:102960]	2	0.027027	A_52_P836852	non-membrane spanning protein tyrosine kinase activity // phosphorylation
ENSMUSG00000050675	Gp1ba	glycoprotein 1b, alpha polypeptide Gene [Source:MGI Symbol;Acc:MGI:1333744]	2	0.027027	A_51_P346243	cell adhesion // coagulation
ENSMUSG00000050520	Cldn8	claudin 8 Gene [Source:MGI Symbol;Acc:MGI:1859286]	2	0.027027	A_52_P549190	occluding junction // cell adhesion
ENSMUSG00000048218	Amigo2	adhesion molecule with Ig like domain 2 Gene [Source:MGI Symbol;Acc:MGI:2145995]	2	0.027027	A_51_P176972	regulation of apoptosis // cell adhesion
ENSMUSG00000047230	Cldn2	claudin 2 Gene [Source:MGI Symbol;Acc:MGI:1276110]	2	0.027027	A_52_P251450	occluding junction // cell adhesion
ENSMUSG00000046402	Rbp1	retinol binding protein 1, cellular Gene [Source:MGI Symbol;Acc:MGI:97876]	2	0.027027	A_52_P418791	response to nutrient // vitamin binding
ENSMUSG00000045991	Onecut2	one cut domain, family member 2 Gene [Source:MGI Symbol;Acc:MGI:1891408]	2	0.027027	A_51_P345274	neuron development // regulation of cell-substrate adhesion
ENSMUSG00000045573	Penk	preproenkephalin Gene [Source:MGI Symbol;Acc:MGI:104629]	2	0.027027	A_52_P286166	extracellular region // defense response
ENSMUSG00000039145	Camk1d	calcium/calmodulin-dependent protein kinase ID Gene [Source:MGI Symbol;Acc:MGI:2442190]	2	0.027027	A_52_P131353	regulation of apoptosis // phosphorylation
ENSMUSG00000039013	Siglec5	sialic acid binding Ig-like lectin 5 Gene [Source:MGI Symbol;Acc:MGI:2681107]	2	0.027027	A_51_P199475	cell adhesion // sugar binding
ENSMUSG00000036938	Try5	trypsin 5 Gene [Source:MGI Symbol;Acc:MGI:102756]	2	0.027027	A_51_P276486	serine-type endopeptidase activity // proteolysis
ENSMUSG00000035896	Rnase1	ribonuclease, RNase A family, 1 (pancreatic) Gene [Source:MGI Symbol;Acc:MGI:97919]	2	0.027027	A_52_P249798	pancreatic ribonuclease activity // extracellular region
ENSMUSG00000031089	Slc6a14	solute carrier family 6 (neurotransmitter transporter), member 14 Gene [Source:MGI Symbol;Acc:MGI:1890216]	2	0.027027	A_51_P136188	organic substance transport // amine transmembrane transporter activity
ENSMUSG00000027797	Dclk1	doublecortin-like kinase 1 Gene [Source:MGI Symbol;Acc:MGI:1330861]	2	0.027027	A_51_P193036	response to other organism // phosphorylation
ENSMUSG00000027375	Mal	myelin and lymphocyte protein, T-cell differentiation protein Gene [Source:MGI Symbol;Acc:MGI:892970]	2	0.027027	A_52_P562661	regulation of apoptosis // apical plasma membrane
ENSMUSG00000027338	Prnd	prion protein dublet Gene [Source:MGI Symbol;Acc:MGI:1346999]	2	0.027027	A_51_P177371	protein homooligomerization // copper ion binding
ENSMUSG00000027288	Zfp106	zinc finger protein 106 Gene [Source:MGI Symbol;Acc:MGI:1270153]	2	0.027027	A_52_P468937	transmembrane receptor protein tyrosine kinase signaling pathway // response to peptide hormone stimulus
ENSMUSG00000026532	Spna1	spectrin alpha 1 Gene [Source:MGI Symbol;Acc:MGI:98385]	2	0.027027	A_51_P501069	regulation of actin filament polymerization // calcium ion binding
ENSMUSG00000026070	Il18r1	interleukin 18 receptor 1 Gene [Source:MGI Symbol;Acc:MGI:105383]	2	0.027027	A_52_P484194	immune response // defense response
ENSMUSG00000025002	Cyp2c55	cytochrome P450, family 2, subfamily c, polypeptide 55 Gene [Source:MGI Symbol;Acc:MGI:1919332]	2	0.027027	A_51_P447785	oxidoreductase activity, acting on paired donors, with incorporation or reduction of molecular oxygen // iron ion binding
ENSMUSG00000022226	Mcpt2	mast cell protease 2 Gene [Source:MGI Symbol;Acc:MGI:96938]	2	0.027027	A_51_P339843	serine-type endopeptidase activity // proteolysis
ENSMUSG00000021950	Anxa8	annexin A8 Gene [Source:MGI Symbol;Acc:MGI:1201374]	2	0.027027	A_51_P207591	calcium ion binding // coagulation
ENSMUSG00000020593	Lpin1	lipin 1 Gene [Source:MGI Symbol;Acc:MGI:1891340]	2	0.027027	A_52_P483105	regeneration // response to peptide hormone stimulus
ENSMUSG00000017830	Dhx58	DEXH (Asp-Glu-X-His) box polypeptide 58 Gene [Source:MGI Symbol;Acc:MGI:1931560]	2	0.027027	A_52_P223809	immune response // defense response
ENSMUSG00000017491	Rarb	retinoic acid receptor, beta Gene [Source:MGI Symbol;Acc:MGI:97857]	2	0.027027	A_51_P202440	regulation of apoptosis // regulation of cell proliferation
ENSMUSG00000008845	Cd163	CD163 antigen Gene [Source:MGI Symbol;Acc:MGI:2135946]	2	0.027027	A_51_P231042	extracellular region // defense response
ENSMUSG00000004933	Matk	megakaryocyte-associated tyrosine kinase Gene [Source:MGI Symbol;Acc:MGI:99259]	2	0.027027	A_51_P399896	non-membrane spanning protein tyrosine kinase activity // phosphorylation
ENSMUSG00000004730	Emr1	EGF-like module containing, mucin-like, hormone receptor-like sequence 1 Gene [Source:MGI Symbol;Acc:MGI:106912]	2	0.027027	A_51_P251768	external side of plasma membrane // calcium ion binding
ENSMUSG00000090166	Ear10	eosinophil-associated, ribonuclease A family, member 10 Gene [Source:MGI Symbol;Acc:MGI:1890464]	1	0.0135135	A_51_P268535	pancreatic ribonuclease activity
ENSMUSG00000078853	Igtp	interferon gamma induced GTPase Gene [Source:MGI Symbol;Acc:MGI:107729]	1	0.0135135	A_51_P112355	GTPase activity
ENSMUSG00000072596	Ear2	eosinophil-associated, ribonuclease A family, member 2 Gene [Source:MGI Symbol;Acc:MGI:108020]	1	0.0135135	A_51_P268535	pancreatic ribonuclease activity
ENSMUSG00000067377	Tspan6	tetraspanin 6 Gene [Source:MGI Symbol;Acc:MGI:1926264]	1	0.0135135	A_51_P473272	regulation of intracellular protein kinase cascade
ENSMUSG00000066867	Oas1e	2'-5' oligoadenylate synthetase 1E Gene [Source:MGI Symbol;Acc:MGI:2180856]	1	0.0135135	A_51_P134030	immune response
ENSMUSG00000062148	Ear6	eosinophil-associated, ribonuclease A family, member 6 Gene [Source:MGI Symbol;Acc:MGI:1890463]	1	0.0135135	A_52_P157726	pancreatic ribonuclease activity
ENSMUSG00000061100	Retnla	resistin like alpha Gene [Source:MGI Symbol;Acc:MGI:1888504]	1	0.0135135	A_51_P257951	extracellular region
ENSMUSG00000055978	Fut2	fucosyltransferase 2 Gene [Source:MGI Symbol;Acc:MGI:109374]	1	0.0135135	A_52_P623226	macromolecule glycosylation
ENSMUSG00000053765	Oas1f	2'-5' oligoadenylate synthetase 1F Gene [Source:MGI Symbol;Acc:MGI:2180855]	1	0.0135135	A_51_P154842	immune response
ENSMUSG00000052776	Oas1a	2'-5' oligoadenylate synthetase 1A Gene [Source:MGI Symbol;Acc:MGI:2180860]	1	0.0135135	A_52_P337357	immune response
ENSMUSG00000047222	Ear11	eosinophil-associated, ribonuclease A family, member 11 Gene [Source:MGI Symbol;Acc:MGI:1890465]	1	0.0135135	A_51_P455338	pancreatic ribonuclease activity
ENSMUSG00000042046	Dstyk	dual serine/threonine and tyrosine protein kinase Gene [Source:MGI Symbol;Acc:MGI:1925064]	1	0.0135135	A_52_P355095	phosphorylation
ENSMUSG00000041890	Git2	G protein-coupled receptor kinase-interactor 2 Gene [Source:MGI Symbol;Acc:MGI:1347053]	1	0.0135135	A_52_P668268	phosphorylation
ENSMUSG00000041323	Ak7	adenylate kinase 7 Gene [Source:MGI Symbol;Acc:MGI:1926051]	1	0.0135135	A_52_P246703	phosphorylation
ENSMUSG00000040950	Mgl2	macrophage galactose N-acetyl-galactosamine specific lectin 2 Gene [Source:MGI Symbol;Acc:MGI:2385729]	1	0.0135135	A_52_P414065	sugar binding
ENSMUSG00000039315	Clnk	cytokine-dependent hematopoietic cell linker Gene [Source:MGI Symbol;Acc:MGI:1351468]	1	0.0135135	A_51_P298066	transmembrane receptor protein tyrosine kinase signaling pathway
ENSMUSG00000039252	Lgi2	leucine-rich repeat LGI family, member 2 Gene [Source:MGI Symbol;Acc:MGI:2180196]	1	0.0135135	A_52_P446364	extracellular region
ENSMUSG00000038775	Vill	villin-like Gene [Source:MGI Symbol;Acc:MGI:1201781]	1	0.0135135	A_51_P417077	regulation of actin filament polymerization
ENSMUSG00000038580	Sct	secretin Gene [Source:MGI Symbol;Acc:MGI:99466]	1	0.0135135	A_51_P234359	extracellular region
ENSMUSG00000036231	Agr3	anterior gradient homolog 3 (Xenopus laevis) Gene [Source:MGI Symbol;Acc:MGI:2685734]	1	0.0135135	A_51_P433789	extracellular region
ENSMUSG00000034739	Mfrp	membrane-type frizzled-related protein Gene [Source:MGI Symbol;Acc:MGI:2385957]	1	0.0135135	A_52_P121192	neuron development
ENSMUSG00000032661	Oas3	2'-5' oligoadenylate synthetase 3 Gene [Source:MGI Symbol;Acc:MGI:2180850]	1	0.0135135	A_52_P516296	immune response
ENSMUSG00000031635	Anxa10	annexin A10 Gene [Source:MGI Symbol;Acc:MGI:1347090]	1	0.0135135	A_51_P216679	calcium ion binding
ENSMUSG00000031302	Nlgn3	neuroligin 3 Gene [Source:MGI Symbol;Acc:MGI:2444609]	1	0.0135135	A_51_P456816	cell adhesion
ENSMUSG00000030729	Pgm2l1	phosphoglucomutase 2-like 1 Gene [Source:MGI Symbol;Acc:MGI:1918224]	1	0.0135135	A_52_P510119	phosphorylation
ENSMUSG00000030214	Plbd1	phospholipase B domain containing 1 Gene [Source:MGI Symbol;Acc:MGI:1914107]	1	0.0135135	A_51_P517388	extracellular region
ENSMUSG00000030147	Clec4b1	C-type lectin domain family 4, member b1 Gene [Source:MGI Symbol;Acc:MGI:1917060]	1	0.0135135	A_52_P353698	sugar binding
ENSMUSG00000030107	Usp18	ubiquitin specific peptidase 18 Gene [Source:MGI Symbol;Acc:MGI:1344364]	1	0.0135135	A_51_P164219	proteolysis
ENSMUSG00000028834	Trim63	tripartite motif-containing 63 Gene [Source:MGI Symbol;Acc:MGI:2447992]	1	0.0135135	A_52_P517224	proteolysis
ENSMUSG00000027870	Hao2	hydroxyacid oxidase 2 Gene [Source:MGI Symbol;Acc:MGI:96012]	1	0.0135135	A_51_P114722	protein homooligomerization
ENSMUSG00000025161	Slc16a3	solute carrier family 16 (monocarboxylic acid transporters), member 3 Gene [Source:MGI Symbol;Acc:MGI:1933438]	1	0.0135135	A_51_P144090	organic substance transport
ENSMUSG00000023992	Trem2	triggering receptor expressed on myeloid cells 2 Gene [Source:MGI Symbol;Acc:MGI:1913150]	1	0.0135135	A_51_P269549	extracellular region
ENSMUSG00000022650	Retnlb	resistin like beta Gene [Source:MGI Symbol;Acc:MGI:1888505]	1	0.0135135	A_51_P428360	extracellular region
ENSMUSG00000022102	Dok2	docking protein 2 Gene [Source:MGI Symbol;Acc:MGI:1332623]	1	0.0135135	A_51_P446469	transmembrane receptor protein tyrosine kinase signaling pathway
ENSMUSG00000021880	Rnase6	ribonuclease, RNase A family, 6 Gene [Source:MGI Symbol;Acc:MGI:1925666]	1	0.0135135	A_51_P104608	pancreatic ribonuclease activity
ENSMUSG00000020798	Spns3	spinster homolog 3 (Drosophila) Gene [Source:MGI Symbol;Acc:MGI:1924827]	1	0.0135135	A_52_P228277	organic substance transport
ENSMUSG00000020732	Rab37	RAB37, member of RAS oncogene family Gene [Source:MGI Symbol;Acc:MGI:1929945]	1	0.0135135	A_51_P349673	GTPase activity
ENSMUSG00000019539	Rcn3	reticulocalbin 3, EF-hand calcium binding domain Gene [Source:MGI Symbol;Acc:MGI:1277122]	1	0.0135135	A_52_P223618	calcium ion binding
ENSMUSG00000015202	Cnksr3	Cnksr family member 3 Gene [Source:MGI Symbol;Acc:MGI:2674130]	1	0.0135135	A_51_P184724	regulation of intracellular protein kinase cascade
ENSMUSG00000004709	Cd244	CD244 natural killer cell receptor 2B4 Gene [Source:MGI Symbol;Acc:MGI:109294]	1	0.0135135	A_51_P205209	external side of plasma membrane
ENSMUSG00000003134	Tbc1d8	TBC1 domain family, member 8 Gene [Source:MGI Symbol;Acc:MGI:1927225]	1	0.0135135	A_51_P448005	calcium ion binding
