# Supplementary material for: Whole-genome microarray analysis and functional characterization reveal distinct gene expression profiles and patterns in two mouse models of ileal inflammation
Source: BMC Genomics. 2012 Aug 6;13:377. doi: 10.1186/1471-2164-13-377 (PMC3599598; doi:10.1186/1471-2164-13-377)
Supplement: Additional file 4 — Complete list of differentially expressed genes that could be annotated with a KEGG pathway term and/or a GO term in the TNBS-treated ileum. Differentially expressed genes are listed together with their KEGG and/or GO annotations. GenID (Ensembl ID), Symbol (gene symbol), #GO-Terms Associated (number of GO terms associated), Percent GO-Terms Associated, UID-str (unique Agilent ID), GO Names (names of associated terms). Of the 1417 unique genes that were differentially expressed in the TNBS-treated ileum, 232 genes could be linked to a KEGG pathway term and 1050 genes could be linked to a GO term. [file 1471-2164-13-377-S4.xls]

## Sheet: Table S1
Genes that could be linked to a KEGG pathway term
GeneID	Symbol	Description	#GO-Terms Associated	Percent GO-Terms Associated	UID-str	GO Names
ENSMUSG00000060586	H2-Eb1	histocompatibility 2, class II antigen E beta Gene [Source:MGI Symbol;Acc:MGI:95901]	17	0.395349	A_51_P393226	Asthma // Toxoplasmosis // Systemic lupus erythematosus // Antigen processing and presentation // Type I diabetes mellitus // Viral myocarditis // Rheumatoid arthritis // Allograft rejection // Tuberculosis // Intestinal immune network for IgA production // Leishmaniasis // Autoimmune thyroid disease // Hematopoietic cell lineage // Graft-versus-host disease // Phagosome // Cell adhesion molecule…
ENSMUSG00000079547	H2-DMb1	histocompatibility 2, class II, locus Mb1 Gene [Source:MGI Symbol;Acc:MGI:95922]	16	0.372093	A_52_P146877	Asthma // Toxoplasmosis // Systemic lupus erythematosus // Antigen processing and presentation // Type I diabetes mellitus // Viral myocarditis // Rheumatoid arthritis // Allograft rejection // Tuberculosis // Intestinal immune network for IgA production // Leishmaniasis // Autoimmune thyroid disease // Graft-versus-host disease // Phagosome // Cell adhesion molecules (CAMs) // Staphylococcus aur…
ENSMUSG00000073421	H2-Ab1	histocompatibility 2, class II antigen A, beta 1 Gene [Source:MGI Symbol;Acc:MGI:103070]	16	0.372093	A_51_P215242	Asthma // Toxoplasmosis // Systemic lupus erythematosus // Antigen processing and presentation // Type I diabetes mellitus // Viral myocarditis // Rheumatoid arthritis // Allograft rejection // Tuberculosis // Intestinal immune network for IgA production // Leishmaniasis // Autoimmune thyroid disease // Graft-versus-host disease // Phagosome // Cell adhesion molecules (CAMs) // Staphylococcus aur…
ENSMUSG00000041538	H2-Ob	histocompatibility 2, O region beta locus Gene [Source:MGI Symbol;Acc:MGI:95925]	16	0.372093	A_52_P679470	Asthma // Toxoplasmosis // Systemic lupus erythematosus // Antigen processing and presentation // Type I diabetes mellitus // Viral myocarditis // Rheumatoid arthritis // Allograft rejection // Tuberculosis // Intestinal immune network for IgA production // Leishmaniasis // Autoimmune thyroid disease // Graft-versus-host disease // Phagosome // Cell adhesion molecules (CAMs) // Staphylococcus aur…
ENSMUSG00000037649	H2-DMa	histocompatibility 2, class II, locus DMa Gene [Source:MGI Symbol;Acc:MGI:95921]	16	0.372093	A_51_P473734	Asthma // Toxoplasmosis // Systemic lupus erythematosus // Antigen processing and presentation // Type I diabetes mellitus // Viral myocarditis // Rheumatoid arthritis // Allograft rejection // Tuberculosis // Intestinal immune network for IgA production // Leishmaniasis // Autoimmune thyroid disease // Graft-versus-host disease // Phagosome // Cell adhesion molecules (CAMs) // Staphylococcus aur…
ENSMUSG00000037548	H2-DMb2	histocompatibility 2, class II, locus Mb2 Gene [Source:MGI Symbol;Acc:MGI:95923]	16	0.372093	A_52_P146877	Asthma // Toxoplasmosis // Systemic lupus erythematosus // Antigen processing and presentation // Type I diabetes mellitus // Viral myocarditis // Rheumatoid arthritis // Allograft rejection // Tuberculosis // Intestinal immune network for IgA production // Leishmaniasis // Autoimmune thyroid disease // Graft-versus-host disease // Phagosome // Cell adhesion molecules (CAMs) // Staphylococcus aur…
ENSMUSG00000036594	H2-Aa	histocompatibility 2, class II antigen A, alpha Gene [Source:MGI Symbol;Acc:MGI:95895]	16	0.372093	A_52_P343306	Asthma // Toxoplasmosis // Systemic lupus erythematosus // Antigen processing and presentation // Type I diabetes mellitus // Viral myocarditis // Rheumatoid arthritis // Allograft rejection // Tuberculosis // Intestinal immune network for IgA production // Leishmaniasis // Autoimmune thyroid disease // Graft-versus-host disease // Phagosome // Cell adhesion molecules (CAMs) // Staphylococcus aur…
ENSMUSG00000070704	Ugt2b36	UDP glucuronosyltransferase 2 family, polypeptide B36 Gene [Source:MGI Symbol;Acc:MGI:3576103]	9	0.209302	A_51_P102438	Pentose and glucuronate interconversions // Metabolism of xenobiotics by cytochrome P450 // Drug metabolism - other enzymes // Porphyrin and chlorophyll metabolism // Starch and sucrose metabolism // Drug metabolism - cytochrome P450 // Retinol metabolism // Steroid hormone biosynthesis // Ascorbate and aldarate metabolism
ENSMUSG00000061906	Ugt2b38	UDP glucuronosyltransferase 2 family, polypeptide B38 Gene [Source:MGI Symbol;Acc:MGI:2140794]	9	0.209302	A_51_P102438|A_52_P35340	Pentose and glucuronate interconversions // Metabolism of xenobiotics by cytochrome P450 // Drug metabolism - other enzymes // Porphyrin and chlorophyll metabolism // Starch and sucrose metabolism // Drug metabolism - cytochrome P450 // Retinol metabolism // Steroid hormone biosynthesis // Ascorbate and aldarate metabolism
ENSMUSG00000054630	Ugt2b5	UDP glucuronosyltransferase 2 family, polypeptide B5 Gene [Source:MGI Symbol;Acc:MGI:98900]	9	0.209302	A_51_P102438|A_52_P501007	Pentose and glucuronate interconversions // Metabolism of xenobiotics by cytochrome P450 // Drug metabolism - other enzymes // Porphyrin and chlorophyll metabolism // Starch and sucrose metabolism // Drug metabolism - cytochrome P450 // Retinol metabolism // Steroid hormone biosynthesis // Ascorbate and aldarate metabolism
ENSMUSG00000035780	Ugt2a3	UDP glucuronosyltransferase 2 family, polypeptide A3 Gene [Source:MGI Symbol;Acc:MGI:1919344]	9	0.209302	A_51_P298023	Pentose and glucuronate interconversions // Metabolism of xenobiotics by cytochrome P450 // Drug metabolism - other enzymes // Porphyrin and chlorophyll metabolism // Starch and sucrose metabolism // Drug metabolism - cytochrome P450 // Retinol metabolism // Steroid hormone biosynthesis // Ascorbate and aldarate metabolism
ENSMUSG00000029268	Ugt2a1	UDP glucuronosyltransferase 2 family, polypeptide A1 Gene [Source:MGI Symbol;Acc:MGI:2149905]	9	0.209302	A_51_P510031|A_51_P510031	Pentose and glucuronate interconversions // Metabolism of xenobiotics by cytochrome P450 // Drug metabolism - other enzymes // Porphyrin and chlorophyll metabolism // Starch and sucrose metabolism // Drug metabolism - cytochrome P450 // Retinol metabolism // Steroid hormone biosynthesis // Ascorbate and aldarate metabolism
ENSMUSG00000029260	Ugt2b34	UDP glucuronosyltransferase 2 family, polypeptide B34 Gene [Source:MGI Symbol;Acc:MGI:2140962]	9	0.209302	A_51_P432924	Pentose and glucuronate interconversions // Metabolism of xenobiotics by cytochrome P450 // Drug metabolism - other enzymes // Porphyrin and chlorophyll metabolism // Starch and sucrose metabolism // Drug metabolism - cytochrome P450 // Retinol metabolism // Steroid hormone biosynthesis // Ascorbate and aldarate metabolism
ENSMUSG00000027398	Il1b	interleukin 1 beta Gene [Source:MGI Symbol;Acc:MGI:96543]	9	0.209302	A_51_P212782	Cytokine-cytokine receptor interaction // Type I diabetes mellitus // Rheumatoid arthritis // Tuberculosis // Toll-like receptor signaling pathway // Leishmaniasis // Hematopoietic cell lineage // Graft-versus-host disease // Cytosolic DNA-sensing pathway
ENSMUSG00000091705	CR974466.3	histocompatibility 2, Q region locus 2 [Source:RefSeq peptide;Acc:NP_034522]	8	0.186047	A_51_P219789	Antigen processing and presentation // Type I diabetes mellitus // Viral myocarditis // Allograft rejection // Autoimmune thyroid disease // Graft-versus-host disease // Phagosome // Cell adhesion molecules (CAMs)
ENSMUSG00000079507	H2-Q2	histocompatibility 2, Q region locus 2 Gene [Source:MGI Symbol;Acc:MGI:95931]	8	0.186047	A_51_P496997	Antigen processing and presentation // Type I diabetes mellitus // Viral myocarditis // Allograft rejection // Autoimmune thyroid disease // Graft-versus-host disease // Phagosome // Cell adhesion molecules (CAMs)
ENSMUSG00000073411	H2-D1	histocompatibility 2, D region locus 1 Gene [Source:MGI Symbol;Acc:MGI:95896]	8	0.186047	A_52_P313279|A_51_P496997	Antigen processing and presentation // Type I diabetes mellitus // Viral myocarditis // Allograft rejection // Autoimmune thyroid disease // Graft-versus-host disease // Phagosome // Cell adhesion molecules (CAMs)
ENSMUSG00000073409	H2-Q6	histocompatibility 2, Q region locus 6 Gene [Source:MGI Symbol;Acc:MGI:95935]	8	0.186047	A_52_P582814	Antigen processing and presentation // Type I diabetes mellitus // Viral myocarditis // Allograft rejection // Autoimmune thyroid disease // Graft-versus-host disease // Phagosome // Cell adhesion molecules (CAMs)
ENSMUSG00000067235	H2-Q10	histocompatibility 2, Q region locus 10 Gene [Source:MGI Symbol;Acc:MGI:95929]	8	0.186047	A_51_P496997	Antigen processing and presentation // Type I diabetes mellitus // Viral myocarditis // Allograft rejection // Autoimmune thyroid disease // Graft-versus-host disease // Phagosome // Cell adhesion molecules (CAMs)
ENSMUSG00000067212	H2-T23	histocompatibility 2, T region locus 23 Gene [Source:MGI Symbol;Acc:MGI:95957]	8	0.186047	A_51_P237754	Antigen processing and presentation // Type I diabetes mellitus // Viral myocarditis // Allograft rejection // Autoimmune thyroid disease // Graft-versus-host disease // Phagosome // Cell adhesion molecules (CAMs)
ENSMUSG00000061232	H2-K1	histocompatibility 2, K1, K region Gene [Source:MGI Symbol;Acc:MGI:95904]	8	0.186047	A_52_P474242	Antigen processing and presentation // Type I diabetes mellitus // Viral myocarditis // Allograft rejection // Autoimmune thyroid disease // Graft-versus-host disease // Phagosome // Cell adhesion molecules (CAMs)
ENSMUSG00000060550	H2-Q7	histocompatibility 2, Q region locus 7 Gene [Source:MGI Symbol;Acc:MGI:95936]	8	0.186047	A_51_P262079	Antigen processing and presentation // Type I diabetes mellitus // Viral myocarditis // Allograft rejection // Autoimmune thyroid disease // Graft-versus-host disease // Phagosome // Cell adhesion molecules (CAMs)
ENSMUSG00000055413	H2-Q8	histocompatibility 2, Q region locus 8 Gene [Source:MGI Symbol;Acc:MGI:95937]	8	0.186047	A_51_P262079	Antigen processing and presentation // Type I diabetes mellitus // Viral myocarditis // Allograft rejection // Autoimmune thyroid disease // Graft-versus-host disease // Phagosome // Cell adhesion molecules (CAMs)
ENSMUSG00000025746	Il6	interleukin 6 Gene [Source:MGI Symbol;Acc:MGI:96559]	8	0.186047	A_51_P217218|A_51_P217218	Cytokine-cytokine receptor interaction // Rheumatoid arthritis // Tuberculosis // Intestinal immune network for IgA production // Toll-like receptor signaling pathway // Hematopoietic cell lineage // Graft-versus-host disease // Cytosolic DNA-sensing pathway
ENSMUSG00000035561	Aldh1b1	aldehyde dehydrogenase 1 family, member B1 Gene [Source:MGI Symbol;Acc:MGI:1919785]	7	0.162791	A_51_P510418	Pentose and glucuronate interconversions // Tryptophan metabolism // beta-Alanine metabolism // Glycolysis / Gluconeogenesis // Valine, leucine and isoleucine degradation // Ascorbate and aldarate metabolism // Propanoate metabolism
ENSMUSG00000015947	Fcgr1	Fc receptor, IgG, high affinity I Gene [Source:MGI Symbol;Acc:MGI:95498]	6	0.139535	A_52_P47846|A_52_P47846	Systemic lupus erythematosus // Tuberculosis // Leishmaniasis // Hematopoietic cell lineage // Phagosome // Staphylococcus aureus infection
ENSMUSG00000015134	Aldh1a3	aldehyde dehydrogenase family 1, subfamily A3 Gene [Source:MGI Symbol;Acc:MGI:1861722]	6	0.139535	A_52_P87843|A_52_P87843|A_52_P87843|A_52_P87843|A_52_P87843	Metabolism of xenobiotics by cytochrome P450 // beta-Alanine metabolism // Phenylalanine metabolism // Glycolysis / Gluconeogenesis // Tyrosine metabolism // Drug metabolism - cytochrome P450
ENSMUSG00000059089	Fcgr4	Fc receptor, IgG, low affinity IV Gene [Source:MGI Symbol;Acc:MGI:2179523]	5	0.116279	A_51_P181517|A_51_P181517	Systemic lupus erythematosus // Tuberculosis // Leishmaniasis // Phagosome // Staphylococcus aureus infection
ENSMUSG00000037797	Adh4	alcohol dehydrogenase 4 (class II), pi polypeptide Gene [Source:MGI Symbol;Acc:MGI:1349472]	5	0.116279	A_51_P189442	Metabolism of xenobiotics by cytochrome P450 // Glycolysis / Gluconeogenesis // Tyrosine metabolism // Drug metabolism - cytochrome P450 // Retinol metabolism
ENSMUSG00000035042	Ccl5	chemokine (C-C motif) ligand 5 Gene [Source:MGI Symbol;Acc:MGI:98262]	5	0.116279	A_52_P638459	Cytokine-cytokine receptor interaction // Rheumatoid arthritis // Toll-like receptor signaling pathway // Chemokine signaling pathway // Cytosolic DNA-sensing pathway
ENSMUSG00000026104	Stat1	signal transducer and activator of transcription 1 Gene [Source:MGI Symbol;Acc:MGI:103063]	5	0.116279	A_52_P70261	Toxoplasmosis // Tuberculosis // Toll-like receptor signaling pathway // Leishmaniasis // Chemokine signaling pathway
ENSMUSG00000074141	Il4i1	interleukin 4 induced 1 Gene [Source:MGI Symbol;Acc:MGI:109552]	4	0.0930233	A_52_P410449|A_52_P410449	Tryptophan metabolism // Phenylalanine metabolism // Tyrosine metabolism // Valine, leucine and isoleucine degradation
ENSMUSG00000061353	Cxcl12	chemokine (C-X-C motif) ligand 12 Gene [Source:MGI Symbol;Acc:MGI:103556]	4	0.0930233	A_52_P685021	Cytokine-cytokine receptor interaction // Rheumatoid arthritis // Intestinal immune network for IgA production // Chemokine signaling pathway
ENSMUSG00000053977	Cd8a	CD8 antigen, alpha chain Gene [Source:MGI Symbol;Acc:MGI:88346]	4	0.0930233	A_52_P443334|A_52_P443334|A_52_P443334	Antigen processing and presentation // Hematopoietic cell lineage // Cell adhesion molecules (CAMs) // Primary immunodeficiency
ENSMUSG00000051439	Cd14	CD14 antigen Gene [Source:MGI Symbol;Acc:MGI:88318]	4	0.0930233	A_51_P172853|A_51_P172853	Tuberculosis // Toll-like receptor signaling pathway // Hematopoietic cell lineage // Phagosome
ENSMUSG00000037321	Tap1	transporter 1, ATP-binding cassette, sub-family B (MDR/TAP) Gene [Source:MGI Symbol;Acc:MGI:98483]	4	0.0930233	A_51_P100327	Antigen processing and presentation // Phagosome // ABC transporters // Primary immunodeficiency
ENSMUSG00000024339	Tap2	transporter 2, ATP-binding cassette, sub-family B (MDR/TAP) Gene [Source:MGI Symbol;Acc:MGI:98484]	4	0.0930233	A_52_P86176	Antigen processing and presentation // Phagosome // ABC transporters // Primary immunodeficiency
ENSMUSG00000022853	Ehhadh	enoyl-Coenzyme A, hydratase/3-hydroxyacyl Coenzyme A dehydrogenase Gene [Source:MGI Symbol;Acc:MGI:1277964]	4	0.0930233	A_51_P462918|A_51_P462918|A_51_P462918|A_51_P462918|A_51_P462918	Tryptophan metabolism // beta-Alanine metabolism // Valine, leucine and isoleucine degradation // Propanoate metabolism
ENSMUSG00000018930	Ccl4	chemokine (C-C motif) ligand 4 Gene [Source:MGI Symbol;Acc:MGI:98261]	4	0.0930233	A_51_P509573	Cytokine-cytokine receptor interaction // Toll-like receptor signaling pathway // Chemokine signaling pathway // Cytosolic DNA-sensing pathway
ENSMUSG00000015437	Gzmb	granzyme B Gene [Source:MGI Symbol;Acc:MGI:109267]	4	0.0930233	A_51_P333274	Type I diabetes mellitus // Allograft rejection // Autoimmune thyroid disease // Graft-versus-host disease
ENSMUSG00000000982	Ccl3	chemokine (C-C motif) ligand 3 Gene [Source:MGI Symbol;Acc:MGI:98260]	4	0.0930233	A_51_P140710	Cytokine-cytokine receptor interaction // Rheumatoid arthritis // Toll-like receptor signaling pathway // Chemokine signaling pathway
ENSMUSG00000057880	Abat	4-aminobutyrate aminotransferase Gene [Source:MGI Symbol;Acc:MGI:2443582]	3	0.0697674	A_52_P680827	beta-Alanine metabolism // Valine, leucine and isoleucine degradation // Propanoate metabolism
ENSMUSG00000052684	Jun	Jun oncogene Gene [Source:MGI Symbol;Acc:MGI:96646]	3	0.0697674	A_51_P325914	Rheumatoid arthritis // Toll-like receptor signaling pathway // Leishmaniasis
ENSMUSG00000051498	Tlr6	toll-like receptor 6 Gene [Source:MGI Symbol;Acc:MGI:1341296]	3	0.0697674	A_52_P117393	Tuberculosis // Toll-like receptor signaling pathway // Phagosome
ENSMUSG00000040660	Cyp2b9	cytochrome P450, family 2, subfamily b, polypeptide 9 Gene [Source:MGI Symbol;Acc:MGI:88600]	3	0.0697674	A_52_P256914|A_52_P256914|A_52_P256914|A_52_P256914|A_52_P256914	Metabolism of xenobiotics by cytochrome P450 // Drug metabolism - cytochrome P450 // Retinol metabolism
ENSMUSG00000031497	Tnfsf13b	tumor necrosis factor (ligand) superfamily, member 13b Gene [Source:MGI Symbol;Acc:MGI:1344376]	3	0.0697674	A_51_P257934	Cytokine-cytokine receptor interaction // Rheumatoid arthritis // Intestinal immune network for IgA production
ENSMUSG00000029417	Cxcl9	chemokine (C-X-C motif) ligand 9 Gene [Source:MGI Symbol;Acc:MGI:1352449]	3	0.0697674	A_51_P461665	Cytokine-cytokine receptor interaction // Toll-like receptor signaling pathway // Chemokine signaling pathway
ENSMUSG00000029371	Cxcl5	chemokine (C-X-C motif) ligand 5 Gene [Source:MGI Symbol;Acc:MGI:1096868]	3	0.0697674	A_52_P295432	Cytokine-cytokine receptor interaction // Rheumatoid arthritis // Chemokine signaling pathway
ENSMUSG00000024087	Cyp1b1	cytochrome P450, family 1, subfamily b, polypeptide 1 Gene [Source:MGI Symbol;Acc:MGI:88590]	3	0.0697674	A_51_P255456	Tryptophan metabolism // Metabolism of xenobiotics by cytochrome P450 // Steroid hormone biosynthesis
ENSMUSG00000023235	Ccl25	chemokine (C-C motif) ligand 25 Gene [Source:MGI Symbol;Acc:MGI:1099448]	3	0.0697674	A_52_P326713	Cytokine-cytokine receptor interaction // Intestinal immune network for IgA production // Chemokine signaling pathway
ENSMUSG00000022969	Il10rb	interleukin 10 receptor, beta Gene [Source:MGI Symbol;Acc:MGI:109380]	3	0.0697674	A_51_P338924	Toxoplasmosis // Cytokine-cytokine receptor interaction // Tuberculosis
ENSMUSG00000020366	Mapk9	mitogen-activated protein kinase 9 Gene [Source:MGI Symbol;Acc:MGI:1346862]	3	0.0697674	A_52_P311566	Toxoplasmosis // Tuberculosis // Toll-like receptor signaling pathway
ENSMUSG00000019326	Aoc3	amine oxidase, copper containing 3 Gene [Source:MGI Symbol;Acc:MGI:1306797]	3	0.0697674	A_51_P378051|A_51_P378051	beta-Alanine metabolism // Phenylalanine metabolism // Tyrosine metabolism
ENSMUSG00000019302	Atp6v0a1	ATPase, H+ transporting, lysosomal V0 subunit A1 Gene [Source:MGI Symbol;Acc:MGI:103286]	3	0.0697674	A_52_P399998	Rheumatoid arthritis // Tuberculosis // Phagosome
ENSMUSG00000074183	Gsta1	glutathione S-transferase, alpha 1 (Ya) Gene [Source:MGI Symbol;Acc:MGI:1095417]	2	0.0465116	A_52_P458682|A_51_P305140	Metabolism of xenobiotics by cytochrome P450 // Drug metabolism - cytochrome P450
ENSMUSG00000058715	Fcer1g	Fc receptor, IgE, high affinity I, gamma polypeptide Gene [Source:MGI Symbol;Acc:MGI:95496]	2	0.0465116	A_51_P405476	Asthma // Tuberculosis
ENSMUSG00000057933	Gsta2	glutathione S-transferase, alpha 2 (Yc2) Gene [Source:MGI Symbol;Acc:MGI:95863]	2	0.0465116	A_52_P458682|A_51_P305140	Metabolism of xenobiotics by cytochrome P450 // Drug metabolism - cytochrome P450
ENSMUSG00000057329	Bcl2	B-cell leukemia/lymphoma 2 Gene [Source:MGI Symbol;Acc:MGI:88138]	2	0.0465116	A_52_P534870|A_52_P534870	Toxoplasmosis // Tuberculosis
ENSMUSG00000050232	Cxcr3	chemokine (C-X-C motif) receptor 3 Gene [Source:MGI Symbol;Acc:MGI:1277207]	2	0.0465116	A_51_P319022	Cytokine-cytokine receptor interaction // Chemokine signaling pathway
ENSMUSG00000048521	Cxcr6	chemokine (C-X-C motif) receptor 6 Gene [Source:MGI Symbol;Acc:MGI:1934582]	2	0.0465116	A_51_P412027	Cytokine-cytokine receptor interaction // Chemokine signaling pathway
ENSMUSG00000044827	Tlr1	toll-like receptor 1 Gene [Source:MGI Symbol;Acc:MGI:1341295]	2	0.0465116	A_51_P495581	Tuberculosis // Toll-like receptor signaling pathway
ENSMUSG00000042349	Ikbke	inhibitor of kappaB kinase epsilon Gene [Source:MGI Symbol;Acc:MGI:1929612]	2	0.0465116	A_51_P222280	Toll-like receptor signaling pathway // Cytosolic DNA-sensing pathway
ENSMUSG00000041650	Pcca	propionyl-Coenzyme A carboxylase, alpha polypeptide Gene [Source:MGI Symbol;Acc:MGI:97499]	2	0.0465116	A_51_P484254	Valine, leucine and isoleucine degradation // Propanoate metabolism
ENSMUSG00000040899	Ccr6	chemokine (C-C motif) receptor 6 Gene [Source:MGI Symbol;Acc:MGI:1333797]	2	0.0465116	A_51_P388281	Cytokine-cytokine receptor interaction // Chemokine signaling pathway
ENSMUSG00000039347	Atp6v0e2	ATPase, H+ transporting, lysosomal V0 subunit E2 Gene [Source:MGI Symbol;Acc:MGI:1923502]	2	0.0465116	A_51_P212038|A_51_P212038|A_51_P212038	Rheumatoid arthritis // Phagosome
ENSMUSG00000036499	Eea1	early endosome antigen 1 Gene [Source:MGI Symbol;Acc:MGI:2442192]	2	0.0465116	A_51_P224617	Tuberculosis // Phagosome
ENSMUSG00000033308	Dpyd	dihydropyrimidine dehydrogenase Gene [Source:MGI Symbol;Acc:MGI:2139667]	2	0.0465116	A_51_P473259	beta-Alanine metabolism // Drug metabolism - other enzymes
ENSMUSG00000033307	Mif	macrophage migration inhibitory factor Gene [Source:MGI Symbol;Acc:MGI:96982]	2	0.0465116	A_52_P321733	Phenylalanine metabolism // Tyrosine metabolism
ENSMUSG00000032094	Cd3d	CD3 antigen, delta polypeptide Gene [Source:MGI Symbol;Acc:MGI:88331]	2	0.0465116	A_51_P285206	Hematopoietic cell lineage // Primary immunodeficiency
ENSMUSG00000030246	Ldhb	lactate dehydrogenase B Gene [Source:MGI Symbol;Acc:MGI:96763]	2	0.0465116	A_51_P409173|A_51_P409173	Glycolysis / Gluconeogenesis // Propanoate metabolism
ENSMUSG00000029445	Hpd	4-hydroxyphenylpyruvic acid dioxygenase Gene [Source:MGI Symbol;Acc:MGI:96213]	2	0.0465116	A_51_P288341	Phenylalanine metabolism // Tyrosine metabolism
ENSMUSG00000029373	Pf4	platelet factor 4 Gene [Source:MGI Symbol;Acc:MGI:1888711]	2	0.0465116	A_51_P441426	Cytokine-cytokine receptor interaction // Chemokine signaling pathway
ENSMUSG00000029372	Ppbp	pro-platelet basic protein Gene [Source:MGI Symbol;Acc:MGI:1888712]	2	0.0465116	A_51_P428372	Cytokine-cytokine receptor interaction // Chemokine signaling pathway
ENSMUSG00000028003	Lrat	lecithin-retinol acyltransferase (phosphatidylcholine-retinol-O-acyltransferase) Gene [Source:MGI Symbol;Acc:MGI:1891259]	2	0.0465116	A_52_P669005|A_52_P669005	Retinol metabolism // Vitamin digestion and absorption
ENSMUSG00000027452	Acss1	acyl-CoA synthetase short-chain family member 1 Gene [Source:MGI Symbol;Acc:MGI:1915988]	2	0.0465116	A_51_P479321	Glycolysis / Gluconeogenesis // Propanoate metabolism
ENSMUSG00000026688	Mgst3	microsomal glutathione S-transferase 3 Gene [Source:MGI Symbol;Acc:MGI:1913697]	2	0.0465116	A_51_P336850	Metabolism of xenobiotics by cytochrome P450 // Drug metabolism - cytochrome P450
ENSMUSG00000026580	Selp	selectin, platelet Gene [Source:MGI Symbol;Acc:MGI:98280]	2	0.0465116	A_51_P211854	Cell adhesion molecules (CAMs) // Staphylococcus aureus infection
ENSMUSG00000026321	Tnfrsf11a	tumor necrosis factor receptor superfamily, member 11a Gene [Source:MGI Symbol;Acc:MGI:1314891]	2	0.0465116	A_52_P1068320	Cytokine-cytokine receptor interaction // Rheumatoid arthritis
ENSMUSG00000026180	Cxcr2	chemokine (C-X-C motif) receptor 2 Gene [Source:MGI Symbol;Acc:MGI:105303]	2	0.0465116	A_52_P559975	Cytokine-cytokine receptor interaction // Chemokine signaling pathway
ENSMUSG00000026073	Il1r2	interleukin 1 receptor, type II Gene [Source:MGI Symbol;Acc:MGI:96546]	2	0.0465116	A_51_P470079	Cytokine-cytokine receptor interaction // Hematopoietic cell lineage
ENSMUSG00000025934	Gsta3	glutathione S-transferase, alpha 3 Gene [Source:MGI Symbol;Acc:MGI:95856]	2	0.0465116	A_52_P432124	Metabolism of xenobiotics by cytochrome P450 // Drug metabolism - cytochrome P450
ENSMUSG00000025498	Irf7	interferon regulatory factor 7 Gene [Source:MGI Symbol;Acc:MGI:1859212]	2	0.0465116	A_51_P421876	Toll-like receptor signaling pathway // Cytosolic DNA-sensing pathway
ENSMUSG00000024962	Vegfb	vascular endothelial growth factor B Gene [Source:MGI Symbol;Acc:MGI:106199]	2	0.0465116	A_52_P436628	Cytokine-cytokine receptor interaction // Rheumatoid arthritis
ENSMUSG00000024371	C2	complement component 2 (within H-2S) Gene [Source:MGI Symbol;Acc:MGI:88226]	2	0.0465116	A_52_P428699|A_52_P428699|A_52_P428699	Systemic lupus erythematosus // Staphylococcus aureus infection
ENSMUSG00000023088	Abcc1	ATP-binding cassette, sub-family C (CFTR/MRP), member 1 Gene [Source:MGI Symbol;Acc:MGI:102676]	2	0.0465116	A_52_P601688	ABC transporters // Vitamin digestion and absorption
ENSMUSG00000022971	Ifnar2	interferon (alpha and beta) receptor 2 Gene [Source:MGI Symbol;Acc:MGI:1098243]	2	0.0465116	A_51_P338924	Cytokine-cytokine receptor interaction // Toll-like receptor signaling pathway
ENSMUSG00000022496	Tnfrsf17	tumor necrosis factor receptor superfamily, member 17 Gene [Source:MGI Symbol;Acc:MGI:1343050]	2	0.0465116	A_51_P270807	Cytokine-cytokine receptor interaction // Intestinal immune network for IgA production
ENSMUSG00000022479	Vdr	vitamin D receptor Gene [Source:MGI Symbol;Acc:MGI:103076]	2	0.0465116	A_52_P334562	Tuberculosis // Mineral absorption
ENSMUSG00000019966	Kitl	kit ligand Gene [Source:MGI Symbol;Acc:MGI:96974]	2	0.0465116	A_52_P572571|A_52_P572571|A_52_P572571|A_52_P572571|A_52_P572571|A_52_P572571|A_52_P572571|A_52_P572571|A_52_P572571|A_52_P572571	Cytokine-cytokine receptor interaction // Hematopoietic cell lineage
ENSMUSG00000019122	Ccl9	chemokine (C-C motif) ligand 9 Gene [Source:MGI Symbol;Acc:MGI:104533]	2	0.0465116	A_51_P185660	Cytokine-cytokine receptor interaction // Chemokine signaling pathway
ENSMUSG00000015575	Atp6v0e	ATPase, H+ transporting, lysosomal V0 subunit E Gene [Source:MGI Symbol;Acc:MGI:1328318]	2	0.0465116	A_52_P178358|A_52_P178358|A_52_P178358	Rheumatoid arthritis // Phagosome
ENSMUSG00000005672	Kit	kit oncogene Gene [Source:MGI Symbol;Acc:MGI:96677]	2	0.0465116	A_51_P355906|A_51_P355906|A_51_P355906	Cytokine-cytokine receptor interaction // Hematopoietic cell lineage
ENSMUSG00000005413	Hmox1	heme oxygenase (decycling) 1 Gene [Source:MGI Symbol;Acc:MGI:96163]	2	0.0465116	A_51_P263965	Porphyrin and chlorophyll metabolism // Mineral absorption
ENSMUSG00000005364	Il5ra	interleukin 5 receptor, alpha Gene [Source:MGI Symbol;Acc:MGI:96558]	2	0.0465116	A_52_P7457	Cytokine-cytokine receptor interaction // Hematopoietic cell lineage
ENSMUSG00000004040	Stat3	signal transducer and activator of transcription 3 Gene [Source:MGI Symbol;Acc:MGI:103038]	2	0.0465116	A_51_P201480	Toxoplasmosis // Chemokine signaling pathway
ENSMUSG00000001281	Itgb7	integrin beta 7 Gene [Source:MGI Symbol;Acc:MGI:96616]	2	0.0465116	A_51_P359603	Intestinal immune network for IgA production // Cell adhesion molecules (CAMs)
ENSMUSG00000078853	Igtp	interferon gamma induced GTPase Gene [Source:MGI Symbol;Acc:MGI:107729]	1	0.0232558	A_51_P112355	Toxoplasmosis
ENSMUSG00000078347	1700012L04Rik	RIKEN cDNA 1700012L04 gene Gene [Source:MGI Symbol;Acc:MGI:1923633]	1	0.0232558	A_51_P303824	Systemic lupus erythematosus
ENSMUSG00000076436	Oxct2a	3-oxoacid CoA transferase 2A Gene [Source:MGI Symbol;Acc:MGI:1891061]	1	0.0232558	A_51_P125056	Valine, leucine and isoleucine degradation
ENSMUSG00000075031	Hist1h2bb	histone cluster 1, H2bb Gene [Source:MGI Symbol;Acc:MGI:2448377]	1	0.0232558	A_51_P182358	Systemic lupus erythematosus
ENSMUSG00000073987	Ggh	gamma-glutamyl hydrolase Gene [Source:MGI Symbol;Acc:MGI:1329035]	1	0.0232558	A_51_P439966	Folate biosynthesis
ENSMUSG00000069805	Fbp1	fructose bisphosphatase 1 Gene [Source:MGI Symbol;Acc:MGI:95492]	1	0.0232558	A_51_P474701	Glycolysis / Gluconeogenesis
ENSMUSG00000069314	Hist1h2bl	histone cluster 1, H2bl Gene [Source:MGI Symbol;Acc:MGI:2448403]	1	0.0232558	A_51_P182358|A_51_P182358|A_51_P182358|A_51_P182358	Systemic lupus erythematosus
ENSMUSG00000069308	Hist1h2bp	histone cluster 1, H2bp Gene [Source:MGI Symbol;Acc:MGI:2448409]	1	0.0232558	A_51_P182358	Systemic lupus erythematosus
ENSMUSG00000069307	Hist1h2bq	histone cluster 1, H2bq Gene [Source:MGI Symbol;Acc:MGI:3702051]	1	0.0232558	A_51_P182358|A_51_P182358|A_51_P182358|A_51_P182358|A_51_P182358|A_51_P182358	Systemic lupus erythematosus
ENSMUSG00000069303	Hist1h2br	histone cluster 1 H2br Gene [Source:MGI Symbol;Acc:MGI:3710645]	1	0.0232558	A_51_P182358|A_51_P182358|A_51_P182358|A_51_P182358|A_51_P182358|A_51_P182358	Systemic lupus erythematosus
ENSMUSG00000069271	Hist1h2bn	histone cluster 1, H2bn Gene [Source:MGI Symbol;Acc:MGI:2448407]	1	0.0232558	A_51_P182358|A_51_P182358|A_51_P182358|A_51_P182358	Systemic lupus erythematosus
ENSMUSG00000069268	Hist1h2bf	histone cluster 1, H2bf Gene [Source:MGI Symbol;Acc:MGI:2448383]	1	0.0232558	A_51_P182358|A_51_P182358|A_51_P182358|A_51_P182358	Systemic lupus erythematosus
ENSMUSG00000068227	Il2rb	interleukin 2 receptor, beta chain Gene [Source:MGI Symbol;Acc:MGI:96550]	1	0.0232558	A_51_P286496|A_51_P286496|A_51_P286496	Cytokine-cytokine receptor interaction
ENSMUSG00000066150	Slc31a1	solute carrier family 31, member 1 Gene [Source:MGI Symbol;Acc:MGI:1333843]	1	0.0232558	A_51_P454765	Mineral absorption
ENSMUSG00000064168	Hist1h2bh	histone cluster 1, H2bh Gene [Source:MGI Symbol;Acc:MGI:2448387]	1	0.0232558	A_51_P182358	Systemic lupus erythematosus
ENSMUSG00000063730	Hsd3b2	hydroxy-delta-5-steroid dehydrogenase, 3 beta- and steroid delta-isomerase 2 Gene [Source:MGI Symbol;Acc:MGI:96234]	1	0.0232558	A_51_P226567|A_51_P226567|A_51_P226567|A_51_P226567|A_51_P226567|A_51_P226567|A_51_P226567|A_51_P226567|A_51_P226567|A_51_P226567|A_51_P226567|A_51_P226567|A_51_P226567|A_51_P226567|A_51_P226567|A_51_P226567	Steroid hormone biosynthesis
ENSMUSG00000062727	Hist1h2bk	histone cluster 1, H2bk Gene [Source:MGI Symbol;Acc:MGI:2448399]	1	0.0232558	A_51_P182358	Systemic lupus erythematosus
ENSMUSG00000062646	Ganc	glucosidase, alpha; neutral C Gene [Source:MGI Symbol;Acc:MGI:1923301]	1	0.0232558	A_52_P663742|A_52_P663742	Starch and sucrose metabolism
ENSMUSG00000062070	Pgk1	phosphoglycerate kinase 1 Gene [Source:MGI Symbol;Acc:MGI:97555]	1	0.0232558	A_51_P182828	Glycolysis / Gluconeogenesis
ENSMUSG00000061878	Sphk1	sphingosine kinase 1 Gene [Source:MGI Symbol;Acc:MGI:1316649]	1	0.0232558	A_52_P400436	Tuberculosis
ENSMUSG00000061838	Suclg2	succinate-Coenzyme A ligase, GDP-forming, beta subunit Gene [Source:MGI Symbol;Acc:MGI:1306824]	1	0.0232558	A_52_P58181|A_52_P58181	Propanoate metabolism
ENSMUSG00000059456	Ptk2b	PTK2 protein tyrosine kinase 2 beta Gene [Source:MGI Symbol;Acc:MGI:104908]	1	0.0232558	A_52_P684647	Chemokine signaling pathway
ENSMUSG00000058385	Hist1h2bg	histone cluster 1, H2bg Gene [Source:MGI Symbol;Acc:MGI:2448386]	1	0.0232558	A_52_P176361|A_52_P176361|A_52_P176361|A_52_P176361|A_51_P182358|A_51_P182358|A_51_P182358|A_51_P182358	Systemic lupus erythematosus
ENSMUSG00000058189	Hist1h2bm	histone cluster 1, H2bm Gene [Source:MGI Symbol;Acc:MGI:2448404]	1	0.0232558	A_52_P176361	Systemic lupus erythematosus
ENSMUSG00000056895	Hist3h2ba	histone cluster 3, H2ba Gene [Source:MGI Symbol;Acc:MGI:1925553]	1	0.0232558	A_52_P527400|A_52_P527400	Systemic lupus erythematosus
ENSMUSG00000054263	Lifr	leukemia inhibitory factor receptor Gene [Source:MGI Symbol;Acc:MGI:96788]	1	0.0232558	A_52_P192699|A_52_P192699|A_52_P192699|A_52_P192699|A_52_P192699	Cytokine-cytokine receptor interaction
ENSMUSG00000050799	Hist1h2ba	histone cluster 1, H2ba Gene [Source:MGI Symbol;Acc:MGI:2448375]	1	0.0232558	A_51_P180140	Systemic lupus erythematosus
ENSMUSG00000050520	Cldn8	claudin 8 Gene [Source:MGI Symbol;Acc:MGI:1859286]	1	0.0232558	A_52_P549190|A_52_P549190|A_52_P549190|A_52_P549190	Cell adhesion molecules (CAMs)
ENSMUSG00000050370	Ch25h	cholesterol 25-hydroxylase Gene [Source:MGI Symbol;Acc:MGI:1333869]	1	0.0232558	A_51_P112966	Primary bile acid biosynthesis
ENSMUSG00000047246	Hist1h2be	histone cluster 1, H2be Gene [Source:MGI Symbol;Acc:MGI:2448380]	1	0.0232558	A_52_P176361|A_52_P176361|A_52_P176361|A_52_P176361|A_51_P182358|A_51_P182358|A_51_P182358|A_51_P182358	Systemic lupus erythematosus
ENSMUSG00000047230	Cldn2	claudin 2 Gene [Source:MGI Symbol;Acc:MGI:1276110]	1	0.0232558	A_52_P251450|A_52_P251450|A_52_P251450|A_52_P251450	Cell adhesion molecules (CAMs)
ENSMUSG00000045551	Fpr1	formyl peptide receptor 1 Gene [Source:MGI Symbol;Acc:MGI:107443]	1	0.0232558	A_51_P312485	Staphylococcus aureus infection
ENSMUSG00000043613	Mmp3	matrix metallopeptidase 3 Gene [Source:MGI Symbol;Acc:MGI:97010]	1	0.0232558	A_51_P255699	Rheumatoid arthritis
ENSMUSG00000043091	Tuba1c	tubulin, alpha 1C Gene [Source:MGI Symbol;Acc:MGI:1095409]	1	0.0232558	A_52_P479099	Phagosome
ENSMUSG00000043004	Gng2	guanine nucleotide binding protein (G protein), gamma 2 Gene [Source:MGI Symbol;Acc:MGI:102705]	1	0.0232558	A_51_P220813	Chemokine signaling pathway
ENSMUSG00000042148	Cox10	COX10 homolog, cytochrome c oxidase assembly protein, heme A: farnesyltransferase (yeast) Gene [Source:MGI Symbol;Acc:MGI:1917633]	1	0.0232558	A_52_P579517	Porphyrin and chlorophyll metabolism
ENSMUSG00000041202	Pla2g2d	phospholipase A2, group IID Gene [Source:MGI Symbol;Acc:MGI:1341796]	1	0.0232558	A_51_P232281	Toxoplasmosis
ENSMUSG00000040808	S100g	S100 calcium binding protein G Gene [Source:MGI Symbol;Acc:MGI:104528]	1	0.0232558	A_51_P118545|A_51_P118545|A_51_P118545|A_51_P118545	Mineral absorption
ENSMUSG00000040170	Fmo2	flavin containing monooxygenase 2 Gene [Source:MGI Symbol;Acc:MGI:1916776]	1	0.0232558	A_51_P301998	Drug metabolism - cytochrome P450
ENSMUSG00000040152	Thbs1	thrombospondin 1 Gene [Source:MGI Symbol;Acc:MGI:98737]	1	0.0232558	A_52_P363951	Phagosome
ENSMUSG00000040037	Negr1	neuronal growth regulator 1 Gene [Source:MGI Symbol;Acc:MGI:2444846]	1	0.0232558	A_52_P191412|A_52_P191412	Cell adhesion molecules (CAMs)
ENSMUSG00000039783	Kmo	kynurenine 3-monooxygenase (kynurenine 3-hydroxylase) Gene [Source:MGI Symbol;Acc:MGI:2138151]	1	0.0232558	A_51_P493302	Tryptophan metabolism
ENSMUSG00000039450	Dcxr	dicarbonyl L-xylulose reductase Gene [Source:MGI Symbol;Acc:MGI:1915130]	1	0.0232558	A_51_P181312	Pentose and glucuronate interconversions
ENSMUSG00000038541	Srd5a2	steroid 5 alpha-reductase 2 Gene [Source:MGI Symbol;Acc:MGI:2150380]	1	0.0232558	A_51_P497006|A_51_P497006	Steroid hormone biosynthesis
ENSMUSG00000038357	Camp	cathelicidin antimicrobial peptide Gene [Source:MGI Symbol;Acc:MGI:108443]	1	0.0232558	A_51_P180423	Tuberculosis
ENSMUSG00000037580	Gch1	GTP cyclohydrolase 1 Gene [Source:MGI Symbol;Acc:MGI:95675]	1	0.0232558	A_51_P297579|A_51_P297579|A_51_P297579|A_51_P297579	Folate biosynthesis
ENSMUSG00000037434	Slc30a1	solute carrier family 30 (zinc transporter), member 1 Gene [Source:MGI Symbol;Acc:MGI:1345281]	1	0.0232558	A_51_P300572	Mineral absorption
ENSMUSG00000035385	Ccl2	chemokine (C-C motif) ligand 2 Gene [Source:MGI Symbol;Acc:MGI:98259]	1	0.0232558	A_51_P286737	Chemokine signaling pathway
ENSMUSG00000033295	Ptprf	protein tyrosine phosphatase, receptor type, F Gene [Source:MGI Symbol;Acc:MGI:102695]	1	0.0232558	A_51_P466478	Cell adhesion molecules (CAMs)
ENSMUSG00000033059	Pygb	brain glycogen phosphorylase Gene [Source:MGI Symbol;Acc:MGI:97828]	1	0.0232558	A_52_P350664	Starch and sucrose metabolism
ENSMUSG00000032849	Abcc4	ATP-binding cassette, sub-family C (CFTR/MRP), member 4 Gene [Source:MGI Symbol;Acc:MGI:2443111]	1	0.0232558	A_52_P630867	ABC transporters
ENSMUSG00000032487	Ptgs2	prostaglandin-endoperoxide synthase 2 Gene [Source:MGI Symbol;Acc:MGI:97798]	1	0.0232558	A_51_P254855	Leishmaniasis
ENSMUSG00000032340	Neo1	neogenin Gene [Source:MGI Symbol;Acc:MGI:1097159]	1	0.0232558	A_52_P269003	Cell adhesion molecules (CAMs)
ENSMUSG00000032067	Pts	6-pyruvoyl-tetrahydropterin synthase Gene [Source:MGI Symbol;Acc:MGI:1338783]	1	0.0232558	A_51_P204295	Folate biosynthesis
ENSMUSG00000031974	Abcb10	ATP-binding cassette, sub-family B (MDR/TAP), member 10 Gene [Source:MGI Symbol;Acc:MGI:1860508]	1	0.0232558	A_51_P144696	ABC transporters
ENSMUSG00000031886	Ces2e	carboxylesterase 2E Gene [Source:MGI Symbol;Acc:MGI:2443170]	1	0.0232558	A_51_P179919|A_51_P179919	Drug metabolism - other enzymes
ENSMUSG00000031877	Ces2g	carboxylesterase 2G Gene [Source:MGI Symbol;Acc:MGI:1919611]	1	0.0232558	A_52_P267824|A_52_P267824	Drug metabolism - other enzymes
ENSMUSG00000031844	Hsd17b2	hydroxysteroid (17-beta) dehydrogenase 2 Gene [Source:MGI Symbol;Acc:MGI:1096386]	1	0.0232558	A_51_P441914|A_51_P441914|A_51_P441914|A_51_P441914	Steroid hormone biosynthesis
ENSMUSG00000031765	Mt1	metallothionein 1 Gene [Source:MGI Symbol;Acc:MGI:97171]	1	0.0232558	A_51_P294979	Mineral absorption
ENSMUSG00000031762	Mt2	metallothionein 2 Gene [Source:MGI Symbol;Acc:MGI:97172]	1	0.0232558	A_51_P246317	Mineral absorption
ENSMUSG00000031659	Adcy7	adenylate cyclase 7 Gene [Source:MGI Symbol;Acc:MGI:102891]	1	0.0232558	A_52_P586141	Chemokine signaling pathway
ENSMUSG00000031639	Tlr3	toll-like receptor 3 Gene [Source:MGI Symbol;Acc:MGI:2156367]	1	0.0232558	A_51_P291906	Toll-like receptor signaling pathway
ENSMUSG00000031551	Ido1	indoleamine 2,3-dioxygenase 1 Gene [Source:MGI Symbol;Acc:MGI:96416]	1	0.0232558	A_51_P307150|A_51_P307150|A_51_P307150|A_51_P307150	Tryptophan metabolism
ENSMUSG00000030966	Trim21	tripartite motif-containing 21 Gene [Source:MGI Symbol;Acc:MGI:106657]	1	0.0232558	A_52_P640484	Systemic lupus erythematosus
ENSMUSG00000030739	Myh14	myosin, heavy polypeptide 14 Gene [Source:MGI Symbol;Acc:MGI:1919210]	1	0.0232558	A_51_P318580	Viral myocarditis
ENSMUSG00000030142	Clec4e	C-type lectin domain family 4, member e Gene [Source:MGI Symbol;Acc:MGI:1861232]	1	0.0232558	A_52_P161488	Tuberculosis
ENSMUSG00000029811	Abp1	amiloride binding protein 1 (amine oxidase, copper-containing) Gene [Source:MGI Symbol;Acc:MGI:1923757]	1	0.0232558	A_51_P212068	Tryptophan metabolism
ENSMUSG00000029802	Abcg2	ATP-binding cassette, sub-family G (WHITE), member 2 Gene [Source:MGI Symbol;Acc:MGI:1347061]	1	0.0232558	A_52_P336142	ABC transporters
ENSMUSG00000029304	Spp1	secreted phosphoprotein 1 Gene [Source:MGI Symbol;Acc:MGI:98389]	1	0.0232558	A_51_P358765	Toll-like receptor signaling pathway
ENSMUSG00000029188	Slc34a2	solute carrier family 34 (sodium phosphate), member 2 Gene [Source:MGI Symbol;Acc:MGI:1342284]	1	0.0232558	A_51_P221256	Mineral absorption
ENSMUSG00000028019	Pdgfc	platelet-derived growth factor, C polypeptide Gene [Source:MGI Symbol;Acc:MGI:1859631]	1	0.0232558	A_51_P333839	Cytokine-cytokine receptor interaction
ENSMUSG00000027879	Sec22b	SEC22 vesicle trafficking protein homolog B (S. cerevisiae) Gene [Source:MGI Symbol;Acc:MGI:1338759]	1	0.0232558	A_52_P418934	Phagosome
ENSMUSG00000027709	Mccc1	methylcrotonoyl-Coenzyme A carboxylase 1 (alpha) Gene [Source:MGI Symbol;Acc:MGI:1919289]	1	0.0232558	A_51_P282975	Valine, leucine and isoleucine degradation
ENSMUSG00000027463	2310046K01Rik	RIKEN cDNA 2310046K01 gene Gene [Source:MGI Symbol;Acc:MGI:1916948]	1	0.0232558	A_52_P27442	Vitamin digestion and absorption
ENSMUSG00000027068	Dhrs9	dehydrogenase/reductase (SDR family) member 9 Gene [Source:MGI Symbol;Acc:MGI:2442798]	1	0.0232558	A_52_P572476	Retinol metabolism
ENSMUSG00000027048	Abcb11	ATP-binding cassette, sub-family B (MDR/TAP), member 11 Gene [Source:MGI Symbol;Acc:MGI:1351619]	1	0.0232558	A_51_P309338	ABC transporters
ENSMUSG00000026768	Itga8	integrin alpha 8 Gene [Source:MGI Symbol;Acc:MGI:109442]	1	0.0232558	A_51_P309917	Cell adhesion molecules (CAMs)
ENSMUSG00000026726	Cubn	cubilin (intrinsic factor-cobalamin receptor) Gene [Source:MGI Symbol;Acc:MGI:1931256]	1	0.0232558	A_51_P145693|A_51_P145693|A_51_P145693|A_51_P145693	Vitamin digestion and absorption
ENSMUSG00000026701	Prdx6	peroxiredoxin 6 Gene [Source:MGI Symbol;Acc:MGI:894320]	1	0.0232558	A_52_P258606	Phenylalanine metabolism
ENSMUSG00000026558	Uck2	uridine-cytidine kinase 2 Gene [Source:MGI Symbol;Acc:MGI:1931744]	1	0.0232558	A_51_P398878	Drug metabolism - other enzymes
ENSMUSG00000026479	Lamc2	laminin, gamma 2 Gene [Source:MGI Symbol;Acc:MGI:99913]	1	0.0232558	A_51_P174943	Toxoplasmosis
ENSMUSG00000026420	Il24	interleukin 24 Gene [Source:MGI Symbol;Acc:MGI:2135548]	1	0.0232558	A_51_P401517	Cytokine-cytokine receptor interaction
ENSMUSG00000026417	Pigr	polymeric immunoglobulin receptor Gene [Source:MGI Symbol;Acc:MGI:103080]	1	0.0232558	A_51_P239737	Intestinal immune network for IgA production
ENSMUSG00000026177	Slc11a1	solute carrier family 11 (proton-coupled divalent metal ion transporters), member 1 Gene [Source:MGI Symbol;Acc:MGI:1345275]	1	0.0232558	A_51_P186476	Mineral absorption
ENSMUSG00000026117	Zap70	zeta-chain (TCR) associated protein kinase Gene [Source:MGI Symbol;Acc:MGI:99613]	1	0.0232558	A_51_P327141	Primary immunodeficiency
ENSMUSG00000025993	Slc40a1	solute carrier family 40 (iron-regulated transporter), member 1 Gene [Source:MGI Symbol;Acc:MGI:1315204]	1	0.0232558	A_51_P389988	Mineral absorption
ENSMUSG00000025921	Rdh10	retinol dehydrogenase 10 (all-trans) Gene [Source:MGI Symbol;Acc:MGI:1924238]	1	0.0232558	A_52_P421234	Retinol metabolism
ENSMUSG00000025888	Casp1	caspase 1 Gene [Source:MGI Symbol;Acc:MGI:96544]	1	0.0232558	A_51_P142861	Cytosolic DNA-sensing pathway
ENSMUSG00000025350	Rdh5	retinol dehydrogenase 5 Gene [Source:MGI Symbol;Acc:MGI:1201412]	1	0.0232558	A_51_P479618|A_51_P479618	Retinol metabolism
ENSMUSG00000025163	Cd7	CD7 antigen Gene [Source:MGI Symbol;Acc:MGI:88344]	1	0.0232558	A_51_P487555	Hematopoietic cell lineage
ENSMUSG00000024858	Adrbk1	adrenergic receptor kinase, beta 1 Gene [Source:MGI Symbol;Acc:MGI:87940]	1	0.0232558	A_51_P460302	Chemokine signaling pathway
ENSMUSG00000024810	Il33	interleukin 33 Gene [Source:MGI Symbol;Acc:MGI:1924375]	1	0.0232558	A_51_P122321	Cytosolic DNA-sensing pathway
ENSMUSG00000024793	Tnfrsf25	tumor necrosis factor receptor superfamily, member 25 Gene [Source:MGI Symbol;Acc:MGI:1934667]	1	0.0232558	A_52_P460584	Cytokine-cytokine receptor interaction
ENSMUSG00000024670	Cd6	CD6 antigen Gene [Source:MGI Symbol;Acc:MGI:103566]	1	0.0232558	A_51_P313320	Cell adhesion molecules (CAMs)
ENSMUSG00000024354	Slc23a1	solute carrier family 23 (nucleobase transporters), member 1 Gene [Source:MGI Symbol;Acc:MGI:1341903]	1	0.0232558	A_51_P140751	Vitamin digestion and absorption
ENSMUSG00000024308	Tapbp	TAP binding protein Gene [Source:MGI Symbol;Acc:MGI:1201689]	1	0.0232558	A_52_P684830	Antigen processing and presentation
ENSMUSG00000023963	Cyp39a1	cytochrome P450, family 39, subfamily a, polypeptide 1 Gene [Source:MGI Symbol;Acc:MGI:1927096]	1	0.0232558	A_52_P557265	Primary bile acid biosynthesis
ENSMUSG00000023905	Tnfrsf12a	tumor necrosis factor receptor superfamily, member 12a Gene [Source:MGI Symbol;Acc:MGI:1351484]	1	0.0232558	A_51_P131408	Cytokine-cytokine receptor interaction
ENSMUSG00000023800	Tiam2	T-cell lymphoma invasion and metastasis 2 Gene [Source:MGI Symbol;Acc:MGI:1344338]	1	0.0232558	A_51_P256066	Chemokine signaling pathway
ENSMUSG00000023070	Rgn	regucalcin Gene [Source:MGI Symbol;Acc:MGI:108024]	1	0.0232558	A_51_P157462	Ascorbate and aldarate metabolism
ENSMUSG00000022636	Alcam	activated leukocyte cell adhesion molecule Gene [Source:MGI Symbol;Acc:MGI:1313266]	1	0.0232558	A_51_P359272	Cell adhesion molecules (CAMs)
ENSMUSG00000022221	Ripk3	receptor-interacting serine-threonine kinase 3 Gene [Source:MGI Symbol;Acc:MGI:2154952]	1	0.0232558	A_51_P491987	Cytosolic DNA-sensing pathway
ENSMUSG00000022186	Oxct1	3-oxoacid CoA transferase 1 Gene [Source:MGI Symbol;Acc:MGI:1914291]	1	0.0232558	A_52_P430058	Valine, leucine and isoleucine degradation
ENSMUSG00000022146	Osmr	oncostatin M receptor Gene [Source:MGI Symbol;Acc:MGI:1330819]	1	0.0232558	A_51_P319460	Cytokine-cytokine receptor interaction
ENSMUSG00000021868	Ppif	peptidylprolyl isomerase F (cyclophilin F) Gene [Source:MGI Symbol;Acc:MGI:2145814]	1	0.0232558	A_51_P308590	Toxoplasmosis
ENSMUSG00000021751	Acox2	acyl-Coenzyme A oxidase 2, branched chain Gene [Source:MGI Symbol;Acc:MGI:1934852]	1	0.0232558	A_51_P206708|A_51_P206708	Primary bile acid biosynthesis
ENSMUSG00000021196	Pfkp	phosphofructokinase, platelet Gene [Source:MGI Symbol;Acc:MGI:1891833]	1	0.0232558	A_51_P378856	Glycolysis / Gluconeogenesis
ENSMUSG00000020865	Abcc3	ATP-binding cassette, sub-family C (CFTR/MRP), member 3 Gene [Source:MGI Symbol;Acc:MGI:1923658]	1	0.0232558	A_52_P622067	ABC transporters
ENSMUSG00000020609	Apob	apolipoprotein B Gene [Source:MGI Symbol;Acc:MGI:88052]	1	0.0232558	A_51_P413088|A_51_P413088|A_51_P413088	Vitamin digestion and absorption
ENSMUSG00000020475	Pgam2	phosphoglycerate mutase 2 Gene [Source:MGI Symbol;Acc:MGI:1933118]	1	0.0232558	A_51_P264495	Glycolysis / Gluconeogenesis
ENSMUSG00000020432	Tcn2	transcobalamin 2 Gene [Source:MGI Symbol;Acc:MGI:98534]	1	0.0232558	A_51_P128491|A_51_P128491	Vitamin digestion and absorption
ENSMUSG00000020361	Hspa4	heat shock protein 4 Gene [Source:MGI Symbol;Acc:MGI:1342292]	1	0.0232558	A_52_P617817	Antigen processing and presentation
ENSMUSG00000018909	Arrb1	arrestin, beta 1 Gene [Source:MGI Symbol;Acc:MGI:99473]	1	0.0232558	A_51_P436727	Chemokine signaling pathway
ENSMUSG00000018830	Myh11	myosin, heavy polypeptide 11, smooth muscle Gene [Source:MGI Symbol;Acc:MGI:102643]	1	0.0232558	A_51_P362429	Viral myocarditis
ENSMUSG00000018102	Hist1h2bc	histone cluster 1, H2bc Gene [Source:MGI Symbol;Acc:MGI:1915274]	1	0.0232558	A_52_P176361|A_52_P176361|A_52_P176361|A_52_P176361|A_51_P182358|A_51_P182358|A_51_P182358|A_51_P182358	Systemic lupus erythematosus
ENSMUSG00000016194	Hsd11b1	hydroxysteroid 11-beta dehydrogenase 1 Gene [Source:MGI Symbol;Acc:MGI:103562]	1	0.0232558	A_51_P127297|A_51_P127297|A_51_P127297|A_51_P127297	Steroid hormone biosynthesis
ENSMUSG00000015806	Qdpr	quinoid dihydropteridine reductase Gene [Source:MGI Symbol;Acc:MGI:97836]	1	0.0232558	A_51_P506513	Folate biosynthesis
ENSMUSG00000015653	Steap2	six transmembrane epithelial antigen of prostate 2 Gene [Source:MGI Symbol;Acc:MGI:1921301]	1	0.0232558	A_52_P129456	Mineral absorption
ENSMUSG00000015243	Abca1	ATP-binding cassette, sub-family A (ABC1), member 1 Gene [Source:MGI Symbol;Acc:MGI:99607]	1	0.0232558	A_52_P665675	ABC transporters
ENSMUSG00000009621	Vav2	vav 2 oncogene Gene [Source:MGI Symbol;Acc:MGI:102718]	1	0.0232558	A_52_P625296	Chemokine signaling pathway
ENSMUSG00000007659	Bcl2l1	BCL2-like 1 Gene [Source:MGI Symbol;Acc:MGI:88139]	1	0.0232558	A_51_P299454|A_51_P299454	Toxoplasmosis
ENSMUSG00000006641	Slc5a6	solute carrier family 5 (sodium-dependent vitamin transporter), member 6 Gene [Source:MGI Symbol;Acc:MGI:2660847]	1	0.0232558	A_52_P55661	Vitamin digestion and absorption
ENSMUSG00000006494	Pdk1	pyruvate dehydrogenase kinase, isoenzyme 1 Gene [Source:MGI Symbol;Acc:MGI:1926119]	1	0.0232558	A_52_P277654	Toxoplasmosis
ENSMUSG00000005610	Eif4g2	eukaryotic translation initiation factor 4, gamma 2 Gene [Source:MGI Symbol;Acc:MGI:109207]	1	0.0232558	A_52_P41668	Viral myocarditis
ENSMUSG00000005338	Cadm3	cell adhesion molecule 3 Gene [Source:MGI Symbol;Acc:MGI:2137858]	1	0.0232558	A_52_P110052|A_52_P110052	Cell adhesion molecules (CAMs)
ENSMUSG00000005268	Prlr	prolactin receptor Gene [Source:MGI Symbol;Acc:MGI:97763]	1	0.0232558	A_52_P458279|A_51_P264673	Cytokine-cytokine receptor interaction
ENSMUSG00000005034	Prkacb	protein kinase, cAMP dependent, catalytic, beta Gene [Source:MGI Symbol;Acc:MGI:97594]	1	0.0232558	A_51_P380215	Chemokine signaling pathway
ENSMUSG00000004609	Cd33	CD33 antigen Gene [Source:MGI Symbol;Acc:MGI:99440]	1	0.0232558	A_52_P132055|A_52_P132055|A_52_P132055|A_52_P132055	Hematopoietic cell lineage
ENSMUSG00000004233	Wars2	tryptophanyl tRNA synthetase 2 (mitochondrial) Gene [Source:MGI Symbol;Acc:MGI:1917810]	1	0.0232558	A_52_P641477	Tryptophan metabolism
ENSMUSG00000003500	Impdh1	inosine 5'-phosphate dehydrogenase 1 Gene [Source:MGI Symbol;Acc:MGI:96567]	1	0.0232558	A_52_P183038	Drug metabolism - other enzymes
ENSMUSG00000002948	Map2k7	mitogen-activated protein kinase kinase 7 Gene [Source:MGI Symbol;Acc:MGI:1346871]	1	0.0232558	A_52_P70381	Toll-like receptor signaling pathway
ENSMUSG00000002033	Cd3g	CD3 antigen, gamma polypeptide Gene [Source:MGI Symbol;Acc:MGI:88333]	1	0.0232558	A_51_P260889	Hematopoietic cell lineage
ENSMUSG00000001473	Tubb6	tubulin, beta 6 Gene [Source:MGI Symbol;Acc:MGI:1915201]	1	0.0232558	A_51_P421140	Phagosome
ENSMUSG00000000791	Il12rb1	interleukin 12 receptor, beta 1 Gene [Source:MGI Symbol;Acc:MGI:104579]	1	0.0232558	A_51_P219109|A_51_P219109	Cytokine-cytokine receptor interaction
ENSMUSG00000000409	Lck	lymphocyte protein tyrosine kinase Gene [Source:MGI Symbol;Acc:MGI:96756]	1	0.0232558	A_51_P141288	Primary immunodeficiency
Genes that could be linked to a GO term
GeneID	Symbol	Description	#GO-Terms Associated	Percent GO-Terms Associated	UID-str	GO Names
ENSMUSG00000057329	Bcl2	B-cell leukemia/lymphoma 2 Gene [Source:MGI Symbol;Acc:MGI:88138]	36	0.176471	A_52_P534870	response to gamma radiation // ossification // regulation of cell proliferation // axon regeneration // regulation of developmental pigmentation // response to biotic stimulus // response to external stimulus // cell-substrate junction assembly // regulation of molecular function // defense response // regulation of ossification // mesenchymal cell development // cytoplasmic part // protein dimer…
ENSMUSG00000027398	Il1b	interleukin 1 beta Gene [Source:MGI Symbol;Acc:MGI:96543]	35	0.171569	A_51_P212782	response to gamma radiation // vesicle // regulation of cell proliferation // positive regulation of acute inflammatory response // response to biotic stimulus // response to external stimulus // regulation of icosanoid secretion // extracellular region part // regulation of interferon-gamma production // growth factor activity // regulation of molecular function // defense response // immune res…
ENSMUSG00000025746	Il6	interleukin 6 Gene [Source:MGI Symbol;Acc:MGI:96559]	31	0.151961	A_51_P217218	positive regulation of chemokine production // regulation of cell proliferation // regulation of type 2 immune response // positive regulation of acute inflammatory response // response to biotic stimulus // response to external stimulus // extracellular region part // external side of plasma membrane // regulation of production of molecular mediator of immune response // negative regulation of p…
ENSMUSG00000040152	Thbs1	thrombospondin 1 Gene [Source:MGI Symbol;Acc:MGI:98737]	29	0.142157	A_52_P363951	extracellular matrix binding // vesicle // regulation of cell proliferation // regulation of interleukin-12 production // cartilage development // extracellular region part // external side of plasma membrane // peptide cross-linking // growth factor binding // regulation of molecular function // defense response // immune response // cytoplasmic part // biological adhesion // heparin binding // …
ENSMUSG00000035042	Ccl5	chemokine (C-C motif) ligand 5 Gene [Source:MGI Symbol;Acc:MGI:98262]	29	0.142157	A_52_P638459	regulation of cell proliferation // positive regulation of acute inflammatory response // response to biotic stimulus // response to external stimulus // myeloid leukocyte activation // extracellular region part // regulation of myeloid leukocyte differentiation // regulation of leukocyte migration // regulation of molecular function // defense response // immune response // protein dimerization …
ENSMUSG00000029468	P2rx7	purinergic receptor P2X, ligand-gated ion channel, 7 Gene [Source:MGI Symbol;Acc:MGI:1339957]	29	0.142157	A_52_P393314	positive regulation of adaptive immune response based on somatic recombination of immune receptors built from immunoglobulin superfamily domains // response to biotic stimulus // response to external stimulus // regulation of icosanoid secretion // external side of plasma membrane // phospholipid transport // regulation of molecular function // skeletal system morphogenesis // defense response //…
ENSMUSG00000033307	Mif	macrophage migration inhibitory factor Gene [Source:MGI Symbol;Acc:MGI:96982]	28	0.137255	A_52_P321733	small molecule metabolic process // regulation of cell proliferation // positive regulation of acute inflammatory response // response to external stimulus // regulation of icosanoid secretion // extracellular region part // regulation of production of molecular mediator of immune response // regulation of glycolysis // regulation of molecular function // protein homotrimerization // defense resp…
ENSMUSG00000032487	Ptgs2	prostaglandin-endoperoxide synthase 2 Gene [Source:MGI Symbol;Acc:MGI:97798]	25	0.122549	A_51_P254855	small molecule metabolic process // oxidation-reduction process // epithelial cell differentiation // regulation of cell proliferation // positive regulation of acute inflammatory response // response to biotic stimulus // response to external stimulus // bone mineralization // defense response // catalytic activity // cytoplasmic part // regulation of nitric oxide biosynthetic process // positiv…
ENSMUSG00000005534	Insr	insulin receptor Gene [Source:MGI Symbol;Acc:MGI:96575]	25	0.122549	A_52_P494514	regulation of cell proliferation // response to external stimulus // growth factor binding // regulation of glycolysis // regulation of molecular function // catalytic activity // regulation of hydrogen peroxide metabolic process // cytoplasmic part // purine ribonucleotide binding // regulation of cellular component organization // regulation of nitric oxide biosynthetic process // positive regu…
ENSMUSG00000026177	Slc11a1	solute carrier family 11 (proton-coupled divalent metal ion transporters), member 1 Gene [Source:MGI Symbol;Acc:MGI:1345275]	24	0.117647	A_51_P186476	metal ion transmembrane transporter activity // positive regulation of adaptive immune response based on somatic recombination of immune receptors built from immunoglobulin superfamily domains // regulation of T-helper 1 type immune response // response to biotic stimulus // myeloid leukocyte activation // regulation of interferon-gamma production // regulation of molecular function // defense re…
ENSMUSG00000058715	Fcer1g	Fc receptor, IgE, high affinity I, gamma polypeptide Gene [Source:MGI Symbol;Acc:MGI:95496]	23	0.112745	A_51_P405476	positive regulation of adaptive immune response based on somatic recombination of immune receptors built from immunoglobulin superfamily domains // positive regulation of acute inflammatory response // response to biotic stimulus // response to external stimulus // myeloid leukocyte activation // external side of plasma membrane // regulation of production of molecular mediator of immune response…
ENSMUSG00000005672	Kit	kit oncogene Gene [Source:MGI Symbol;Acc:MGI:96677]	23	0.112745	A_51_P355906	vesicle // regulation of cell proliferation // regulation of developmental pigmentation // response to external stimulus // extracellular region part // external side of plasma membrane // developmental programmed cell death // regulation of molecular function // catalytic activity // cytoplasmic part // purine ribonucleotide binding // regulation of cellular component organization // cell surfac…
ENSMUSG00000052684	Jun	Jun oncogene Gene [Source:MGI Symbol;Acc:MGI:96646]	22	0.107843	A_51_P325914	epithelial cell differentiation // regulation of cell proliferation // axon regeneration // response to biotic stimulus // response to external stimulus // myeloid leukocyte activation // regulation of myeloid leukocyte differentiation // regulation of molecular function // cytoplasmic part // protein dimerization activity // positive regulation of DNA replication // aging // regulation of biolog…
ENSMUSG00000035385	Ccl2	chemokine (C-C motif) ligand 2 Gene [Source:MGI Symbol;Acc:MGI:98259]	22	0.107843	A_51_P286737	response to gamma radiation // regulation of cell proliferation // response to biotic stimulus // response to external stimulus // extracellular region part // regulation of leukocyte migration // defense response // immune response // chemokine receptor binding // response to heat // regulation of biological quality // heparin binding // regulation of vascular endothelial growth factor productio…
ENSMUSG00000024947	Men1	multiple endocrine neoplasia 1 Gene [Source:MGI Symbol;Acc:MGI:1316736]	22	0.107843	A_51_P293077	response to gamma radiation // ossification // small molecule metabolic process // regulation of cell proliferation // osteoblast development // regulation of molecular function // nuclear matrix // skeletal system morphogenesis // catalytic activity // regulation of ossification // cytoplasmic part // regulation of cellular component organization // regulation of biological quality // negative r…
ENSMUSG00000059456	Ptk2b	PTK2 protein tyrosine kinase 2 beta Gene [Source:MGI Symbol;Acc:MGI:104908]	20	0.0980392	A_52_P684647	regulation of cell proliferation // response to external stimulus // cell-substrate junction assembly // regulation of molecular function // catalytic activity // regulation of ossification // cytoplasmic part // purine ribonucleotide binding // regulation of cellular component organization // biological adhesion // actin filament organization // regulation of biological quality // enzyme linked …
ENSMUSG00000027523	Gnas	GNAS (guanine nucleotide binding protein, alpha stimulating) complex locus Gene [Source:MGI Symbol;Acc:MGI:95777]	20	0.0980392	A_52_P112188	ossification // small molecule metabolic process // vesicle // oxidation-reduction process // cartilage development // regulation of myeloid leukocyte differentiation // regulation of molecular function // skeletal system morphogenesis // heterocycle catabolic process // catalytic activity // regulation of ossification // cellular nitrogen compound catabolic process // cytoplasmic part // purine …
ENSMUSG00000024339	Tap2	transporter 2, ATP-binding cassette, sub-family B (MDR/TAP) Gene [Source:MGI Symbol;Acc:MGI:98484]	20	0.0980392	A_52_P86176	small molecule metabolic process // TAP binding // peptide antigen binding // positive regulation of adaptive immune response based on somatic recombination of immune receptors built from immunoglobulin superfamily domains // intracellular protein transport in other organism involved in symbiotic interaction // response to biotic stimulus // antigen processing and presentation of endogenous antig…
ENSMUSG00000030669	Calca	calcitonin/calcitonin-related polypeptide, alpha Gene [Source:MGI Symbol;Acc:MGI:2151253]	19	0.0931373	A_51_P290826	response to external stimulus // extracellular region part // regulation of myeloid leukocyte differentiation // regulation of molecular function // defense response // regulation of ossification // vasculature development // biological adhesion // response to heat // aging // regulation of biological quality // epithelial cell proliferation // leukocyte migration // regulation of interleukin-1 a…
ENSMUSG00000019997	Ctgf	connective tissue growth factor Gene [Source:MGI Symbol;Acc:MGI:95537]	19	0.0931373	A_51_P157042	ossification // regulation of cell proliferation // extracellular region part // growth factor activity // growth factor binding // regulation of molecular function // cytoplasmic part // regulation of cellular component organization // biological adhesion // reactive oxygen species metabolic process // aging // heparin binding // positive regulation of cell activation // regulation of cell death…
ENSMUSG00000015243	Abca1	ATP-binding cassette, sub-family A (ABC1), member 1 Gene [Source:MGI Symbol;Acc:MGI:99607]	19	0.0931373	A_52_P665675	small molecule metabolic process // vesicle // response to biotic stimulus // response to external stimulus // extracellular region part // phospholipid transport // lipoprotein biosynthetic process // heterocycle catabolic process // catalytic activity // cellular nitrogen compound catabolic process // cytoplasmic part // purine ribonucleotide binding // peptide transport // cell surface // regu…
ENSMUSG00000000142	Axin2	axin2 Gene [Source:MGI Symbol;Acc:MGI:1270862]	19	0.0931373	A_52_P54176	ossification // negative regulation of transmembrane transport // vesicle // chondrocyte differentiation // regulation of cell proliferation // negative regulation of protein transport // bone mineralization // regulation of molecular function // regulation of ossification // cytoplasmic part // regulation of cellular component organization // RNA stabilization // regulation of cell death // I-SM…
ENSMUSG00000061878	Sphk1	sphingosine kinase 1 Gene [Source:MGI Symbol;Acc:MGI:1316649]	18	0.0882353	A_52_P400436	small molecule metabolic process // vesicle // regulation of cell proliferation // regulation of molecular function // defense response // catalytic activity // regulation of transcription factor import into nucleus // cytoplasmic part // purine ribonucleotide binding // regulation of cellular component organization // cell fraction // regulation of cell death // positive regulation of angiogenes…
ENSMUSG00000037321	Tap1	transporter 1, ATP-binding cassette, sub-family B (MDR/TAP) Gene [Source:MGI Symbol;Acc:MGI:98483]	18	0.0882353	A_51_P100327	small molecule metabolic process // TAP binding // peptide antigen binding // positive regulation of adaptive immune response based on somatic recombination of immune receptors built from immunoglobulin superfamily domains // intracellular protein transport in other organism involved in symbiotic interaction // antigen processing and presentation of endogenous antigen // heterocycle catabolic pro…
ENSMUSG00000024659	Anxa1	annexin A1 Gene [Source:MGI Symbol;Acc:MGI:96819]	18	0.0882353	A_51_P283590	epithelial cell differentiation // regulation of cell proliferation // extracellular region part // peptide cross-linking // negative regulation of protein transport // regulation of molecular function // cytoplasmic part // protein dimerization activity // calcium-dependent phospholipid binding // regulation of cellular component organization // peptide transport // regulation of biological qual…
ENSMUSG00000061353	Cxcl12	chemokine (C-X-C motif) ligand 12 Gene [Source:MGI Symbol;Acc:MGI:103556]	17	0.0833333	A_52_P685021	regulation of cell proliferation // response to external stimulus // extracellular region part // external side of plasma membrane // growth factor activity // regulation of leukocyte migration // regulation of molecular function // positive regulation of catecholamine secretion // immune response // regulation of cellular component organization // chemokine receptor binding // response to heat /…
ENSMUSG00000031639	Tlr3	toll-like receptor 3 Gene [Source:MGI Symbol;Acc:MGI:2156367]	17	0.0833333	A_51_P291906	positive regulation of chemokine production // regulation of interleukin-12 production // response to biotic stimulus // myeloid leukocyte activation // regulation of interferon-gamma production // regulation of molecular function // positive regulation of tumor necrosis factor production // defense response // immune response // regulation of transcription factor import into nucleus // cytoplasm…
ENSMUSG00000024962	Vegfb	vascular endothelial growth factor B Gene [Source:MGI Symbol;Acc:MGI:106199]	17	0.0833333	A_52_P436628	regulation of cell proliferation // response to external stimulus // extracellular region part // growth factor activity // regulation of leukocyte migration // protein dimerization activity // heparin binding // regulation of ERK1 and ERK2 cascade // chemoattractant activity // regulation of cell death // regulation of cell division // positive regulation of angiogenesis // regulation of phospho…
ENSMUSG00000005413	Hmox1	heme oxygenase (decycling) 1 Gene [Source:MGI Symbol;Acc:MGI:96163]	17	0.0833333	A_51_P263965	oxidation-reduction process // regulation of cell proliferation // response to external stimulus // regulation of production of molecular mediator of immune response // regulation of leukocyte degranulation // regulation of molecular function // heterocycle catabolic process // catalytic activity // cellular nitrogen compound catabolic process // cytoplasmic part // protein dimerization activity …
ENSMUSG00000037580	Gch1	GTP cyclohydrolase 1 Gene [Source:MGI Symbol;Acc:MGI:95675]	16	0.0784314	A_51_P297579	small molecule metabolic process // vesicle // response to biotic stimulus // regulation of molecular function // heterocycle catabolic process // catalytic activity // tetrahydrobiopterin metabolic process // cellular nitrogen compound catabolic process // cytoplasmic part // purine ribonucleotide binding // protein dimerization activity // cofactor binding // regulation of biological quality //…
ENSMUSG00000032060	Cryab	crystallin, alpha B Gene [Source:MGI Symbol;Acc:MGI:88516]	16	0.0784314	A_51_P504423	actin filament bundle // small molecule metabolic process // developmental programmed cell death // regulation of molecular function // cytoplasmic part // protein dimerization activity // regulation of cellular component organization // cell surface // response to heat // aging // negative regulation of growth // cell fraction // lens development in camera-type eye // regulation of cell death //…
ENSMUSG00000029373	Pf4	platelet factor 4 Gene [Source:MGI Symbol;Acc:MGI:1888711]	16	0.0784314	A_51_P441426	vesicle // response to external stimulus // extracellular region part // regulation of myeloid leukocyte differentiation // positive regulation of tumor necrosis factor production // immune response // cytoplasmic part // chemokine receptor binding // heparin binding // negative regulation of angiogenesis // leukocyte migration // regulation of cell death // negative regulation of myeloid cell di…
ENSMUSG00000028195	Cyr61	cysteine rich protein 61 Gene [Source:MGI Symbol;Acc:MGI:88613]	16	0.0784314	A_51_P252859	extracellular matrix binding // labyrinthine layer blood vessel development // response to external stimulus // developmental programmed cell death // growth factor binding // regulation of molecular function // regulation of cellular component organization // biological adhesion // reactive oxygen species metabolic process // heparin binding // regulation of cell death // regulation of cartilage…
ENSMUSG00000026580	Selp	selectin, platelet Gene [Source:MGI Symbol;Acc:MGI:98280]	16	0.0784314	A_51_P211854	response to biotic stimulus // extracellular region part // external side of plasma membrane // regulation of leukocyte migration // defense response // cytoplasmic part // biological adhesion // heparin binding // cell fraction // positive regulation of cell activation // leukocyte migration // lipopolysaccharide binding // plasma membrane // response to chemical stimulus // positive regulation …
ENSMUSG00000023088	Abcc1	ATP-binding cassette, sub-family C (CFTR/MRP), member 1 Gene [Source:MGI Symbol;Acc:MGI:102676]	16	0.0784314	A_52_P601688	small molecule metabolic process // drug transmembrane transporter activity // response to external stimulus // phospholipid transport // heterocycle catabolic process // catalytic activity // cellular nitrogen compound catabolic process // cytoplasmic part // purine ribonucleotide binding // peptide transport // regulation of cell death // drug transport // plasma membrane // response to chemica…
ENSMUSG00000019326	Aoc3	amine oxidase, copper containing 3 Gene [Source:MGI Symbol;Acc:MGI:1306797]	16	0.0784314	A_51_P378051	oxidation-reduction process // positive regulation of acute inflammatory response // extracellular region part // regulation of leukocyte migration // catalytic activity // protein dimerization activity // biological adhesion // cell surface // cofactor binding // copper ion binding // regulation of biological quality // cell fraction // leukocyte migration // plasma membrane // positive regulati…
ENSMUSG00000006538	Ihh	Indian hedgehog Gene [Source:MGI Symbol;Acc:MGI:96533]	16	0.0784314	A_51_P479444	regulation of cell proliferation // regulation of developmental pigmentation // cartilage development // extracellular region part // smooth muscle tissue development // catalytic activity // vasculature development // biological adhesion // positive regulation of cell activation // maternal process involved in female pregnancy // regulation of cell death // regulation of cartilage development //…
ENSMUSG00000058756	Thra	thyroid hormone receptor alpha Gene [Source:MGI Symbol;Acc:MGI:98742]	15	0.0735294	A_52_P666930	ossification // negative regulation of transmembrane transport // response to external stimulus // negative regulation of protein transport // regulation of molecular function // regulation of transcription factor import into nucleus // cytoplasmic part // protein dimerization activity // regulation of cellular component organization // biological adhesion // regulation of biological quality // l…
ENSMUSG00000031551	Ido1	indoleamine 2,3-dioxygenase 1 Gene [Source:MGI Symbol;Acc:MGI:96416]	15	0.0735294	A_51_P307150	small molecule metabolic process // oxidation-reduction process // regulation of cell proliferation // regulation of interleukin-12 production // regulation of type 2 immune response // response to biotic stimulus // heterocycle catabolic process // defense response // catalytic activity // cellular nitrogen compound catabolic process // cytoplasmic part // cytokine production // cell fraction //…
ENSMUSG00000028128	F3	coagulation factor III Gene [Source:MGI Symbol;Acc:MGI:88381]	15	0.0735294	A_51_P236846	regulation of cell proliferation // response to biotic stimulus // response to external stimulus // extracellular region part // regulation of molecular function // response to fluid shear stress // cell surface // aging // regulation of biological quality // regulation of cell death // positive regulation of angiogenesis // plasma membrane // response to chemical stimulus // positive regulation …
ENSMUSG00000020366	Mapk9	mitogen-activated protein kinase 9 Gene [Source:MGI Symbol;Acc:MGI:1346862]	15	0.0735294	A_52_P311566	positive regulation of chemokine production // regulation of icosanoid secretion // regulation of molecular function // catalytic activity // cytoplasmic part // purine ribonucleotide binding // regulation of cellular component organization // regulation of nitric oxide biosynthetic process // regulation of cell death // receptor signaling protein activity // positive regulation of macrophage der…
ENSMUSG00000015947	Fcgr1	Fc receptor, IgG, high affinity I Gene [Source:MGI Symbol;Acc:MGI:95498]	15	0.0735294	A_52_P47846	positive regulation of adaptive immune response based on somatic recombination of immune receptors built from immunoglobulin superfamily domains // positive regulation of acute inflammatory response // response to biotic stimulus // external side of plasma membrane // defense response // immune response // regulation of cellular component organization // regulation of myeloid leukocyte mediated i…
ENSMUSG00000000409	Lck	lymphocyte protein tyrosine kinase Gene [Source:MGI Symbol;Acc:MGI:96756]	15	0.0735294	A_51_P141288	vesicle // response to external stimulus // regulation of molecular function // catalytic activity // cytoplasmic part // purine ribonucleotide binding // aging // regulation of biological quality // positive regulation of cell activation // regulation of cell death // regulation of phosphorus metabolic process // plasma membrane // response to chemical stimulus // peptidyl-tyrosine modification …
ENSMUSG00000030530	Furin	furin (paired basic amino acid cleaving enzyme) Gene [Source:MGI Symbol;Acc:MGI:97513]	14	0.0686275	A_51_P400107	vesicle // peptide biosynthetic process // extracellular region part // growth factor binding // regulation of molecular function // catalytic activity // cytoplasmic part // cell surface // aging // regulation of biological quality // plasma membrane // positive regulation of cellular component movement // positive regulation of locomotion // positive regulation of transforming growth factor bet…
ENSMUSG00000026726	Cubn	cubilin (intrinsic factor-cobalamin receptor) Gene [Source:MGI Symbol;Acc:MGI:1931256]	14	0.0686275	A_51_P145693	small molecule metabolic process // vesicle // response to external stimulus // protein homotrimerization // cytoplasmic part // brush border membrane // protein dimerization activity // coated pit // apical part of cell // brush border // lipoprotein transport // cell fraction // plasma membrane // response to chemical stimulus
ENSMUSG00000020609	Apob	apolipoprotein B Gene [Source:MGI Symbol;Acc:MGI:88052]	14	0.0686275	A_51_P413088	small molecule metabolic process // response to biotic stimulus // extracellular region part // lipoprotein biosynthetic process // cytoplasmic part // protein dimerization activity // regulation of biological quality // heparin binding // lipoprotein transport // cell fraction // positive regulation of macrophage derived foam cell differentiation // plasma membrane // response to chemical stimul…
ENSMUSG00000031583	Wrn	Werner syndrome homolog (human) Gene [Source:MGI Symbol;Acc:MGI:109635]	13	0.0637255	A_52_P383506	small molecule metabolic process // response to external stimulus // regulation of molecular function // heterocycle catabolic process // catalytic activity // cellular nitrogen compound catabolic process // cytoplasmic part // purine ribonucleotide binding // protein dimerization activity // aging // regulation of biological quality // regulation of cell death // response to chemical stimulus
ENSMUSG00000029378	Areg	amphiregulin Gene [Source:MGI Symbol;Acc:MGI:88068]	13	0.0637255	A_52_P482897	regulation of cell proliferation // epidermal growth factor receptor binding // extracellular region part // growth factor activity // regulation of ossification // branching involved in mammary gland duct morphogenesis // positive regulation of DNA replication // cell surface // mammary gland alveolus development // epithelial cell proliferation // enzyme linked receptor protein signaling pathwa…
ENSMUSG00000028269	Gbp1	guanylate binding protein 1 Gene [Source:MGI Symbol;Acc:MGI:95666]	13	0.0637255	A_51_P398766	small molecule metabolic process // vesicle // response to biotic stimulus // extracellular region part // heterocycle catabolic process // defense response // catalytic activity // cellular nitrogen compound catabolic process // cytoplasmic part // purine ribonucleotide binding // biological adhesion // plasma membrane // response to chemical stimulus
ENSMUSG00000027048	Abcb11	ATP-binding cassette, sub-family B (MDR/TAP), member 11 Gene [Source:MGI Symbol;Acc:MGI:1351619]	13	0.0637255	A_51_P309338	bile acid and bile salt transport // small molecule metabolic process // bile acid transmembrane transporter activity // drug transmembrane transporter activity // heterocycle catabolic process // catalytic activity // cellular nitrogen compound catabolic process // cytoplasmic part // purine ribonucleotide binding // apical part of cell // cell fraction // drug transport // response to chemical …
ENSMUSG00000026822	Lcn2	lipocalin 2 Gene [Source:MGI Symbol;Acc:MGI:96757]	13	0.0637255	A_51_P510156	response to biotic stimulus // response to external stimulus // extracellular region part // protein homotrimerization // defense response // immune response // cytoplasmic part // protein dimerization activity // regulation of cellular component organization // transition metal ion transport // regulation of cell death // response to chemical stimulus // extracellular region
ENSMUSG00000026321	Tnfrsf11a	tumor necrosis factor receptor superfamily, member 11a Gene [Source:MGI Symbol;Acc:MGI:1314891]	13	0.0637255	A_52_P1068320	ossification // positive regulation of acute inflammatory response // response to biotic stimulus // regulation of icosanoid secretion // external side of plasma membrane // regulation of molecular function // immune response // positive regulation of heat generation // mammary gland alveolus development // regulation of biological quality // regulation of ERK1 and ERK2 cascade // regulation of p…
ENSMUSG00000019966	Kitl	kit ligand Gene [Source:MGI Symbol;Acc:MGI:96974]	13	0.0637255	A_52_P572571	regulation of cell proliferation // regulation of developmental pigmentation // extracellular region part // developmental programmed cell death // regulation of myeloid leukocyte differentiation // growth factor activity // regulation of molecular function // positive regulation of DNA replication // biological adhesion // regulation of cell death // regulation of phosphorus metabolic process //…
ENSMUSG00000068747	Sort1	sortilin 1 Gene [Source:MGI Symbol;Acc:MGI:1338015]	12	0.0588235	A_52_P590396	ossification // vesicle // growth factor binding // regulation of molecular function // cytoplasmic part // coated pit // cell surface // cell fraction // regulation of cell death // enzyme linked receptor protein signaling pathway // plasma membrane // response to chemical stimulus
ENSMUSG00000051498	Tlr6	toll-like receptor 6 Gene [Source:MGI Symbol;Acc:MGI:1341296]	12	0.0588235	A_52_P117393	vesicle // response to biotic stimulus // myeloid leukocyte activation // regulation of molecular function // defense response // immune response // cytoplasmic part // protein dimerization activity // regulation of biological quality // regulation of phosphorus metabolic process // plasma membrane // response to chemical stimulus
ENSMUSG00000051439	Cd14	CD14 antigen Gene [Source:MGI Symbol;Acc:MGI:88318]	12	0.0588235	A_51_P172853	anchored to membrane // response to biotic stimulus // extracellular region part // positive regulation of tumor necrosis factor production // defense response // immune response // cell surface // response to heat // lipopolysaccharide binding // plasma membrane // response to chemical stimulus // extracellular region
ENSMUSG00000040613	Apobec1	apolipoprotein B mRNA editing enzyme, catalytic polypeptide 1 Gene [Source:MGI Symbol;Acc:MGI:103298]	12	0.0588235	A_51_P160754	response to gamma radiation // small molecule metabolic process // regulation of cell proliferation // response to biotic stimulus // lipoprotein biosynthetic process // heterocycle catabolic process // defense response // catalytic activity // cellular nitrogen compound catabolic process // RNA stabilization // lipoprotein transport // response to chemical stimulus
ENSMUSG00000038357	Camp	cathelicidin antimicrobial peptide Gene [Source:MGI Symbol;Acc:MGI:108443]	12	0.0588235	A_51_P180423	vesicle // regulation of cell proliferation // response to biotic stimulus // extracellular region part // defense response // cytoplasmic part // cell killing // regulation of biological quality // negative regulation of growth // positive regulation of angiogenesis // regulation of phosphorus metabolic process // extracellular region
ENSMUSG00000036867	Smad6	MAD homolog 6 (Drosophila) Gene [Source:MGI Symbol;Acc:MGI:1336883]	12	0.0588235	A_51_P427926	regulation of molecular function // immune response // response to fluid shear stress // cytoplasmic part // regulation of cellular component organization // regulation of cell death // receptor signaling protein activity // R-SMAD binding // I-SMAD binding // enzyme linked receptor protein signaling pathway // regulation of phosphorus metabolic process // regulation of cell cycle
ENSMUSG00000032350	Gclc	glutamate-cysteine ligase, catalytic subunit Gene [Source:MGI Symbol;Acc:MGI:104990]	12	0.0588235	A_51_P365019	small molecule metabolic process // peptide biosynthetic process // catalytic activity // cytoplasmic part // purine ribonucleotide binding // protein dimerization activity // cofactor binding // response to heat // regulation of biological quality // regulation of mitochondrial depolarization // regulation of cell death // response to chemical stimulus
ENSMUSG00000031451	Gas6	growth arrest specific 6 Gene [Source:MGI Symbol;Acc:MGI:95660]	12	0.0588235	A_51_P172054	regulation of cell proliferation // response to external stimulus // extracellular region part // regulation of molecular function // biological adhesion // regulation of biological quality // cytokine production // regulation of ERK1 and ERK2 cascade // regulation of cell death // enzyme linked receptor protein signaling pathway // response to chemical stimulus // extracellular region
ENSMUSG00000029802	Abcg2	ATP-binding cassette, sub-family G (WHITE), member 2 Gene [Source:MGI Symbol;Acc:MGI:1347061]	12	0.0588235	A_52_P336142	small molecule metabolic process // drug transmembrane transporter activity // response to external stimulus // heterocycle catabolic process // catalytic activity // cellular nitrogen compound catabolic process // purine ribonucleotide binding // protein dimerization activity // cell fraction // drug transport // plasma membrane // response to chemical stimulus
ENSMUSG00000029752	Asns	asparagine synthetase Gene [Source:MGI Symbol;Acc:MGI:1350929]	12	0.0588235	A_51_P125745	small molecule metabolic process // response to external stimulus // catalytic activity // cytoplasmic part // purine ribonucleotide binding // protein dimerization activity // cofactor binding // cell fraction // liver development // regulation of cell death // response to chemical stimulus // regulation of cell cycle
ENSMUSG00000029484	Anxa3	annexin A3 Gene [Source:MGI Symbol;Acc:MGI:1201378]	12	0.0588235	A_51_P451032	vesicle // response to biotic stimulus // myeloid leukocyte activation // regulation of molecular function // defense response // cytoplasmic part // calcium-dependent phospholipid binding // positive regulation of angiogenesis // plasma membrane // response to chemical stimulus // positive regulation of cellular component movement // positive regulation of locomotion
ENSMUSG00000026981	Il1rn	interleukin 1 receptor antagonist Gene [Source:MGI Symbol;Acc:MGI:96547]	12	0.0588235	A_52_P431159	vesicle // extracellular region part // regulation of molecular function // defense response // immune response // cytoplasmic part // peptide transport // regulation of biological quality // regulation of cell death // regulation of phosphorus metabolic process // response to chemical stimulus // extracellular region
ENSMUSG00000026180	Cxcr2	chemokine (C-X-C motif) receptor 2 Gene [Source:MGI Symbol;Acc:MGI:105303]	12	0.0588235	A_52_P559975	cytokine receptor activity // regulation of cell proliferation // response to external stimulus // myeloid leukocyte activation // regulation of molecular function // defense response // cytoplasmic part // C-X-C chemokine receptor activity // cell surface // leukocyte migration // plasma membrane // response to chemical stimulus
ENSMUSG00000026117	Zap70	zeta-chain (TCR) associated protein kinase Gene [Source:MGI Symbol;Acc:MGI:99613]	12	0.0588235	A_51_P327141	regulation of calcium-mediated signaling // regulation of cell proliferation // positive thymic T cell selection // catalytic activity // immune response // cytoplasmic part // purine ribonucleotide binding // positive regulation of cell activation // T cell receptor complex // plasma membrane // peptidyl-tyrosine modification // phosphorus metabolic process
ENSMUSG00000018909	Arrb1	arrestin, beta 1 Gene [Source:MGI Symbol;Acc:MGI:99473]	12	0.0588235	A_51_P436727	vesicle // response to external stimulus // regulation of molecular function // cytoplasmic part // regulation of cellular component organization // coated pit // actin filament organization // regulation of ERK1 and ERK2 cascade // cell fraction // regulation of phosphorus metabolic process // plasma membrane // phosphorus metabolic process
ENSMUSG00000017737	Mmp9	matrix metallopeptidase 9 Gene [Source:MGI Symbol;Acc:MGI:97011]	12	0.0588235	A_51_P401797	response to external stimulus // extracellular region part // catalytic activity // collagen metabolic process // multicellular organismal catabolic process // regulation of biological quality // regulation of cell death // positive regulation of angiogenesis // response to chemical stimulus // positive regulation of cellular component movement // positive regulation of locomotion // extracellula…
ENSMUSG00000005514	Por	P450 (cytochrome) oxidoreductase Gene [Source:MGI Symbol;Acc:MGI:97744]	12	0.0588235	A_51_P207921	small molecule metabolic process // oxidation-reduction process // regulation of cell proliferation // regulation of molecular function // catalytic activity // cellular nitrogen compound catabolic process // cytoplasmic part // cofactor binding // cell fraction // regulation of cell death // regulation of cartilage development // response to chemical stimulus
ENSMUSG00000000982	Ccl3	chemokine (C-C motif) ligand 3 Gene [Source:MGI Symbol;Acc:MGI:98260]	12	0.0588235	A_51_P140710	response to external stimulus // extracellular region part // regulation of myeloid leukocyte differentiation // defense response // immune response // chemokine receptor binding // regulation of biological quality // chemoattractant activity // cell fraction // leukocyte migration // response to chemical stimulus // extracellular region
ENSMUSG00000000567	Sox9	SRY-box containing gene 9 Gene [Source:MGI Symbol;Acc:MGI:98371]	12	0.0588235	A_52_P214630	regulation of cell proliferation // cartilage development // response to external stimulus // regulation of ossification // mesenchymal cell development // biological adhesion // regulation of biological quality // epithelial cell proliferation // regulation of cell death // regulation of skeletal muscle fiber development // regulation of cartilage development // response to chemical stimulus
ENSMUSG00000091228	RP23-378I13.5	nucleoside diphosphate kinase B [Source:RefSeq peptide;Acc:NP_032731]	11	0.0539216	A_51_P517988	small molecule metabolic process // regulation of cell proliferation // regulation of myeloid leukocyte differentiation // catalytic activity // cytoplasmic part // purine ribonucleotide binding // regulation of cell death // ruffle // negative regulation of myeloid cell differentiation // plasma membrane // phosphorus metabolic process
ENSMUSG00000044827	Tlr1	toll-like receptor 1 Gene [Source:MGI Symbol;Acc:MGI:1341295]	11	0.0539216	A_51_P495581	vesicle // response to biotic stimulus // myeloid leukocyte activation // regulation of molecular function // defense response // immune response // cytoplasmic part // protein dimerization activity // regulation of phosphorus metabolic process // plasma membrane // response to chemical stimulus
ENSMUSG00000043505	Gimap5	GTPase, IMAP family member 5 Gene [Source:MGI Symbol;Acc:MGI:2442232]	11	0.0539216	A_51_P176365	positive regulation of adaptive immune response based on somatic recombination of immune receptors built from immunoglobulin superfamily domains // myeloid leukocyte activation // regulation of production of molecular mediator of immune response // regulation of interferon-gamma production // cytoplasmic part // purine ribonucleotide binding // regulation of nitric oxide biosynthetic process // r…
ENSMUSG00000033308	Dpyd	dihydropyrimidine dehydrogenase Gene [Source:MGI Symbol;Acc:MGI:2139667]	11	0.0539216	A_51_P473259	small molecule metabolic process // oxidation-reduction process // response to external stimulus // heterocycle catabolic process // catalytic activity // cellular nitrogen compound catabolic process // cytoplasmic part // protein dimerization activity // cofactor binding // cell fraction // response to chemical stimulus
ENSMUSG00000033295	Ptprf	protein tyrosine phosphatase, receptor type, F Gene [Source:MGI Symbol;Acc:MGI:102695]	11	0.0539216	A_51_P466478	regulation of cell proliferation // catalytic activity // phosphate binding // cytoplasmic part // regulation of cellular component organization // biological adhesion // regulation of biological quality // cell fraction // regulation of cell death // plasma membrane // phosphorus metabolic process
ENSMUSG00000032849	Abcc4	ATP-binding cassette, sub-family C (CFTR/MRP), member 4 Gene [Source:MGI Symbol;Acc:MGI:2443111]	11	0.0539216	A_52_P630867	small molecule metabolic process // drug transmembrane transporter activity // regulation of cell proliferation // heterocycle catabolic process // catalytic activity // cellular nitrogen compound catabolic process // cytoplasmic part // purine ribonucleotide binding // cell fraction // drug transport // plasma membrane
ENSMUSG00000032532	Cck	cholecystokinin Gene [Source:MGI Symbol;Acc:MGI:88297]	11	0.0539216	A_51_P137322	regulation of cell proliferation // extracellular region part // regulation of molecular function // defense response // regulation of cellular component organization // regulation of biological quality // regulation of mitochondrial depolarization // regulation of cell death // regulation of phosphorus metabolic process // release of cytochrome c from mitochondria // extracellular region
ENSMUSG00000029304	Spp1	secreted phosphoprotein 1 Gene [Source:MGI Symbol;Acc:MGI:98389]	11	0.0539216	A_51_P358765	extracellular matrix binding // ossification // vesicle // response to external stimulus // extracellular region part // cytoplasmic part // apical part of cell // biological adhesion // regulation of cell death // response to chemical stimulus // extracellular region
ENSMUSG00000028019	Pdgfc	platelet-derived growth factor, C polypeptide Gene [Source:MGI Symbol;Acc:MGI:1859631]	11	0.0539216	A_51_P333839	regulation of cell proliferation // extracellular region part // growth factor activity // regulation of molecular function // cytoplasmic part // protein dimerization activity // positive regulation of DNA replication // regulation of cell division // enzyme linked receptor protein signaling pathway // regulation of phosphorus metabolic process // extracellular region
ENSMUSG00000024810	Il33	interleukin 33 Gene [Source:MGI Symbol;Acc:MGI:1924375]	11	0.0539216	A_51_P122321	positive regulation of chemokine production // regulation of type 2 immune response // regulation of T-helper 1 type immune response // extracellular region part // regulation of production of molecular mediator of immune response // regulation of interferon-gamma production // negative regulation of protein transport // regulation of leukocyte migration // positive regulation of cell activation …
ENSMUSG00000022483	Col2a1	collagen, type II, alpha 1 Gene [Source:MGI Symbol;Acc:MGI:88452]	11	0.0539216	A_51_P317141	ossification // chondrocyte differentiation // cartilage development // collagen fibril organization // extracellular region part // growth factor binding // skeletal system morphogenesis // biological adhesion // regulation of biological quality // regulation of cell death // extracellular region
ENSMUSG00000022479	Vdr	vitamin D receptor Gene [Source:MGI Symbol;Acc:MGI:103076]	11	0.0539216	A_52_P334562	regulation of cell proliferation // response to external stimulus // regulation of molecular function // cytoplasmic part // branching involved in mammary gland duct morphogenesis // regulation of biological quality // cell fraction // maternal process involved in female pregnancy // regulation of cell death // response to chemical stimulus // retinoic acid receptor binding
ENSMUSG00000021149	Gtpbp4	GTP binding protein 4 Gene [Source:MGI Symbol;Acc:MGI:1916487]	11	0.0539216	A_51_P387670	small molecule metabolic process // regulation of cell proliferation // regulation of molecular function // heterocycle catabolic process // catalytic activity // cellular nitrogen compound catabolic process // cytoplasmic part // purine ribonucleotide binding // regulation of biological quality // regulation of phosphorus metabolic process // regulation of cell cycle
ENSMUSG00000020857	Nme2	non-metastatic cells 2, protein (NM23B) expressed in Gene [Source:MGI Symbol;Acc:MGI:97356]	11	0.0539216	A_51_P517988	small molecule metabolic process // regulation of cell proliferation // regulation of myeloid leukocyte differentiation // catalytic activity // cytoplasmic part // purine ribonucleotide binding // regulation of cell death // ruffle // negative regulation of myeloid cell differentiation // plasma membrane // phosphorus metabolic process
ENSMUSG00000018566	Slc2a4	solute carrier family 2 (facilitated glucose transporter), member 4 Gene [Source:MGI Symbol;Acc:MGI:95758]	11	0.0539216	A_51_P217498	vesicle // extracellular region part // external side of plasma membrane // cytoplasmic part // coated pit // glucose transmembrane transporter activity // symporter activity // regulation of biological quality // cell fraction // plasma membrane // response to chemical stimulus
ENSMUSG00000007659	Bcl2l1	BCL2-like 1 Gene [Source:MGI Symbol;Acc:MGI:88139]	11	0.0539216	A_51_P299454	response to gamma radiation // regulation of cell proliferation // response to biotic stimulus // regulation of molecular function // cytoplasmic part // protein dimerization activity // regulation of biological quality // regulation of cell death // response to chemical stimulus // regulation of cell cycle // release of cytochrome c from mitochondria
ENSMUSG00000079092	Prl2c2	prolactin family 2, subfamily c, member 2 Gene [Source:MGI Symbol;Acc:MGI:97618]	10	0.0490196	A_51_P312779	regulation of cell proliferation // extracellular region part // growth factor activity // cytoplasmic part // regulation of cellular component organization // positive regulation of angiogenesis // regulation of skeletal muscle fiber development // positive regulation of cellular component movement // positive regulation of locomotion // extracellular region
ENSMUSG00000060550	H2-Q7	histocompatibility 2, Q region locus 7 Gene [Source:MGI Symbol;Acc:MGI:95936]	10	0.0490196	A_51_P262079	peptide antigen binding // positive regulation of adaptive immune response based on somatic recombination of immune receptors built from immunoglobulin superfamily domains // MHC protein complex // response to biotic stimulus // external side of plasma membrane // regulation of interferon-gamma production // antigen processing and presentation of endogenous antigen // defense response // immune r…
ENSMUSG00000037649	H2-DMa	histocompatibility 2, class II, locus DMa Gene [Source:MGI Symbol;Acc:MGI:95921]	10	0.0490196	A_51_P473734	positive regulation of adaptive immune response based on somatic recombination of immune receptors built from immunoglobulin superfamily domains // MHC protein complex // positive thymic T cell selection // immune response // cytoplasmic part // chaperone mediated protein folding requiring cofactor // positive regulation of cell activation // antigen processing and presentation of peptide antigen…
ENSMUSG00000037242	Clic4	chloride intracellular channel 4 (mitochondrial) Gene [Source:MGI Symbol;Acc:MGI:1352754]	10	0.0490196	A_51_P127681	vesicle // epithelial cell differentiation // nuclear matrix // cytoplasmic part // apical part of cell // cell surface // cell fraction // plasma membrane // response to chemical stimulus // epidermal cell differentiation
ENSMUSG00000033327	Tnxb	tenascin XB Gene [Source:MGI Symbol;Acc:MGI:1932137]	10	0.0490196	A_51_P505530	small molecule metabolic process // collagen fibril organization // extracellular region part // regulation of molecular function // collagen metabolic process // biological adhesion // heparin binding // regulation of phosphorus metabolic process // extracellular matrix assembly // extracellular region
ENSMUSG00000032492	Pth1r	parathyroid hormone 1 receptor Gene [Source:MGI Symbol;Acc:MGI:97801]	10	0.0490196	A_51_P327874	ossification // chondrocyte differentiation // regulation of cell proliferation // osteoblast development // bone mineralization // regulation of molecular function // brush border membrane // aging // regulation of biological quality // plasma membrane
ENSMUSG00000031722	Hp	haptoglobin Gene [Source:MGI Symbol;Acc:MGI:96211]	10	0.0490196	A_51_P235945	extracellular region part // regulation of molecular function // catalytic activity // regulation of hydrogen peroxide metabolic process // cytoplasmic part // protein dimerization activity // liver development // regulation of cell death // response to chemical stimulus // extracellular region
ENSMUSG00000031584	Gsr	glutathione reductase Gene [Source:MGI Symbol;Acc:MGI:95804]	10	0.0490196	A_51_P359625	small molecule metabolic process // oxidation-reduction process // external side of plasma membrane // catalytic activity // cytoplasmic part // protein dimerization activity // cofactor binding // regulation of biological quality // cell fraction // glutathione binding
ENSMUSG00000031328	Flna	filamin, alpha Gene [Source:MGI Symbol;Acc:MGI:95556]	10	0.0490196	A_52_P84384	negative regulation of protein transport // regulation of molecular function // regulation of transcription factor import into nucleus // cytoplasmic part // protein dimerization activity // actin filament organization // regulation of biological quality // actin cytoskeleton // plasma membrane // extracellular region
ENSMUSG00000028519	Dab1	disabled homolog 1 (Drosophila) Gene [Source:MGI Symbol;Acc:MGI:108554]	10	0.0490196	A_52_P392216	negative regulation of astrocyte differentiation // regulation of molecular function // cytoplasmic part // regulation of cellular component organization // apical part of cell // biological adhesion // brush border // cell fraction // negative regulation of JAK-STAT cascade // regulation of phosphorus metabolic process
ENSMUSG00000026317	Cln8	ceroid-lipofuscinosis, neuronal 8 Gene [Source:MGI Symbol;Acc:MGI:1349447]	10	0.0490196	A_51_P224983	small molecule metabolic process // organic anion transport // intermediate filament cytoskeleton organization // regulation of molecular function // L-amino acid import // cytoplasmic part // cellular protein catabolic process // regulation of biological quality // regulation of cell death // response to chemical stimulus
ENSMUSG00000025888	Casp1	caspase 1 Gene [Source:MGI Symbol;Acc:MGI:96544]	10	0.0490196	A_51_P142861	response to biotic stimulus // myeloid leukocyte activation // catalytic activity // positive regulation of interleukin-1 beta secretion // cytoplasmic part // syncytium formation // regulation of cell death // regulation of interleukin-1 alpha production // response to chemical stimulus // extracellular region
ENSMUSG00000024858	Adrbk1	adrenergic receptor kinase, beta 1 Gene [Source:MGI Symbol;Acc:MGI:87940]	10	0.0490196	A_51_P460302	positive regulation of catecholamine secretion // catalytic activity // cytoplasmic part // purine ribonucleotide binding // aging // regulation of biological quality // cell fraction // plasma membrane // response to chemical stimulus // phosphorus metabolic process
ENSMUSG00000024087	Cyp1b1	cytochrome P450, family 1, subfamily b, polypeptide 1 Gene [Source:MGI Symbol;Acc:MGI:88590]	10	0.0490196	A_51_P255456	small molecule metabolic process // oxidation-reduction process // catalytic activity // cytoplasmic part // vasculature development // biological adhesion // toxin metabolic process // regulation of biological quality // cell fraction // response to chemical stimulus
ENSMUSG00000020230	Prmt2	protein arginine N-methyltransferase 2 Gene [Source:MGI Symbol;Acc:MGI:1316652]	10	0.0490196	A_51_P219064	androgen receptor binding // small molecule metabolic process // thyroid hormone receptor binding // regulation of molecular function // catalytic activity // cytoplasmic part // protein dimerization activity // regulation of cell death // regulation of cell cycle // retinoic acid receptor binding
ENSMUSG00000018623	Mmp7	matrix metallopeptidase 7 Gene [Source:MGI Symbol;Acc:MGI:103189]	10	0.0490196	A_51_P426096	regulation of cell proliferation // response to biotic stimulus // extracellular region part // defense response // catalytic activity // peptide transport // collagen metabolic process // multicellular organismal catabolic process // response to chemical stimulus // extracellular region
ENSMUSG00000017631	Abr	active BCR-related gene Gene [Source:MGI Symbol;Acc:MGI:107771]	10	0.0490196	A_52_P502032	response to biotic stimulus // regulation of leukocyte degranulation // regulation of molecular function // cytoplasmic part // regulation of cellular component organization // regulation of myeloid leukocyte mediated immunity // Ras GTPase activator activity // regulation of cell death // plasma membrane // response to chemical stimulus
ENSMUSG00000008859	Rala	v-ral simian leukemia viral oncogene homolog A (ras related) Gene [Source:MGI Symbol;Acc:MGI:1927243]	10	0.0490196	A_52_P672740	small molecule metabolic process // vesicle // heterocycle catabolic process // catalytic activity // cellular nitrogen compound catabolic process // cytoplasmic part // purine ribonucleotide binding // regulation of cellular component organization // cell surface // plasma membrane
ENSMUSG00000079362	Gbp6	guanylate binding protein 6 Gene [Source:MGI Symbol;Acc:MGI:2140937]	9	0.0441176	A_52_P189772	vesicle // response to biotic stimulus // extracellular region part // defense response // catalytic activity // cytoplasmic part // purine ribonucleotide binding // biological adhesion // response to chemical stimulus
ENSMUSG00000068614	Actc1	actin, alpha, cardiac muscle 1 Gene [Source:MGI Symbol;Acc:MGI:87905]	9	0.0441176	A_51_P149469	small molecule metabolic process // heterocycle catabolic process // catalytic activity // cellular nitrogen compound catabolic process // cytoplasmic part // purine ribonucleotide binding // actin filament organization // cell fraction // response to chemical stimulus
ENSMUSG00000061232	H2-K1	histocompatibility 2, K1, K region Gene [Source:MGI Symbol;Acc:MGI:95904]	9	0.0441176	A_52_P474242	peptide antigen binding // positive regulation of adaptive immune response based on somatic recombination of immune receptors built from immunoglobulin superfamily domains // MHC protein complex // response to biotic stimulus // external side of plasma membrane // antigen processing and presentation of endogenous antigen // defense response // immune response // antigen processing and presentatio…
ENSMUSG00000056071	S100a9	S100 calcium binding protein A9 (calgranulin B) Gene [Source:MGI Symbol;Acc:MGI:1338947]	9	0.0441176	A_51_P402943	response to biotic stimulus // response to external stimulus // extracellular region part // defense response // regulation of cellular component organization // leukocyte migration // plasma membrane // response to chemical stimulus // extracellular region
ENSMUSG00000040253	Gbp7	guanylate binding protein 7 Gene [Source:MGI Symbol;Acc:MGI:2444421]	9	0.0441176	A_51_P463846	vesicle // response to biotic stimulus // extracellular region part // defense response // catalytic activity // cytoplasmic part // purine ribonucleotide binding // biological adhesion // response to chemical stimulus
ENSMUSG00000039529	Atp8b1	ATPase, class I, type 8B, member 1 Gene [Source:MGI Symbol;Acc:MGI:1859665]	9	0.0441176	A_51_P472932	small molecule metabolic process // phospholipid transport // heterocycle catabolic process // catalytic activity // cellular nitrogen compound catabolic process // brush border membrane // purine ribonucleotide binding // cell fraction // plasma membrane
ENSMUSG00000038260	Trpm4	transient receptor potential cation channel, subfamily M, member 4 Gene [Source:MGI Symbol;Acc:MGI:1915917]	9	0.0441176	A_52_P138967	regulation of cell proliferation // response to external stimulus // regulation of production of molecular mediator of immune response // cytoplasmic part // purine ribonucleotide binding // regulation of biological quality // leukocyte migration // plasma membrane // response to chemical stimulus
ENSMUSG00000038119	Cdon	cell adhesion molecule-related/down-regulated by oncogenes Gene [Source:MGI Symbol;Acc:MGI:1926387]	9	0.0441176	A_52_P575178	stem cell differentiation // regulation of cell proliferation // regulation of molecular function // syncytium formation // biological adhesion // cell surface // lens development in camera-type eye // regulation of skeletal muscle fiber development // regulation of phosphorus metabolic process
ENSMUSG00000036712	Cyld	cylindromatosis (turban tumor syndrome) Gene [Source:MGI Symbol;Acc:MGI:1921506]	9	0.0441176	A_51_P300001|A_51_P516097	negative regulation of transmembrane transport // negative regulation of protein transport // regulation of molecular function // catalytic activity // regulation of transcription factor import into nucleus // cytoplasmic part // regulation of cellular component organization // plasma membrane // regulation of cell cycle
ENSMUSG00000031659	Adcy7	adenylate cyclase 7 Gene [Source:MGI Symbol;Acc:MGI:102891]	9	0.0441176	A_52_P586141	small molecule metabolic process // regulation of molecular function // catalytic activity // purine ribonucleotide binding // cell fraction // maternal process involved in female pregnancy // regulation of phosphorus metabolic process // plasma membrane // response to chemical stimulus
ENSMUSG00000031497	Tnfsf13b	tumor necrosis factor (ligand) superfamily, member 13b Gene [Source:MGI Symbol;Acc:MGI:1344376]	9	0.0441176	A_51_P257934	regulation of cell proliferation // positive regulation of adaptive immune response based on somatic recombination of immune receptors built from immunoglobulin superfamily domains // extracellular region part // immune response // regulation of biological quality // positive regulation of cell activation // regulation of cell death // plasma membrane // extracellular region
ENSMUSG00000031173	Otc	ornithine transcarbamylase Gene [Source:MGI Symbol;Acc:MGI:97448]	9	0.0441176	A_52_P286360	small molecule metabolic process // response to external stimulus // protein homotrimerization // catalytic activity // phosphate binding // cytoplasmic part // regulation of biological quality // liver development // response to chemical stimulus
ENSMUSG00000029188	Slc34a2	solute carrier family 34 (sodium phosphate), member 2 Gene [Source:MGI Symbol;Acc:MGI:1342284]	9	0.0441176	A_51_P221256	sodium ion export // metal ion transmembrane transporter activity // phosphate binding // brush border membrane // symporter activity // aging // regulation of biological quality // brush border // response to chemical stimulus
ENSMUSG00000024944	Arl2	ADP-ribosylation factor-like 2 Gene [Source:MGI Symbol;Acc:MGI:1928393]	9	0.0441176	A_52_P122696	small molecule metabolic process // regulation of molecular function // heterocycle catabolic process // catalytic activity // cellular nitrogen compound catabolic process // cytoplasmic part // purine ribonucleotide binding // regulation of cellular component organization // regulation of biological quality
ENSMUSG00000021699	Pde4d	phosphodiesterase 4D, cAMP specific Gene [Source:MGI Symbol;Acc:MGI:99555]	9	0.0441176	A_51_P120990	small molecule metabolic process // heterocycle catabolic process // catalytic activity // cellular nitrogen compound catabolic process // regulation of protein kinase A signaling cascade // cytoplasmic part // purine ribonucleotide binding // cell fraction // plasma membrane
ENSMUSG00000020865	Abcc3	ATP-binding cassette, sub-family C (CFTR/MRP), member 3 Gene [Source:MGI Symbol;Acc:MGI:1923658]	9	0.0441176	A_52_P622067	bile acid and bile salt transport // small molecule metabolic process // bile acid transmembrane transporter activity // drug transmembrane transporter activity // heterocycle catabolic process // catalytic activity // cellular nitrogen compound catabolic process // purine ribonucleotide binding // drug transport
ENSMUSG00000020467	Efemp1	epidermal growth factor-containing fibulin-like extracellular matrix protein 1 Gene [Source:MGI Symbol;Acc:MGI:1339998]	9	0.0441176	A_51_P337412	epidermal growth factor receptor binding // extracellular region part // growth factor activity // catalytic activity // enzyme linked receptor protein signaling pathway // regulation of cartilage development // peptidyl-tyrosine modification // extracellular region // phosphorus metabolic process
ENSMUSG00000019889	Ptprk	protein tyrosine phosphatase, receptor type, K Gene [Source:MGI Symbol;Acc:MGI:103310]	9	0.0441176	A_52_P246165	regulation of cell proliferation // cell-substrate junction assembly // catalytic activity // biological adhesion // cell surface // enzyme linked receptor protein signaling pathway // response to chemical stimulus // regulation of cell cycle // phosphorus metabolic process
ENSMUSG00000018930	Ccl4	chemokine (C-C motif) ligand 4 Gene [Source:MGI Symbol;Acc:MGI:98261]	9	0.0441176	A_51_P509573	response to external stimulus // extracellular region part // defense response // immune response // chemokine receptor binding // regulation of biological quality // cell fraction // response to chemical stimulus // extracellular region
ENSMUSG00000015653	Steap2	six transmembrane epithelial antigen of prostate 2 Gene [Source:MGI Symbol;Acc:MGI:1921301]	9	0.0441176	A_52_P129456	vesicle // oxidation-reduction process // catalytic activity // cytoplasmic part // transition metal ion transport // cofactor binding // cell fraction // plasma membrane // response to chemical stimulus
ENSMUSG00000015134	Aldh1a3	aldehyde dehydrogenase family 1, subfamily A3 Gene [Source:MGI Symbol;Acc:MGI:1861722]	9	0.0441176	A_52_P87843	small molecule metabolic process // oxidation-reduction process // catalytic activity // protein dimerization activity // cofactor binding // regulation of biological quality // regulation of cell death // response to chemical stimulus // neural nucleus development
ENSMUSG00000006494	Pdk1	pyruvate dehydrogenase kinase, isoenzyme 1 Gene [Source:MGI Symbol;Acc:MGI:1926119]	9	0.0441176	A_52_P277654	small molecule metabolic process // regulation of cofactor metabolic process // peptidyl-histidine modification // catalytic activity // cytoplasmic part // purine ribonucleotide binding // protein dimerization activity // plasma membrane // phosphorus metabolic process
ENSMUSG00000005034	Prkacb	protein kinase, cAMP dependent, catalytic, beta Gene [Source:MGI Symbol;Acc:MGI:97594]	9	0.0441176	A_51_P380215	regulation of molecular function // catalytic activity // cytoplasmic part // purine ribonucleotide binding // cell fraction // regulation of phosphorus metabolic process // response to chemical stimulus // regulation of cell cycle // phosphorus metabolic process
ENSMUSG00000000791	Il12rb1	interleukin 12 receptor, beta 1 Gene [Source:MGI Symbol;Acc:MGI:104579]	9	0.0441176	A_51_P219109	regulation of cell proliferation // positive regulation of adaptive immune response based on somatic recombination of immune receptors built from immunoglobulin superfamily domains // regulation of T-helper 1 type immune response // external side of plasma membrane // regulation of interferon-gamma production // positive regulation of cell activation // response to chemical stimulus // peptidyl-t…
ENSMUSG00000073421	H2-Ab1	histocompatibility 2, class II antigen A, beta 1 Gene [Source:MGI Symbol;Acc:MGI:103070]	8	0.0392157	A_51_P215242	peptide antigen binding // MHC protein complex // external side of plasma membrane // immune response // cytoplasmic part // positive regulation of cell activation // antigen processing and presentation of peptide antigen // plasma membrane
ENSMUSG00000057880	Abat	4-aminobutyrate aminotransferase Gene [Source:MGI Symbol;Acc:MGI:2443582]	8	0.0392157	A_52_P680827	small molecule metabolic process // catalytic activity // cytoplasmic part // protein dimerization activity // cofactor binding // regulation of biological quality // cell fraction // response to chemical stimulus
ENSMUSG00000055447	Cd47	CD47 antigen (Rh-related antigen, integrin-associated signal transducer) Gene [Source:MGI Symbol;Acc:MGI:96617]	8	0.0392157	A_51_P325651	vesicle // regulation of cell proliferation // response to biotic stimulus // extracellular region part // regulation of cellular component organization // biological adhesion // positive regulation of cell activation // plasma membrane
ENSMUSG00000053977	Cd8a	CD8 antigen, alpha chain Gene [Source:MGI Symbol;Acc:MGI:88346]	8	0.0392157	A_52_P443334	regulation of calcium-mediated signaling // response to biotic stimulus // external side of plasma membrane // defense response // immune response // protein dimerization activity // cell surface // lymphocyte mediated immunity
ENSMUSG00000050288	Fzd2	frizzled homolog 2 (Drosophila) Gene [Source:MGI Symbol;Acc:MGI:1888513]	8	0.0392157	A_51_P404077	epithelial cell differentiation // response to external stimulus // protein dimerization activity // apical part of cell // vasculature development // regulation of biological quality // plasma membrane // response to chemical stimulus
ENSMUSG00000046223	Plaur	plasminogen activator, urokinase receptor Gene [Source:MGI Symbol;Acc:MGI:97612]	8	0.0392157	A_51_P112405	anchored to membrane // epithelial cell differentiation // catalytic activity // cell surface // regulation of cell death // plasma membrane // extracellular region // phosphorus metabolic process
ENSMUSG00000043613	Mmp3	matrix metallopeptidase 3 Gene [Source:MGI Symbol;Acc:MGI:97010]	8	0.0392157	A_51_P255699	response to biotic stimulus // response to external stimulus // extracellular region part // catalytic activity // collagen metabolic process // multicellular organismal catabolic process // response to chemical stimulus // extracellular region
ENSMUSG00000042745	Id1	inhibitor of DNA binding 1 Gene [Source:MGI Symbol;Acc:MGI:96396]	8	0.0392157	A_52_P533809	regulation of molecular function // regulation of ossification // collagen metabolic process // vasculature development // regulation of biological quality // cell fraction // enzyme linked receptor protein signaling pathway // response to chemical stimulus
ENSMUSG00000041731	Pgm5	phosphoglucomutase 5 Gene [Source:MGI Symbol;Acc:MGI:1925668]	8	0.0392157	A_51_P451052	actin filament bundle // small molecule metabolic process // catalytic activity // cytoplasmic part // actomyosin // biological adhesion // regulation of biological quality // plasma membrane
ENSMUSG00000040170	Fmo2	flavin containing monooxygenase 2 Gene [Source:MGI Symbol;Acc:MGI:1916776]	8	0.0392157	A_51_P301998	small molecule metabolic process // oxidation-reduction process // extracellular region part // catalytic activity // cytoplasmic part // cofactor binding // toxin metabolic process // cell fraction
ENSMUSG00000036594	H2-Aa	histocompatibility 2, class II antigen A, alpha Gene [Source:MGI Symbol;Acc:MGI:95895]	8	0.0392157	A_52_P343306	peptide antigen binding // MHC protein complex // external side of plasma membrane // immune response // cytoplasmic part // positive regulation of cell activation // antigen processing and presentation of peptide antigen // plasma membrane
ENSMUSG00000032812	Arap1	ArfGAP with RhoGAP domain, ankyrin repeat and PH domain 1 Gene [Source:MGI Symbol;Acc:MGI:1916960]	8	0.0392157	A_51_P437247	regulation of molecular function // cytoplasmic part // regulation of cellular component organization // regulation of biological quality // Ras GTPase activator activity // R-SMAD binding // enzyme linked receptor protein signaling pathway // plasma membrane
ENSMUSG00000031972	Acta1	actin, alpha 1, skeletal muscle Gene [Source:MGI Symbol;Acc:MGI:87902]	8	0.0392157	A_51_P246854	actin filament bundle // response to external stimulus // cytoplasmic part // purine ribonucleotide binding // actomyosin // actin filament organization // actin cytoskeleton // response to chemical stimulus
ENSMUSG00000031880	Rrad	Ras-related associated with diabetes Gene [Source:MGI Symbol;Acc:MGI:1930943]	8	0.0392157	A_51_P240253	small molecule metabolic process // heterocycle catabolic process // catalytic activity // cellular nitrogen compound catabolic process // purine ribonucleotide binding // regulation of cellular component organization // negative regulation of growth // plasma membrane
ENSMUSG00000030782	Tgfb1i1	transforming growth factor beta 1 induced transcript 1 Gene [Source:MGI Symbol;Acc:MGI:102784]	8	0.0392157	A_52_P209383	androgen receptor binding // epithelial cell differentiation // extracellular region part // nuclear matrix // regulation of cellular component organization // response to heat // I-SMAD binding // positive regulation of transforming growth factor beta receptor signaling pathway
ENSMUSG00000030247	Kcnj8	potassium inwardly-rectifying channel, subfamily J, member 8 Gene [Source:MGI Symbol;Acc:MGI:1100508]	8	0.0392157	A_51_P312795	response to biotic stimulus // defense response // cytoplasmic part // purine ribonucleotide binding // regulation of biological quality // cell fraction // plasma membrane // response to chemical stimulus
ENSMUSG00000029998	Pcyox1	prenylcysteine oxidase 1 Gene [Source:MGI Symbol;Acc:MGI:1914131]	8	0.0392157	A_51_P508029	small molecule metabolic process // oxidation-reduction process // extracellular region part // heterocycle catabolic process // catalytic activity // cellular nitrogen compound catabolic process // cytoplasmic part // plasma membrane
ENSMUSG00000029838	Ptn	pleiotrophin Gene [Source:MGI Symbol;Acc:MGI:97804]	8	0.0392157	A_52_P10793	ossification // extracellular region part // bone mineralization // growth factor activity // cytoplasmic part // heparin binding // regulation of cell division // extracellular region
ENSMUSG00000029379	Cxcl3	chemokine (C-X-C motif) ligand 3 Gene [Source:MGI Symbol;Acc:MGI:3037818]	8	0.0392157	A_52_P232813	response to external stimulus // extracellular region part // defense response // immune response // chemokine receptor binding // leukocyte migration // response to chemical stimulus // extracellular region
ENSMUSG00000029371	Cxcl5	chemokine (C-X-C motif) ligand 5 Gene [Source:MGI Symbol;Acc:MGI:1096868]	8	0.0392157	A_52_P295432	response to external stimulus // extracellular region part // defense response // immune response // chemokine receptor binding // cytokine production // response to chemical stimulus // extracellular region
ENSMUSG00000026837	Col5a1	collagen, type V, alpha 1 Gene [Source:MGI Symbol;Acc:MGI:88457]	8	0.0392157	A_51_P414637	collagen fibril organization // extracellular region part // growth factor binding // regulation of cellular component organization // collagen metabolic process // biological adhesion // heparin binding // extracellular region
ENSMUSG00000026715	Serpinc1	serine (or cysteine) peptidase inhibitor, clade C (antithrombin), member 1 Gene [Source:MGI Symbol;Acc:MGI:88095]	8	0.0392157	A_52_P409746	response to external stimulus // extracellular region part // regulation of molecular function // regulation of biological quality // heparin binding // plasma membrane // response to chemical stimulus // extracellular region
ENSMUSG00000026104	Stat1	signal transducer and activator of transcription 1 Gene [Source:MGI Symbol;Acc:MGI:103063]	8	0.0392157	A_52_P70261	regulation of cell proliferation // response to biotic stimulus // response to external stimulus // cytoplasmic part // regulation of cellular component organization // chemokine receptor binding // regulation of cell death // response to chemical stimulus
ENSMUSG00000024912	Fosl1	fos-like antigen 1 Gene [Source:MGI Symbol;Acc:MGI:107179]	8	0.0392157	A_51_P308796	regulation of cell proliferation // response to external stimulus // cytoplasmic part // protein dimerization activity // cell fraction // regulation of cell death // response to chemical stimulus // regulation of cell cycle
ENSMUSG00000024354	Slc23a1	solute carrier family 23 (nucleobase transporters), member 1 Gene [Source:MGI Symbol;Acc:MGI:1341903]	8	0.0392157	A_51_P140751	sodium ion export // metal ion transmembrane transporter activity // vitamin transporter activity // symporter activity // brush border // plasma membrane // response to chemical stimulus // vitamin transport
ENSMUSG00000023235	Ccl25	chemokine (C-C motif) ligand 25 Gene [Source:MGI Symbol;Acc:MGI:1099448]	8	0.0392157	A_52_P326713	response to external stimulus // extracellular region part // defense response // immune response // chemokine receptor binding // leukocyte migration // response to chemical stimulus // extracellular region
ENSMUSG00000022781	Pak2	p21 protein (Cdc42/Rac)-activated kinase 2 Gene [Source:MGI Symbol;Acc:MGI:1339984]	8	0.0392157	A_52_P12919	regulation of molecular function // catalytic activity // cytoplasmic part // purine ribonucleotide binding // actin filament organization // actin cytoskeleton // regulation of phosphorus metabolic process // phosphorus metabolic process
ENSMUSG00000018428	Akap1	A kinase (PRKA) anchor protein 1 Gene [Source:MGI Symbol;Acc:MGI:104729]	8	0.0392157	A_52_P556328	negative regulation of transmembrane transport // negative regulation of protein transport // catalytic activity // regulation of transcription factor import into nucleus // cytoplasmic part // regulation of phosphorus metabolic process // response to chemical stimulus // phosphorus metabolic process
ENSMUSG00000016194	Hsd11b1	hydroxysteroid 11-beta dehydrogenase 1 Gene [Source:MGI Symbol;Acc:MGI:103562]	8	0.0392157	A_51_P127297	oxidation-reduction process // regulation of cofactor metabolic process // catalytic activity // cytoplasmic part // apical part of cell // cofactor binding // regulation of biological quality // cell fraction
ENSMUSG00000010660	Plcd1	phospholipase C, delta 1 Gene [Source:MGI Symbol;Acc:MGI:97614]	8	0.0392157	A_51_P239766	labyrinthine layer blood vessel development // regulation of cell proliferation // positive regulation of catecholamine secretion // catalytic activity // cytoplasmic part // regulation of biological quality // cell fraction // response to chemical stimulus
ENSMUSG00000005268	Prlr	prolactin receptor Gene [Source:MGI Symbol;Acc:MGI:97763]	8	0.0392157	A_52_P458279|A_51_P264673	epithelial cell differentiation // cytokine receptor activity // regulation of molecular function // cell surface // mammary gland alveolus development // regulation of biological quality // regulation of phosphorus metabolic process // response to chemical stimulus
ENSMUSG00000000708	Kat2b	K(lysine) acetyltransferase 2B Gene [Source:MGI Symbol;Acc:MGI:1343094]	8	0.0392157	A_51_P257762	regulation of cell proliferation // regulation of molecular function // catalytic activity // cytoplasmic part // actomyosin // regulation of phosphorus metabolic process // response to chemical stimulus // regulation of cell cycle
ENSMUSG00000078922	Tgtp1	T-cell specific GTPase 1 Gene [Source:MGI Symbol;Acc:MGI:98734]	7	0.0343137	A_52_P676510	small molecule metabolic process // response to biotic stimulus // heterocycle catabolic process // catalytic activity // immune response // cellular nitrogen compound catabolic process // purine ribonucleotide binding
ENSMUSG00000078921	Tgtp2	T-cell specific GTPase 2 Gene [Source:MGI Symbol;Acc:MGI:3710083]	7	0.0343137	A_52_P676510	small molecule metabolic process // response to biotic stimulus // heterocycle catabolic process // catalytic activity // immune response // cellular nitrogen compound catabolic process // purine ribonucleotide binding
ENSMUSG00000073987	Ggh	gamma-glutamyl hydrolase Gene [Source:MGI Symbol;Acc:MGI:1329035]	7	0.0343137	A_51_P439966	small molecule metabolic process // vesicle // extracellular region part // catalytic activity // cytoplasmic part // response to chemical stimulus // extracellular region
ENSMUSG00000073411	H2-D1	histocompatibility 2, D region locus 1 Gene [Source:MGI Symbol;Acc:MGI:95896]	7	0.0343137	A_52_P313279|A_51_P496997	positive regulation of adaptive immune response based on somatic recombination of immune receptors built from immunoglobulin superfamily domains // MHC protein complex // external side of plasma membrane // antigen processing and presentation of endogenous antigen // immune response // antigen processing and presentation of peptide antigen // plasma membrane
ENSMUSG00000069874	Irgm2	immunity-related GTPase family M member 2 Gene [Source:MGI Symbol;Acc:MGI:1926262]	7	0.0343137	A_51_P416295	response to biotic stimulus // extracellular region part // defense response // catalytic activity // cytoplasmic part // purine ribonucleotide binding // response to chemical stimulus
ENSMUSG00000063011	Msln	mesothelin Gene [Source:MGI Symbol;Acc:MGI:1888992]	7	0.0343137	A_51_P146560	anchored to membrane // extracellular region part // cytoplasmic part // biological adhesion // cell surface // plasma membrane // extracellular region
ENSMUSG00000056054	S100a8	S100 calcium binding protein A8 (calgranulin A) Gene [Source:MGI Symbol;Acc:MGI:88244]	7	0.0343137	A_51_P256827	response to biotic stimulus // response to external stimulus // extracellular region part // defense response // plasma membrane // response to chemical stimulus // extracellular region
ENSMUSG00000054263	Lifr	leukemia inhibitory factor receptor Gene [Source:MGI Symbol;Acc:MGI:96788]	7	0.0343137	A_52_P192699	cytokine receptor activity // regulation of cell proliferation // growth factor binding // enzyme linked receptor protein signaling pathway // plasma membrane // response to chemical stimulus // extracellular region
ENSMUSG00000046879	Irgm1	immunity-related GTPase family M member 1 Gene [Source:MGI Symbol;Acc:MGI:107567]	7	0.0343137	A_52_P126158	vesicle // defense response // catalytic activity // immune response // cytoplasmic part // purine ribonucleotide binding // plasma membrane
ENSMUSG00000046718	Bst2	bone marrow stromal cell antigen 2 Gene [Source:MGI Symbol;Acc:MGI:1916800]	7	0.0343137	A_51_P169693	anchored to membrane // response to biotic stimulus // defense response // immune response // cytoplasmic part // protein dimerization activity // plasma membrane
ENSMUSG00000041515	Irf8	interferon regulatory factor 8 Gene [Source:MGI Symbol;Acc:MGI:96395]	7	0.0343137	A_51_P187253	regulation of interleukin-12 production // response to biotic stimulus // regulation of interferon-gamma production // defense response // immune response // negative regulation of growth // response to chemical stimulus
ENSMUSG00000040016	Ptger3	prostaglandin E receptor 3 (subtype EP3) Gene [Source:MGI Symbol;Acc:MGI:97795]	7	0.0343137	A_51_P520718	organic anion transport // positive regulation of acute inflammatory response // regulation of molecular function // defense response // positive regulation of heat generation // regulation of biological quality // plasma membrane
ENSMUSG00000039783	Kmo	kynurenine 3-monooxygenase (kynurenine 3-hydroxylase) Gene [Source:MGI Symbol;Acc:MGI:2138151]	7	0.0343137	A_51_P493302	small molecule metabolic process // oxidation-reduction process // heterocycle catabolic process // catalytic activity // cellular nitrogen compound catabolic process // cytoplasmic part // cofactor binding
ENSMUSG00000039197	Adk	adenosine kinase Gene [Source:MGI Symbol;Acc:MGI:87930]	7	0.0343137	A_51_P130666	small molecule metabolic process // regulation of cell proliferation // catalytic activity // cytoplasmic part // purine ribonucleotide binding // positive regulation of cell activation // phosphorus metabolic process
ENSMUSG00000038253	Hoxa5	homeobox A5 Gene [Source:MGI Symbol;Acc:MGI:96177]	7	0.0343137	A_51_P310821	epithelial cell differentiation // regulation of cell proliferation // skeletal system morphogenesis // mammary gland alveolus development // negative regulation of angiogenesis // regulation of cell death // negative regulation of myeloid cell differentiation
ENSMUSG00000037797	Adh4	alcohol dehydrogenase 4 (class II), pi polypeptide Gene [Source:MGI Symbol;Acc:MGI:1349472]	7	0.0343137	A_51_P189442	small molecule metabolic process // oxidation-reduction process // catalytic activity // cofactor binding // regulation of biological quality // cell fraction // retinol binding
ENSMUSG00000037434	Slc30a1	solute carrier family 30 (zinc transporter), member 1 Gene [Source:MGI Symbol;Acc:MGI:1345281]	7	0.0343137	A_51_P300572	negative regulation of transmembrane transport // metal ion transmembrane transporter activity // transition metal ion transport // regulation of biological quality // plasma membrane // response to chemical stimulus // negative regulation of calcium ion transport
ENSMUSG00000037010	Apln	apelin Gene [Source:MGI Symbol;Acc:MGI:1353624]	7	0.0343137	A_52_P62284	regulation of cell proliferation // extracellular region part // cytoplasmic part // positive regulation of heat generation // regulation of biological quality // regulation of phosphorus metabolic process // extracellular region
ENSMUSG00000036526	Card11	caspase recruitment domain family, member 11 Gene [Source:MGI Symbol;Acc:MGI:1916978]	7	0.0343137	A_51_P316042	regulation of cell proliferation // regulation of molecular function // cytoplasmic part // positive regulation of cell activation // regulation of cell death // T cell receptor complex // plasma membrane
ENSMUSG00000036095	Dgkb	diacylglycerol kinase, beta Gene [Source:MGI Symbol;Acc:MGI:2442474]	7	0.0343137	A_52_P313291	regulation of molecular function // catalytic activity // purine ribonucleotide binding // cell fraction // regulation of phosphorus metabolic process // plasma membrane // phosphorus metabolic process
ENSMUSG00000034570	Inpp5j	inositol polyphosphate 5-phosphatase J Gene [Source:MGI Symbol;Acc:MGI:2158663]	7	0.0343137	A_52_P339912	catalytic activity // regulation of cellular component organization // cell fraction // ruffle // regulation of phosphorus metabolic process // plasma membrane // phosphorus metabolic process
ENSMUSG00000032496	Ltf	lactotransferrin Gene [Source:MGI Symbol;Acc:MGI:96837]	7	0.0343137	A_51_P188141	vesicle // catalytic activity // cytoplasmic part // transition metal ion transport // regulation of biological quality // heparin binding // extracellular region
ENSMUSG00000032253	Phip	pleckstrin homology domain interacting protein Gene [Source:MGI Symbol;Acc:MGI:1932404]	7	0.0343137	A_52_P125533	regulation of cell proliferation // regulation of cellular component organization // regulation of cell death // enzyme linked receptor protein signaling pathway // regulation of phosphorus metabolic process // response to chemical stimulus // regulation of cell cycle
ENSMUSG00000031974	Abcb10	ATP-binding cassette, sub-family B (MDR/TAP), member 10 Gene [Source:MGI Symbol;Acc:MGI:1860508]	7	0.0343137	A_51_P144696	small molecule metabolic process // heterocycle catabolic process // catalytic activity // cellular nitrogen compound catabolic process // cytoplasmic part // purine ribonucleotide binding // protein dimerization activity
ENSMUSG00000031529	Tnks	tankyrase, TRF1-interacting ankyrin-related ADP-ribose polymerase Gene [Source:MGI Symbol;Acc:MGI:1341087]	7	0.0343137	A_52_P127024	regulation of molecular function // catalytic activity // regulation of cellular component organization // positive regulation of DNA replication // protein localization to chromosome // cell fraction // phosphorus metabolic process
ENSMUSG00000031347	Cetn2	centrin 2 Gene [Source:MGI Symbol;Acc:MGI:1347085]	7	0.0343137	A_51_P516297	small molecule metabolic process // heterocycle catabolic process // catalytic activity // cellular nitrogen compound catabolic process // cytoplasmic part // purine ribonucleotide binding // regulation of cell division
ENSMUSG00000031278	Acsl4	acyl-CoA synthetase long-chain family member 4 Gene [Source:MGI Symbol;Acc:MGI:1354713]	7	0.0343137	A_51_P268154	small molecule metabolic process // response to external stimulus // catalytic activity // cytoplasmic part // purine ribonucleotide binding // cell fraction // response to chemical stimulus
ENSMUSG00000031101	Sash3	SAM and SH3 domain containing 3 Gene [Source:MGI Symbol;Acc:MGI:1921381]	7	0.0343137	A_51_P447866	regulation of cell proliferation // positive regulation of adaptive immune response based on somatic recombination of immune receptors built from immunoglobulin superfamily domains // regulation of production of molecular mediator of immune response // regulation of interferon-gamma production // positive regulation of tumor necrosis factor production // regulation of biological quality // positi…
ENSMUSG00000029811	Abp1	amiloride binding protein 1 (amine oxidase, copper-containing) Gene [Source:MGI Symbol;Acc:MGI:1923757]	7	0.0343137	A_51_P212068	oxidation-reduction process // catalytic activity // cofactor binding // copper ion binding // heparin binding // drug transport // extracellular region
ENSMUSG00000029417	Cxcl9	chemokine (C-X-C motif) ligand 9 Gene [Source:MGI Symbol;Acc:MGI:1352449]	7	0.0343137	A_51_P461665	response to biotic stimulus // extracellular region part // external side of plasma membrane // defense response // immune response // chemokine receptor binding // extracellular region
ENSMUSG00000029321	Slc10a6	solute carrier family 10 (sodium/bile acid cotransporter family), member 6 Gene [Source:MGI Symbol;Acc:MGI:1923000]	7	0.0343137	A_51_P173678	bile acid and bile salt transport // sodium ion export // bile acid transmembrane transporter activity // metal ion transmembrane transporter activity // organic anion transport // symporter activity // plasma membrane
ENSMUSG00000029207	Apbb2	amyloid beta (A4) precursor protein-binding, family B, member 2 Gene [Source:MGI Symbol;Acc:MGI:108405]	7	0.0343137	A_52_P555603	response to external stimulus // regulation of cellular component organization // regulation of biological quality // negative regulation of growth // regulation of cell death // response to chemical stimulus // regulation of cell cycle
ENSMUSG00000029106	Add1	adducin 1 (alpha) Gene [Source:MGI Symbol;Acc:MGI:87918]	7	0.0343137	A_51_P282404	regulation of molecular function // cytoplasmic part // protein dimerization activity // regulation of cellular component organization // actin filament organization // regulation of biological quality // plasma membrane
ENSMUSG00000028933	Xrcc2	X-ray repair complementing defective repair in Chinese hamster cells 2 Gene [Source:MGI Symbol;Acc:MGI:1927345]	7	0.0343137	A_52_P197772	response to gamma radiation // small molecule metabolic process // heterocycle catabolic process // catalytic activity // cellular nitrogen compound catabolic process // purine ribonucleotide binding // regulation of cell death
ENSMUSG00000027690	Slc2a2	solute carrier family 2 (facilitated glucose transporter), member 2 Gene [Source:MGI Symbol;Acc:MGI:1095438]	7	0.0343137	A_51_P185693	vitamin transporter activity // cytoplasmic part // brush border membrane // glucose transmembrane transporter activity // brush border // plasma membrane // vitamin transport
ENSMUSG00000027227	Sord	sorbitol dehydrogenase Gene [Source:MGI Symbol;Acc:MGI:98266]	7	0.0343137	A_51_P273596	small molecule metabolic process // oxidation-reduction process // catalytic activity // cytoplasmic part // cofactor binding // cell fraction // response to chemical stimulus
ENSMUSG00000026896	Ifih1	interferon induced with helicase C domain 1 Gene [Source:MGI Symbol;Acc:MGI:1918836]	7	0.0343137	A_51_P387810	response to biotic stimulus // defense response // catalytic activity // immune response // cytoplasmic part // purine ribonucleotide binding // regulation of cell death
ENSMUSG00000026791	Slc2a8	solute carrier family 2, (facilitated glucose transporter), member 8 Gene [Source:MGI Symbol;Acc:MGI:1860103]	7	0.0343137	A_52_P125354	small molecule metabolic process // vesicle // cytoplasmic part // glucose transmembrane transporter activity // enzyme linked receptor protein signaling pathway // plasma membrane // response to chemical stimulus
ENSMUSG00000026701	Prdx6	peroxiredoxin 6 Gene [Source:MGI Symbol;Acc:MGI:894320]	7	0.0343137	A_52_P258606	vesicle // oxidation-reduction process // catalytic activity // cytoplasmic part // reactive oxygen species metabolic process // regulation of biological quality // response to chemical stimulus
ENSMUSG00000026479	Lamc2	laminin, gamma 2 Gene [Source:MGI Symbol;Acc:MGI:99913]	7	0.0343137	A_51_P174943	cell-substrate junction assembly // extracellular region part // cytoplasmic part // biological adhesion // heparin binding // cell fraction // extracellular region
ENSMUSG00000026457	Adipor1	adiponectin receptor 1 Gene [Source:MGI Symbol;Acc:MGI:1919924]	7	0.0343137	A_52_P645357	small molecule metabolic process // oxidation-reduction process // protein dimerization activity // regulation of cellular component organization // negative regulation of growth // plasma membrane // response to chemical stimulus
ENSMUSG00000026131	Dst	dystonin Gene [Source:MGI Symbol;Acc:MGI:104627]	7	0.0343137	A_52_P445253	vesicle // intermediate filament cytoskeleton organization // cytoplasmic part // regulation of cellular component organization // biological adhesion // actin cytoskeleton // regulation of cell cycle
ENSMUSG00000025921	Rdh10	retinol dehydrogenase 10 (all-trans) Gene [Source:MGI Symbol;Acc:MGI:1924238]	7	0.0343137	A_52_P421234	small molecule metabolic process // oxidation-reduction process // catalytic activity // mesenchymal cell development // cytoplasmic part // regulation of biological quality // cell fraction
ENSMUSG00000023755	Rhebl1	Ras homolog enriched in brain like 1 Gene [Source:MGI Symbol;Acc:MGI:1916409]	7	0.0343137	A_51_P520585	small molecule metabolic process // regulation of molecular function // heterocycle catabolic process // catalytic activity // cellular nitrogen compound catabolic process // purine ribonucleotide binding // plasma membrane
ENSMUSG00000023050	Map3k12	mitogen-activated protein kinase kinase kinase 12 Gene [Source:MGI Symbol;Acc:MGI:1346881]	7	0.0343137	A_51_P377789	catalytic activity // cytoplasmic part // purine ribonucleotide binding // protein dimerization activity // receptor signaling protein activity // plasma membrane // phosphorus metabolic process
ENSMUSG00000022995	Enah	enabled homolog (Drosophila) Gene [Source:MGI Symbol;Acc:MGI:108360]	7	0.0343137	A_51_P203062	actin filament bundle // response to external stimulus // cytoplasmic part // actomyosin // actin filament organization // actin cytoskeleton // response to chemical stimulus
ENSMUSG00000022893	Adamts1	a disintegrin-like and metallopeptidase (reprolysin type) with thrombospondin type 1 motif, 1 Gene [Source:MGI Symbol;Acc:MGI:109249]	7	0.0343137	A_52_P489295	vesicle // extracellular region part // catalytic activity // cytoplasmic part // heparin binding // negative regulation of angiogenesis // extracellular region
ENSMUSG00000022186	Oxct1	3-oxoacid CoA transferase 1 Gene [Source:MGI Symbol;Acc:MGI:1914291]	7	0.0343137	A_52_P430058	small molecule metabolic process // response to external stimulus // catalytic activity // cytoplasmic part // protein dimerization activity // regulation of biological quality // response to chemical stimulus
ENSMUSG00000022150	Dab2	disabled homolog 2 (Drosophila) Gene [Source:MGI Symbol;Acc:MGI:109175]	7	0.0343137	A_52_P17534	vesicle // regulation of molecular function // cytoplasmic part // regulation of cellular component organization // coated pit // negative regulation of growth // regulation of phosphorus metabolic process
ENSMUSG00000022098	Bmp1	bone morphogenetic protein 1 Gene [Source:MGI Symbol;Acc:MGI:88176]	7	0.0343137	A_51_P488646	ossification // vesicle // cartilage development // extracellular region part // growth factor activity // catalytic activity // regulation of cartilage development
ENSMUSG00000022055	Nefl	neurofilament, light polypeptide Gene [Source:MGI Symbol;Acc:MGI:97313]	7	0.0343137	A_51_P168646	axon regeneration // intermediate filament cytoskeleton organization // cytoplasmic part // regulation of cellular component organization // regulation of biological quality // regulation of cell death // response to chemical stimulus
ENSMUSG00000021831	Ero1l	ERO1-like (S. cerevisiae) Gene [Source:MGI Symbol;Acc:MGI:1354385]	7	0.0343137	A_52_P423424	oxidation-reduction process // response to biotic stimulus // catalytic activity // cytoplasmic part // chaperone mediated protein folding requiring cofactor // cofactor binding // response to chemical stimulus
ENSMUSG00000020638	Cmpk2	cytidine monophosphate (UMP-CMP) kinase 2, mitochondrial Gene [Source:MGI Symbol;Acc:MGI:99830]	7	0.0343137	A_52_P186937	small molecule metabolic process // response to biotic stimulus // catalytic activity // cytoplasmic part // purine ribonucleotide binding // response to chemical stimulus // phosphorus metabolic process
ENSMUSG00000020475	Pgam2	phosphoglycerate mutase 2 Gene [Source:MGI Symbol;Acc:MGI:1933118]	7	0.0343137	A_51_P264495	small molecule metabolic process // catalytic activity // cytoplasmic part // cofactor binding // cell fraction // response to chemical stimulus // phosphorus metabolic process
ENSMUSG00000019577	Pdk4	pyruvate dehydrogenase kinase, isoenzyme 4 Gene [Source:MGI Symbol;Acc:MGI:1351481]	7	0.0343137	A_51_P350453	small molecule metabolic process // regulation of cofactor metabolic process // peptidyl-histidine modification // catalytic activity // cytoplasmic part // purine ribonucleotide binding // phosphorus metabolic process
ENSMUSG00000018830	Myh11	myosin, heavy polypeptide 11, smooth muscle Gene [Source:MGI Symbol;Acc:MGI:102643]	7	0.0343137	A_51_P362429	actin filament bundle // vesicle // catalytic activity // cytoplasmic part // purine ribonucleotide binding // actomyosin // extracellular matrix assembly
ENSMUSG00000015806	Qdpr	quinoid dihydropteridine reductase Gene [Source:MGI Symbol;Acc:MGI:97836]	7	0.0343137	A_51_P506513	oxidation-reduction process // catalytic activity // tetrahydrobiopterin metabolic process // cytoplasmic part // protein dimerization activity // cofactor binding // cell fraction
ENSMUSG00000015461	Atf6b	activating transcription factor 6 beta Gene [Source:MGI Symbol;Acc:MGI:105121]	7	0.0343137	A_51_P253537	response to biotic stimulus // response to external stimulus // nuclear matrix // cytoplasmic part // protein dimerization activity // response to chemical stimulus // regulation of cell cycle
ENSMUSG00000004040	Stat3	signal transducer and activator of transcription 3 Gene [Source:MGI Symbol;Acc:MGI:103038]	7	0.0343137	A_51_P201480	defense response // cytoplasmic part // protein dimerization activity // chemokine receptor binding // regulation of biological quality // plasma membrane // response to chemical stimulus
ENSMUSG00000003032	Klf4	Kruppel-like factor 4 (gut) Gene [Source:MGI Symbol;Acc:MGI:1342287]	7	0.0343137	A_51_P213544	regulation of cell proliferation // response to external stimulus // regulation of molecular function // regulation of ERK1 and ERK2 cascade // regulation of phosphorus metabolic process // response to chemical stimulus // epidermal cell differentiation
ENSMUSG00000002948	Map2k7	mitogen-activated protein kinase kinase 7 Gene [Source:MGI Symbol;Acc:MGI:1346871]	7	0.0343137	A_52_P70381	regulation of molecular function // catalytic activity // cytoplasmic part // purine ribonucleotide binding // regulation of cell death // regulation of phosphorus metabolic process // phosphorus metabolic process
ENSMUSG00000002289	Angptl4	angiopoietin-like 4 Gene [Source:MGI Symbol;Acc:MGI:1888999]	7	0.0343137	A_51_P338443	response to external stimulus // extracellular region part // regulation of molecular function // regulation of biological quality // regulation of cell death // response to chemical stimulus // extracellular region
ENSMUSG00000079547	H2-DMb1	histocompatibility 2, class II, locus Mb1 Gene [Source:MGI Symbol;Acc:MGI:95922]	6	0.0294118	A_52_P146877	MHC protein complex // immune response // cytoplasmic part // chaperone mediated protein folding requiring cofactor // antigen processing and presentation of peptide antigen // plasma membrane
ENSMUSG00000078853	Igtp	interferon gamma induced GTPase Gene [Source:MGI Symbol;Acc:MGI:107729]	6	0.0294118	A_51_P112355	small molecule metabolic process // heterocycle catabolic process // catalytic activity // cellular nitrogen compound catabolic process // cytoplasmic part // purine ribonucleotide binding
ENSMUSG00000071317	Bves	blood vessel epicardial substance Gene [Source:MGI Symbol;Acc:MGI:1346013]	6	0.0294118	A_52_P337126	regulation of molecular function // regulation of cellular component organization // biological adhesion // regulation of biological quality // plasma membrane // positive regulation of locomotion
ENSMUSG00000069919	Hba-a1	hemoglobin alpha, adult chain 1 Gene [Source:MGI Symbol;Acc:MGI:96015]	6	0.0294118	A_52_P278538	cytoplasmic part // reactive oxygen species metabolic process // regulation of biological quality // cell fraction // regulation of cell death // response to chemical stimulus
ENSMUSG00000069917	Hba-a2	hemoglobin alpha, adult chain 2 Gene [Source:MGI Symbol;Acc:MGI:96016]	6	0.0294118	A_52_P278538	cytoplasmic part // reactive oxygen species metabolic process // regulation of biological quality // cell fraction // regulation of cell death // response to chemical stimulus
ENSMUSG00000069805	Fbp1	fructose bisphosphatase 1 Gene [Source:MGI Symbol;Acc:MGI:95492]	6	0.0294118	A_51_P474701	small molecule metabolic process // catalytic activity // cytoplasmic part // cell fraction // response to chemical stimulus // phosphorus metabolic process
ENSMUSG00000068227	Il2rb	interleukin 2 receptor, beta chain Gene [Source:MGI Symbol;Acc:MGI:96550]	6	0.0294118	A_51_P286496	cytokine receptor activity // external side of plasma membrane // growth factor binding // regulation of cell death // plasma membrane // response to chemical stimulus
ENSMUSG00000062070	Pgk1	phosphoglycerate kinase 1 Gene [Source:MGI Symbol;Acc:MGI:97555]	6	0.0294118	A_51_P182828	small molecule metabolic process // catalytic activity // cytoplasmic part // purine ribonucleotide binding // cell fraction // phosphorus metabolic process
ENSMUSG00000061603	Akap6	A kinase (PRKA) anchor protein 6 Gene [Source:MGI Symbol;Acc:MGI:3050566]	6	0.0294118	A_51_P224362	regulation of molecular function // catalytic activity // regulation of protein kinase A signaling cascade // cytoplasmic part // regulation of phosphorus metabolic process // phosphorus metabolic process
ENSMUSG00000058355	Abce1	ATP-binding cassette, sub-family E (OABP), member 1 Gene [Source:MGI Symbol;Acc:MGI:1195458]	6	0.0294118	A_52_P471913	small molecule metabolic process // heterocycle catabolic process // catalytic activity // cellular nitrogen compound catabolic process // cytoplasmic part // purine ribonucleotide binding
ENSMUSG00000053004	Hrh1	histamine receptor H1 Gene [Source:MGI Symbol;Acc:MGI:107619]	6	0.0294118	A_52_P295712	metal ion transmembrane transporter activity // regulation of nitric oxide biosynthetic process // transition metal ion transport // cell fraction // plasma membrane // response to chemical stimulus
ENSMUSG00000052135	Foxo6	forkhead box O6 Gene [Source:MGI Symbol;Acc:MGI:2676586]	6	0.0294118	A_52_P589568	regulation of cell proliferation // regulation of molecular function // cytoplasmic part // negative regulation of angiogenesis // enzyme linked receptor protein signaling pathway // response to chemical stimulus
ENSMUSG00000049858	Suox	sulfite oxidase Gene [Source:MGI Symbol;Acc:MGI:2446117]	6	0.0294118	A_51_P249360	oxidation-reduction process // response to external stimulus // catalytic activity // cytoplasmic part // cofactor binding // response to chemical stimulus
ENSMUSG00000049608	Gpr55	G protein-coupled receptor 55 Gene [Source:MGI Symbol;Acc:MGI:2685064]	6	0.0294118	A_52_P382067	regulation of myeloid leukocyte differentiation // regulation of molecular function // regulation of biological quality // regulation of ERK1 and ERK2 cascade // negative regulation of myeloid cell differentiation // plasma membrane
ENSMUSG00000048120	Entpd1	ectonucleoside triphosphate diphosphohydrolase 1 Gene [Source:MGI Symbol;Acc:MGI:102805]	6	0.0294118	A_52_P21835	small molecule metabolic process // extracellular region part // heterocycle catabolic process // catalytic activity // cellular nitrogen compound catabolic process // purine ribonucleotide binding
ENSMUSG00000046402	Rbp1	retinol binding protein 1, cellular Gene [Source:MGI Symbol;Acc:MGI:97876]	6	0.0294118	A_52_P418791	small molecule metabolic process // response to external stimulus // regulation of myeloid leukocyte differentiation // regulation of biological quality // response to chemical stimulus // retinol binding
ENSMUSG00000042349	Ikbke	inhibitor of kappaB kinase epsilon Gene [Source:MGI Symbol;Acc:MGI:1929612]	6	0.0294118	A_51_P222280	catalytic activity // cytoplasmic part // purine ribonucleotide binding // regulation of cell death // receptor signaling protein activity // phosphorus metabolic process
ENSMUSG00000040809	Chi3l3	chitinase 3-like 3 Gene [Source:MGI Symbol;Acc:MGI:1330860]	6	0.0294118	A_52_P428599|A_51_P167292	vesicle // defense response // catalytic activity // cytoplasmic part // chitin catabolic process // extracellular region
ENSMUSG00000040084	Bub1b	budding uninhibited by benzimidazoles 1 homolog, beta (S. cerevisiae) Gene [Source:MGI Symbol;Acc:MGI:1333889]	6	0.0294118	A_51_P490509	regulation of molecular function // catalytic activity // cytoplasmic part // purine ribonucleotide binding // protein localization to chromosome // phosphorus metabolic process
ENSMUSG00000038648	Creb3l2	cAMP responsive element binding protein 3-like 2 Gene [Source:MGI Symbol;Acc:MGI:2442695]	6	0.0294118	A_52_P343856	chondrocyte differentiation // cartilage development // response to biotic stimulus // cytoplasmic part // protein dimerization activity // response to chemical stimulus
ENSMUSG00000038541	Srd5a2	steroid 5 alpha-reductase 2 Gene [Source:MGI Symbol;Acc:MGI:2150380]	6	0.0294118	A_51_P497006	oxidation-reduction process // catalytic activity // cytoplasmic part // regulation of biological quality // cell fraction // response to chemical stimulus
ENSMUSG00000036545	Adamts2	a disintegrin-like and metallopeptidase (reprolysin type) with thrombospondin type 1 motif, 2 Gene [Source:MGI Symbol;Acc:MGI:1347356]	6	0.0294118	A_51_P227222	collagen fibril organization // extracellular region part // catalytic activity // collagen metabolic process // multicellular organismal catabolic process // extracellular region
ENSMUSG00000034459	Ifit1	interferon-induced protein with tetratricopeptide repeats 1 Gene [Source:MGI Symbol;Acc:MGI:99450]	6	0.0294118	A_51_P327751	intracellular protein transport in other organism involved in symbiotic interaction // response to biotic stimulus // regulation of molecular function // regulation of viral genome replication // negative regulation of viral reproduction // response to chemical stimulus
ENSMUSG00000032599	Ip6k2	inositol hexaphosphate kinase 2 Gene [Source:MGI Symbol;Acc:MGI:1923750]	6	0.0294118	A_52_P78033	catalytic activity // purine ribonucleotide binding // regulation of cellular component organization // negative regulation of growth // regulation of cell death // phosphorus metabolic process
ENSMUSG00000031934	Panx1	pannexin 1 Gene [Source:MGI Symbol;Acc:MGI:1860055]	6	0.0294118	A_51_P135340	positive regulation of interleukin-1 beta secretion // cytoplasmic part // protein dimerization activity // regulation of interleukin-1 alpha production // plasma membrane // response to chemical stimulus
ENSMUSG00000031844	Hsd17b2	hydroxysteroid (17-beta) dehydrogenase 2 Gene [Source:MGI Symbol;Acc:MGI:1096386]	6	0.0294118	A_51_P441914	oxidation-reduction process // response to external stimulus // catalytic activity // regulation of biological quality // cell fraction // response to chemical stimulus
ENSMUSG00000031530	Dusp4	dual specificity phosphatase 4 Gene [Source:MGI Symbol;Acc:MGI:2442191]	6	0.0294118	A_51_P518051	regulation of molecular function // catalytic activity // cell fraction // regulation of phosphorus metabolic process // response to chemical stimulus // phosphorus metabolic process
ENSMUSG00000031389	Arhgap4	Rho GTPase activating protein 4 Gene [Source:MGI Symbol;Acc:MGI:2159577]	6	0.0294118	A_51_P339822	regulation of molecular function // cytoplasmic part // regulation of cellular component organization // negative regulation of growth // Ras GTPase activator activity // regulation of cell death
ENSMUSG00000031349	Nsdhl	NAD(P) dependent steroid dehydrogenase-like Gene [Source:MGI Symbol;Acc:MGI:1099438]	6	0.0294118	A_51_P326942	labyrinthine layer blood vessel development // small molecule metabolic process // oxidation-reduction process // catalytic activity // cytoplasmic part // cofactor binding
ENSMUSG00000030739	Myh14	myosin, heavy polypeptide 14 Gene [Source:MGI Symbol;Acc:MGI:1919210]	6	0.0294118	A_51_P318580	actin filament bundle // catalytic activity // purine ribonucleotide binding // regulation of cellular component organization // actomyosin // regulation of biological quality
ENSMUSG00000030246	Ldhb	lactate dehydrogenase B Gene [Source:MGI Symbol;Acc:MGI:96763]	6	0.0294118	A_51_P409173	small molecule metabolic process // oxidation-reduction process // catalytic activity // cytoplasmic part // cofactor binding // cell fraction
ENSMUSG00000028980	H6pd	hexose-6-phosphate dehydrogenase (glucose 1-dehydrogenase) Gene [Source:MGI Symbol;Acc:MGI:2140356]	6	0.0294118	A_51_P321643	small molecule metabolic process // oxidation-reduction process // catalytic activity // cytoplasmic part // cofactor binding // cell fraction
ENSMUSG00000028214	Gem	GTP binding protein (gene overexpressed in skeletal muscle) Gene [Source:MGI Symbol;Acc:MGI:99844]	6	0.0294118	A_51_P318192	small molecule metabolic process // heterocycle catabolic process // catalytic activity // cellular nitrogen compound catabolic process // purine ribonucleotide binding // plasma membrane
ENSMUSG00000028179	Cth	cystathionase (cystathionine gamma-lyase) Gene [Source:MGI Symbol;Acc:MGI:1339968]	6	0.0294118	A_51_P431737	small molecule metabolic process // regulation of cell proliferation // catalytic activity // regulation of cellular component organization // cofactor binding // negative regulation of growth
ENSMUSG00000028003	Lrat	lecithin-retinol acyltransferase (phosphatidylcholine-retinol-O-acyltransferase) Gene [Source:MGI Symbol;Acc:MGI:1891259]	6	0.0294118	A_52_P669005	small molecule metabolic process // catalytic activity // cytoplasmic part // regulation of biological quality // cell fraction // retinol binding
ENSMUSG00000027360	Hdc	histidine decarboxylase Gene [Source:MGI Symbol;Acc:MGI:96062]	6	0.0294118	A_51_P254656	small molecule metabolic process // heterocycle catabolic process // catalytic activity // cytoplasmic part // cofactor binding // cell fraction
ENSMUSG00000027068	Dhrs9	dehydrogenase/reductase (SDR family) member 9 Gene [Source:MGI Symbol;Acc:MGI:2442798]	6	0.0294118	A_52_P572476	small molecule metabolic process // oxidation-reduction process // catalytic activity // cytoplasmic part // regulation of biological quality // cell fraction
ENSMUSG00000026558	Uck2	uridine-cytidine kinase 2 Gene [Source:MGI Symbol;Acc:MGI:1931744]	6	0.0294118	A_51_P398878	small molecule metabolic process // catalytic activity // cytoplasmic part // purine ribonucleotide binding // cell fraction // phosphorus metabolic process
ENSMUSG00000025993	Slc40a1	solute carrier family 40 (iron-regulated transporter), member 1 Gene [Source:MGI Symbol;Acc:MGI:1315204]	6	0.0294118	A_51_P389988	vesicle // metal ion transmembrane transporter activity // cytoplasmic part // transition metal ion transport // regulation of biological quality // plasma membrane
ENSMUSG00000025357	Dgka	diacylglycerol kinase, alpha Gene [Source:MGI Symbol;Acc:MGI:102952]	6	0.0294118	A_52_P88695	regulation of molecular function // catalytic activity // cytoplasmic part // purine ribonucleotide binding // regulation of phosphorus metabolic process // plasma membrane
ENSMUSG00000024892	Pcx	pyruvate carboxylase Gene [Source:MGI Symbol;Acc:MGI:97520]	6	0.0294118	A_51_P480578	small molecule metabolic process // biotin binding // catalytic activity // cytoplasmic part // purine ribonucleotide binding // cell fraction
ENSMUSG00000023336	Wfdc1	WAP four-disulfide core domain 1 Gene [Source:MGI Symbol;Acc:MGI:1915116]	6	0.0294118	A_51_P194498	regulation of cell proliferation // extracellular region part // regulation of molecular function // regulation of cellular component organization // response to chemical stimulus // extracellular region
ENSMUSG00000023073	Slc10a2	solute carrier family 10, member 2 Gene [Source:MGI Symbol;Acc:MGI:1201406]	6	0.0294118	A_51_P243755	bile acid and bile salt transport // sodium ion export // bile acid transmembrane transporter activity // metal ion transmembrane transporter activity // organic anion transport // symporter activity
ENSMUSG00000022971	Ifnar2	interferon (alpha and beta) receptor 2 Gene [Source:MGI Symbol;Acc:MGI:1098243]	6	0.0294118	A_51_P338924	cytokine receptor activity // extracellular region part // regulation of biological quality // plasma membrane // response to chemical stimulus // extracellular region
ENSMUSG00000022622	Acr	acrosin prepropeptide Gene [Source:MGI Symbol;Acc:MGI:87884]	6	0.0294118	A_51_P269273	vesicle // response to biotic stimulus // regulation of molecular function // catalytic activity // cytoplasmic part // response to chemical stimulus
ENSMUSG00000022360	Atad2	ATPase family, AAA domain containing 2 Gene [Source:MGI Symbol;Acc:MGI:1917722]	6	0.0294118	A_51_P343129	small molecule metabolic process // heterocycle catabolic process // catalytic activity // cellular nitrogen compound catabolic process // cytoplasmic part // purine ribonucleotide binding
ENSMUSG00000022114	Spry2	sprouty homolog 2 (Drosophila) Gene [Source:MGI Symbol;Acc:MGI:1345138]	6	0.0294118	A_52_P368532	regulation of cell proliferation // regulation of molecular function // cytoplasmic part // regulation of ERK1 and ERK2 cascade // regulation of phosphorus metabolic process // plasma membrane
ENSMUSG00000021983	Atp8a2	ATPase, aminophospholipid transporter-like, class I, type 8A, member 2 Gene [Source:MGI Symbol;Acc:MGI:1354710]	6	0.0294118	A_51_P305628	small molecule metabolic process // phospholipid transport // heterocycle catabolic process // catalytic activity // cellular nitrogen compound catabolic process // purine ribonucleotide binding
ENSMUSG00000021493	Pdlim7	PDZ and LIM domain 7 Gene [Source:MGI Symbol;Acc:MGI:1914649]	6	0.0294118	A_51_P515768	actin filament bundle // ossification // regulation of ossification // actomyosin // actin cytoskeleton // ruffle
ENSMUSG00000021196	Pfkp	phosphofructokinase, platelet Gene [Source:MGI Symbol;Acc:MGI:1891833]	6	0.0294118	A_51_P378856	small molecule metabolic process // catalytic activity // cytoplasmic part // purine ribonucleotide binding // cell fraction // phosphorus metabolic process
ENSMUSG00000020321	Mdh1	malate dehydrogenase 1, NAD (soluble) Gene [Source:MGI Symbol;Acc:MGI:97051]	6	0.0294118	A_51_P218179	small molecule metabolic process // oxidation-reduction process // catalytic activity // cytoplasmic part // cofactor binding // cell fraction
ENSMUSG00000019302	Atp6v0a1	ATPase, H+ transporting, lysosomal V0 subunit A1 Gene [Source:MGI Symbol;Acc:MGI:103286]	6	0.0294118	A_52_P399998	small molecule metabolic process // vesicle // thyroid hormone receptor binding // cytoplasmic part // transition metal ion transport // plasma membrane
ENSMUSG00000019122	Ccl9	chemokine (C-C motif) ligand 9 Gene [Source:MGI Symbol;Acc:MGI:104533]	6	0.0294118	A_51_P185660	response to external stimulus // extracellular region part // immune response // chemokine receptor binding // response to chemical stimulus // extracellular region
ENSMUSG00000016763	Scube1	signal peptide, CUB domain, EGF-like 1 Gene [Source:MGI Symbol;Acc:MGI:1890616]	6	0.0294118	A_51_P447595	extracellular region part // external side of plasma membrane // protein dimerization activity // cell surface // plasma membrane // extracellular region
ENSMUSG00000015437	Gzmb	granzyme B Gene [Source:MGI Symbol;Acc:MGI:109267]	6	0.0294118	A_51_P333274	catalytic activity // immune response // cytoplasmic part // cell killing // regulation of cell death // lymphocyte mediated immunity
ENSMUSG00000015085	Entpd2	ectonucleoside triphosphate diphosphohydrolase 2 Gene [Source:MGI Symbol;Acc:MGI:1096863]	6	0.0294118	A_51_P112932	small molecule metabolic process // extracellular region part // heterocycle catabolic process // catalytic activity // cellular nitrogen compound catabolic process // purine ribonucleotide binding
ENSMUSG00000009621	Vav2	vav 2 oncogene Gene [Source:MGI Symbol;Acc:MGI:102718]	6	0.0294118	A_52_P625296	epidermal growth factor receptor binding // regulation of molecular function // cytoplasmic part // regulation of cell death // regulation of phosphorus metabolic process // plasma membrane
ENSMUSG00000009394	Syn2	synapsin II Gene [Source:MGI Symbol;Acc:MGI:103020]	6	0.0294118	A_51_P346491	vesicle // catalytic activity // cytoplasmic part // purine ribonucleotide binding // protein dimerization activity // regulation of biological quality
ENSMUSG00000007872	Id3	inhibitor of DNA binding 3 Gene [Source:MGI Symbol;Acc:MGI:96398]	6	0.0294118	A_51_P380178	epithelial cell differentiation // regulation of molecular function // regulation of ossification // regulation of cell death // response to chemical stimulus // regulation of cell cycle
ENSMUSG00000006641	Slc5a6	solute carrier family 5 (sodium-dependent vitamin transporter), member 6 Gene [Source:MGI Symbol;Acc:MGI:2660847]	6	0.0294118	A_52_P55661	sodium ion export // metal ion transmembrane transporter activity // vitamin transporter activity // brush border membrane // symporter activity // vitamin transport
ENSMUSG00000005800	Mmp8	matrix metallopeptidase 8 Gene [Source:MGI Symbol;Acc:MGI:1202395]	6	0.0294118	A_51_P231320	ossification // extracellular region part // catalytic activity // collagen metabolic process // multicellular organismal catabolic process // extracellular region
ENSMUSG00000004951	Hspb1	heat shock protein 1 Gene [Source:MGI Symbol;Acc:MGI:96240]	6	0.0294118	A_52_P404533	response to biotic stimulus // cytoplasmic part // cell surface // response to heat // cell fraction // plasma membrane
ENSMUSG00000003849	Nqo1	NAD(P)H dehydrogenase, quinone 1 Gene [Source:MGI Symbol;Acc:MGI:103187]	6	0.0294118	A_51_P424338	oxidation-reduction process // regulation of molecular function // catalytic activity // cofactor binding // regulation of cell death // response to chemical stimulus
ENSMUSG00000003559	As3mt	arsenic (+3 oxidation state) methyltransferase Gene [Source:MGI Symbol;Acc:MGI:1929882]	6	0.0294118	A_52_P214479	small molecule metabolic process // catalytic activity // cytoplasmic part // toxin metabolic process // cell fraction // response to chemical stimulus
ENSMUSG00000000184	Ccnd2	cyclin D2 Gene [Source:MGI Symbol;Acc:MGI:88314]	6	0.0294118	A_52_P53906	regulation of cell proliferation // regulation of molecular function // liver development // regulation of phosphorus metabolic process // response to chemical stimulus // regulation of cell cycle
ENSMUSG00000000154	Slc22a18	solute carrier family 22 (organic cation transporter), member 18 Gene [Source:MGI Symbol;Acc:MGI:1336884]	6	0.0294118	A_51_P165882	drug transmembrane transporter activity // organic anion transport // cytoplasmic part // symporter activity // drug transport // plasma membrane
ENSMUSG00000074183	Gsta1	glutathione S-transferase, alpha 1 (Ya) Gene [Source:MGI Symbol;Acc:MGI:1095417]	5	0.0245098	A_52_P458682|A_51_P305140	small molecule metabolic process // catalytic activity // cytoplasmic part // response to chemical stimulus // glutathione binding
ENSMUSG00000067212	H2-T23	histocompatibility 2, T region locus 23 Gene [Source:MGI Symbol;Acc:MGI:95957]	5	0.0245098	A_51_P237754	positive regulation of adaptive immune response based on somatic recombination of immune receptors built from immunoglobulin superfamily domains // MHC protein complex // antigen processing and presentation of endogenous antigen // immune response // antigen processing and presentation of peptide antigen
ENSMUSG00000062345	Serpinb2	serine (or cysteine) peptidase inhibitor, clade B, member 2 Gene [Source:MGI Symbol;Acc:MGI:97609]	5	0.0245098	A_51_P101146	extracellular region part // regulation of molecular function // catalytic activity // cytoplasmic part // extracellular region
ENSMUSG00000061838	Suclg2	succinate-Coenzyme A ligase, GDP-forming, beta subunit Gene [Source:MGI Symbol;Acc:MGI:1306824]	5	0.0245098	A_52_P58181	small molecule metabolic process // catalytic activity // cytoplasmic part // purine ribonucleotide binding // protein dimerization activity
ENSMUSG00000060586	H2-Eb1	histocompatibility 2, class II antigen E beta Gene [Source:MGI Symbol;Acc:MGI:95901]	5	0.0245098	A_51_P393226	MHC protein complex // immune response // cytoplasmic part // antigen processing and presentation of peptide antigen // plasma membrane
ENSMUSG00000058818	Lilrb3	leukocyte immunoglobulin-like receptor, subfamily B (with TM and ITIM domains), member 3 Gene [Source:MGI Symbol;Acc:MGI:894311]	5	0.0245098	A_51_P445726	myeloid leukocyte activation // immune response // regulation of biological quality // lymphocyte mediated immunity // response to chemical stimulus
ENSMUSG00000057933	Gsta2	glutathione S-transferase, alpha 2 (Yc2) Gene [Source:MGI Symbol;Acc:MGI:95863]	5	0.0245098	A_52_P458682|A_51_P305140	small molecule metabolic process // catalytic activity // cytoplasmic part // response to chemical stimulus // glutathione binding
ENSMUSG00000057337	Chst3	carbohydrate (chondroitin 6/keratan) sulfotransferase 3 Gene [Source:MGI Symbol;Acc:MGI:1858224]	5	0.0245098	A_52_P390944	axon regeneration // catalytic activity // cytoplasmic part // regulation of biological quality // positive regulation of cellular component movement
ENSMUSG00000050737	Ptges	prostaglandin E synthase Gene [Source:MGI Symbol;Acc:MGI:1927593]	5	0.0245098	A_51_P312327	small molecule metabolic process // regulation of cell proliferation // catalytic activity // cell fraction // glutathione binding
ENSMUSG00000050359	Sprr1a	small proline-rich protein 1A Gene [Source:MGI Symbol;Acc:MGI:106660]	5	0.0245098	A_51_P139678	epithelial cell differentiation // peptide cross-linking // keratinization // cornified envelope // epidermal cell differentiation
ENSMUSG00000050232	Cxcr3	chemokine (C-X-C motif) receptor 3 Gene [Source:MGI Symbol;Acc:MGI:1277207]	5	0.0245098	A_51_P319022	external side of plasma membrane // C-X-C chemokine receptor activity // regulation of biological quality // plasma membrane // C-C chemokine binding
ENSMUSG00000050092	Sprr2b	small proline-rich protein 2B Gene [Source:MGI Symbol;Acc:MGI:1330352]	5	0.0245098	A_51_P459894	epithelial cell differentiation // keratinization // response to chemical stimulus // cornified envelope // epidermal cell differentiation
ENSMUSG00000048027	Rgmb	RGM domain family, member B Gene [Source:MGI Symbol;Acc:MGI:1916049]	5	0.0245098	A_51_P501757	anchored to membrane // cytoplasmic part // biological adhesion // enzyme linked receptor protein signaling pathway // plasma membrane
ENSMUSG00000047562	Mmp10	matrix metallopeptidase 10 Gene [Source:MGI Symbol;Acc:MGI:97007]	5	0.0245098	A_51_P120830	extracellular region part // catalytic activity // collagen metabolic process // multicellular organismal catabolic process // extracellular region
ENSMUSG00000046768	Rhoj	ras homolog gene family, member J Gene [Source:MGI Symbol;Acc:MGI:1931551]	5	0.0245098	A_51_P157193	catalytic activity // purine ribonucleotide binding // regulation of cellular component organization // regulation of biological quality // plasma membrane
ENSMUSG00000043421	2310016C08Rik	RIKEN cDNA 2310016C08 gene Gene [Source:MGI Symbol;Acc:MGI:1916823]	5	0.0245098	A_51_P439085	vesicle // regulation of cell proliferation // extracellular region part // cytoplasmic part // cell surface
ENSMUSG00000042410	Agps	alkylglycerone phosphate synthase Gene [Source:MGI Symbol;Acc:MGI:2443065]	5	0.0245098	A_52_P276719	catalytic activity // cytoplasmic part // cofactor binding // plasma membrane // response to chemical stimulus
ENSMUSG00000041660	Bbox1	butyrobetaine (gamma), 2-oxoglutarate dioxygenase 1 (gamma-butyrobetaine hydroxylase) Gene [Source:MGI Symbol;Acc:MGI:1891372]	5	0.0245098	A_51_P446570	small molecule metabolic process // oxidation-reduction process // catalytic activity // cytoplasmic part // actin cytoskeleton
ENSMUSG00000041408	Wapal	wings apart-like homolog (Drosophila) Gene [Source:MGI Symbol;Acc:MGI:2675859]	5	0.0245098	A_51_P160625	regulation of molecular function // regulation of cellular component organization // protein localization to chromosome // response to chemical stimulus // regulation of cell cycle
ENSMUSG00000040675	Mthfd1l	methylenetetrahydrofolate dehydrogenase (NADP+ dependent) 1-like Gene [Source:MGI Symbol;Acc:MGI:1924836]	5	0.0245098	A_52_P167278	small molecule metabolic process // catalytic activity // cytoplasmic part // purine ribonucleotide binding // protein dimerization activity
ENSMUSG00000040660	Cyp2b9	cytochrome P450, family 2, subfamily b, polypeptide 9 Gene [Source:MGI Symbol;Acc:MGI:88600]	5	0.0245098	A_52_P256914	oxidation-reduction process // catalytic activity // cytoplasmic part // cell fraction // response to chemical stimulus
ENSMUSG00000040648	Ppip5k2	diphosphoinositol pentakisphosphate kinase 2 Gene [Source:MGI Symbol;Acc:MGI:2142810]	5	0.0245098	A_52_P113640	small molecule metabolic process // catalytic activity // cytoplasmic part // purine ribonucleotide binding // phosphorus metabolic process
ENSMUSG00000040511	Pvr	poliovirus receptor Gene [Source:MGI Symbol;Acc:MGI:107741]	5	0.0245098	A_52_P628590	positive regulation of adaptive immune response based on somatic recombination of immune receptors built from immunoglobulin superfamily domains // biological adhesion // cell surface // regulation of natural killer cell mediated immunity // plasma membrane
ENSMUSG00000039883	Lrrc17	leucine rich repeat containing 17 Gene [Source:MGI Symbol;Acc:MGI:1921761]	5	0.0245098	A_51_P301930	ossification // extracellular region part // regulation of myeloid leukocyte differentiation // negative regulation of myeloid cell differentiation // extracellular region
ENSMUSG00000039450	Dcxr	dicarbonyl L-xylulose reductase Gene [Source:MGI Symbol;Acc:MGI:1915130]	5	0.0245098	A_51_P181312	small molecule metabolic process // oxidation-reduction process // catalytic activity // brush border // plasma membrane
ENSMUSG00000039354	Smarcal1	SWI/SNF related matrix associated, actin dependent regulator of chromatin, subfamily a-like 1 Gene [Source:MGI Symbol;Acc:MGI:1859183]	5	0.0245098	A_52_P655532	small molecule metabolic process // heterocycle catabolic process // catalytic activity // cellular nitrogen compound catabolic process // purine ribonucleotide binding
ENSMUSG00000038539	Atf5	activating transcription factor 5 Gene [Source:MGI Symbol;Acc:MGI:2141857]	5	0.0245098	A_51_P269216	regulation of cell proliferation // negative regulation of astrocyte differentiation // protein dimerization activity // regulation of cell death // regulation of cell cycle
ENSMUSG00000038518	Jarid2	jumonji, AT rich interactive domain 2 Gene [Source:MGI Symbol;Acc:MGI:104813]	5	0.0245098	A_51_P264073	stem cell differentiation // regulation of cell proliferation // catalytic activity // regulation of cellular component organization // liver development
ENSMUSG00000038213	Tapbpl	TAP binding protein-like Gene [Source:MGI Symbol;Acc:MGI:2384853]	5	0.0245098	A_51_P505795	antigen processing and presentation of endogenous antigen // cytoplasmic part // cell fraction // antigen processing and presentation of peptide antigen // plasma membrane
ENSMUSG00000037722	Gnpnat1	glucosamine-phosphate N-acetyltransferase 1 Gene [Source:MGI Symbol;Acc:MGI:1858963]	5	0.0245098	A_51_P219542	small molecule metabolic process // catalytic activity // cytoplasmic part // cell fraction // liver development
ENSMUSG00000037548	H2-DMb2	histocompatibility 2, class II, locus Mb2 Gene [Source:MGI Symbol;Acc:MGI:95923]	5	0.0245098	A_52_P146877	MHC protein complex // immune response // cytoplasmic part // chaperone mediated protein folding requiring cofactor // antigen processing and presentation of peptide antigen
ENSMUSG00000037379	Spon2	spondin 2, extracellular matrix protein Gene [Source:MGI Symbol;Acc:MGI:1923724]	5	0.0245098	A_52_P381484	extracellular region part // defense response // immune response // biological adhesion // extracellular region
ENSMUSG00000037337	Map4k1	mitogen-activated protein kinase kinase kinase kinase 1 Gene [Source:MGI Symbol;Acc:MGI:1346882]	5	0.0245098	A_52_P552589	regulation of molecular function // catalytic activity // purine ribonucleotide binding // receptor signaling protein activity // phosphorus metabolic process
ENSMUSG00000036879	Phkb	phosphorylase kinase beta Gene [Source:MGI Symbol;Acc:MGI:97578]	5	0.0245098	A_52_P513347	oxidation-reduction process // catalytic activity // cytoplasmic part // plasma membrane // phosphorus metabolic process
ENSMUSG00000035266	Helq	helicase, POLQ-like Gene [Source:MGI Symbol;Acc:MGI:2176740]	5	0.0245098	A_52_P421918	small molecule metabolic process // heterocycle catabolic process // catalytic activity // cellular nitrogen compound catabolic process // purine ribonucleotide binding
ENSMUSG00000035186	Ubd	ubiquitin D Gene [Source:MGI Symbol;Acc:MGI:1344410]	5	0.0245098	A_52_P338066	myeloid leukocyte activation // regulation of cellular component organization // regulation of cell death // response to chemical stimulus // regulation of cell cycle
ENSMUSG00000034617	Mtrr	5-methyltetrahydrofolate-homocysteine methyltransferase reductase Gene [Source:MGI Symbol;Acc:MGI:1891037]	5	0.0245098	A_52_P296208	small molecule metabolic process // oxidation-reduction process // catalytic activity // cofactor binding // regulation of biological quality
ENSMUSG00000034282	Evpl	envoplakin Gene [Source:MGI Symbol;Acc:MGI:107507]	5	0.0245098	A_51_P324834	epithelial cell differentiation // peptide cross-linking // keratinization // cornified envelope // epidermal cell differentiation
ENSMUSG00000034154	Ino80	INO80 homolog (S. cerevisiae) Gene [Source:MGI Symbol;Acc:MGI:1915392]	5	0.0245098	A_52_P354363	small molecule metabolic process // heterocycle catabolic process // catalytic activity // cellular nitrogen compound catabolic process // purine ribonucleotide binding
ENSMUSG00000033826	Dnahc8	dynein, axonemal, heavy chain 8 Gene [Source:MGI Symbol;Acc:MGI:107714]	5	0.0245098	A_51_P326631	small molecule metabolic process // heterocycle catabolic process // catalytic activity // cellular nitrogen compound catabolic process // purine ribonucleotide binding
ENSMUSG00000033526	Ppip5k1	diphosphoinositol pentakisphosphate kinase 1 Gene [Source:MGI Symbol;Acc:MGI:2443281]	5	0.0245098	A_52_P629821	small molecule metabolic process // catalytic activity // cytoplasmic part // purine ribonucleotide binding // phosphorus metabolic process
ENSMUSG00000033059	Pygb	brain glycogen phosphorylase Gene [Source:MGI Symbol;Acc:MGI:97828]	5	0.0245098	A_52_P350664	oxidation-reduction process // catalytic activity // protein dimerization activity // cofactor binding // cell fraction
ENSMUSG00000032334	Loxl1	lysyl oxidase-like 1 Gene [Source:MGI Symbol;Acc:MGI:106096]	5	0.0245098	A_51_P304239	oxidation-reduction process // extracellular region part // catalytic activity // copper ion binding // extracellular region
ENSMUSG00000030966	Trim21	tripartite motif-containing 21 Gene [Source:MGI Symbol;Acc:MGI:106657]	5	0.0245098	A_52_P640484	regulation of molecular function // catalytic activity // cytoplasmic part // regulation of biological quality // regulation of cell cycle
ENSMUSG00000030759	Far1	fatty acyl CoA reductase 1 Gene [Source:MGI Symbol;Acc:MGI:1914670]	5	0.0245098	A_51_P407638	small molecule metabolic process // oxidation-reduction process // catalytic activity // cytoplasmic part // cofactor binding
ENSMUSG00000030491	Tdrd12	tudor domain containing 12 Gene [Source:MGI Symbol;Acc:MGI:1919231]	5	0.0245098	A_51_P312949	small molecule metabolic process // heterocycle catabolic process // catalytic activity // cellular nitrogen compound catabolic process // purine ribonucleotide binding
ENSMUSG00000030067	Foxp1	forkhead box P1 Gene [Source:MGI Symbol;Acc:MGI:1914004]	5	0.0245098	A_52_P276792	regulation of cell proliferation // regulation of production of molecular mediator of immune response // regulation of molecular function // smooth muscle tissue development // protein dimerization activity
ENSMUSG00000029700	Slc13a1	solute carrier family 13 (sodium/sulfate symporters), member 1 Gene [Source:MGI Symbol;Acc:MGI:1859937]	5	0.0245098	A_51_P395695	sodium ion export // metal ion transmembrane transporter activity // organic anion transport // symporter activity // plasma membrane
ENSMUSG00000029436	Mmp17	matrix metallopeptidase 17 Gene [Source:MGI Symbol;Acc:MGI:1346076]	5	0.0245098	A_51_P508770	anchored to membrane // extracellular region part // catalytic activity // plasma membrane // extracellular region
ENSMUSG00000029283	Cdc7	cell division cycle 7 (S. cerevisiae) Gene [Source:MGI Symbol;Acc:MGI:1309511]	5	0.0245098	A_51_P206616	regulation of cell proliferation // catalytic activity // purine ribonucleotide binding // regulation of cell cycle // phosphorus metabolic process
ENSMUSG00000029148	Nrbp1	nuclear receptor binding protein 1 Gene [Source:MGI Symbol;Acc:MGI:2183436]	5	0.0245098	A_52_P460257	catalytic activity // cytoplasmic part // purine ribonucleotide binding // protein dimerization activity // phosphorus metabolic process
ENSMUSG00000028860	Sytl1	synaptotagmin-like 1 Gene [Source:MGI Symbol;Acc:MGI:1933365]	5	0.0245098	A_51_P485731	vesicle // regulation of molecular function // cytoplasmic part // cell fraction // plasma membrane
ENSMUSG00000028832	Stmn1	stathmin 1 Gene [Source:MGI Symbol;Acc:MGI:96739]	5	0.0245098	A_52_P319161	response to biotic stimulus // cytoplasmic part // regulation of cellular component organization // cell fraction // positive regulation of cellular component movement
ENSMUSG00000028479	Gne	glucosamine Gene [Source:MGI Symbol;Acc:MGI:1354951]	5	0.0245098	A_52_P188099	small molecule metabolic process // catalytic activity // cytoplasmic part // purine ribonucleotide binding // phosphorus metabolic process
ENSMUSG00000028032	Papss1	3'-phosphoadenosine 5'-phosphosulfate synthase 1 Gene [Source:MGI Symbol;Acc:MGI:1330587]	5	0.0245098	A_51_P196127	small molecule metabolic process // catalytic activity // cytoplasmic part // purine ribonucleotide binding // phosphorus metabolic process
ENSMUSG00000027870	Hao2	hydroxyacid oxidase 2 Gene [Source:MGI Symbol;Acc:MGI:96012]	5	0.0245098	A_51_P114722	small molecule metabolic process // oxidation-reduction process // catalytic activity // cytoplasmic part // cofactor binding
ENSMUSG00000027777	Schip1	schwannomin interacting protein 1 Gene [Source:MGI Symbol;Acc:MGI:1353557]	5	0.0245098	A_51_P163252	skeletal system morphogenesis // smooth muscle tissue development // protein dimerization activity // regulation of biological quality // enzyme linked receptor protein signaling pathway
ENSMUSG00000027435	Cd93	CD93 antigen Gene [Source:MGI Symbol;Acc:MGI:106664]	5	0.0245098	A_51_P238722	vesicle // cytoplasmic part // biological adhesion // cell surface // plasma membrane
ENSMUSG00000026888	Grb14	growth factor receptor bound protein 14 Gene [Source:MGI Symbol;Acc:MGI:1355324]	5	0.0245098	A_51_P517215	cytoplasmic part // cell fraction // enzyme linked receptor protein signaling pathway // plasma membrane // response to chemical stimulus
ENSMUSG00000026450	Chit1	chitinase 1 (chitotriosidase) Gene [Source:MGI Symbol;Acc:MGI:1919134]	5	0.0245098	A_51_P253074	extracellular region part // catalytic activity // cytoplasmic part // chitin catabolic process // extracellular region
ENSMUSG00000026354	Lct	lactase Gene [Source:MGI Symbol;Acc:MGI:104576]	5	0.0245098	A_52_P164797	response to external stimulus // catalytic activity // brush border // plasma membrane // response to chemical stimulus
ENSMUSG00000025213	Kazald1	Kazal-type serine peptidase inhibitor domain 1 Gene [Source:MGI Symbol;Acc:MGI:2147606]	5	0.0245098	A_51_P493522	ossification // extracellular region part // growth factor binding // regulation of cellular component organization // extracellular region
ENSMUSG00000024935	Slc1a1	solute carrier family 1 (neuronal/epithelial high affinity glutamate transporter, system Xag), member 1 Gene [Source:MGI Symbol;Acc:MGI:105083]	5	0.0245098	A_52_P637988	sodium ion export // metal ion transmembrane transporter activity // organic anion transport // L-amino acid import // symporter activity
ENSMUSG00000024712	Rfk	riboflavin kinase Gene [Source:MGI Symbol;Acc:MGI:1914688]	5	0.0245098	A_52_P447206	small molecule metabolic process // catalytic activity // cytoplasmic part // purine ribonucleotide binding // phosphorus metabolic process
ENSMUSG00000024665	Fads2	fatty acid desaturase 2 Gene [Source:MGI Symbol;Acc:MGI:1930079]	5	0.0245098	A_51_P364609	small molecule metabolic process // oxidation-reduction process // catalytic activity // cytoplasmic part // cell fraction
ENSMUSG00000024308	Tapbp	TAP binding protein Gene [Source:MGI Symbol;Acc:MGI:1201689]	5	0.0245098	A_52_P684830	TAP binding // antigen processing and presentation of endogenous antigen // defense response // cytoplasmic part // antigen processing and presentation of peptide antigen
ENSMUSG00000023963	Cyp39a1	cytochrome P450, family 39, subfamily a, polypeptide 1 Gene [Source:MGI Symbol;Acc:MGI:1927096]	5	0.0245098	A_52_P557265	small molecule metabolic process // oxidation-reduction process // catalytic activity // cytoplasmic part // cell fraction
ENSMUSG00000023905	Tnfrsf12a	tumor necrosis factor receptor superfamily, member 12a Gene [Source:MGI Symbol;Acc:MGI:1351484]	5	0.0245098	A_51_P131408	regulation of cellular component organization // biological adhesion // cell surface // ruffle // plasma membrane
ENSMUSG00000023800	Tiam2	T-cell lymphoma invasion and metastasis 2 Gene [Source:MGI Symbol;Acc:MGI:1344338]	5	0.0245098	A_51_P256066	regulation of molecular function // cytoplasmic part // cell fraction // regulation of cell death // receptor signaling protein activity
ENSMUSG00000023132	Gzma	granzyme A Gene [Source:MGI Symbol;Acc:MGI:109266]	5	0.0245098	A_51_P162794	regulation of molecular function // catalytic activity // protein dimerization activity // regulation of cell death // extracellular region
ENSMUSG00000023070	Rgn	regucalcin Gene [Source:MGI Symbol;Acc:MGI:108024]	5	0.0245098	A_51_P157462	regulation of calcium-mediated signaling // small molecule metabolic process // regulation of molecular function // catalytic activity // regulation of biological quality
ENSMUSG00000022947	Cbr3	carbonyl reductase 3 Gene [Source:MGI Symbol;Acc:MGI:1309992]	5	0.0245098	A_51_P481159	small molecule metabolic process // oxidation-reduction process // catalytic activity // cytoplasmic part // cofactor binding
ENSMUSG00000022899	Slc15a2	solute carrier family 15 (H+/peptide transporter), member 2 Gene [Source:MGI Symbol;Acc:MGI:1890457]	5	0.0245098	A_52_P426605	drug transmembrane transporter activity // peptide transport // symporter activity // cell fraction // drug transport
ENSMUSG00000022853	Ehhadh	enoyl-Coenzyme A, hydratase/3-hydroxyacyl Coenzyme A dehydrogenase Gene [Source:MGI Symbol;Acc:MGI:1277964]	5	0.0245098	A_51_P462918	small molecule metabolic process // oxidation-reduction process // catalytic activity // cytoplasmic part // cofactor binding
ENSMUSG00000022602	Arc	activity regulated cytoskeletal-associated protein Gene [Source:MGI Symbol;Acc:MGI:88067]	5	0.0245098	A_51_P503494	vesicle // cytoplasmic part // regulation of biological quality // actin cytoskeleton // plasma membrane
ENSMUSG00000022221	Ripk3	receptor-interacting serine-threonine kinase 3 Gene [Source:MGI Symbol;Acc:MGI:2154952]	5	0.0245098	A_51_P491987	catalytic activity // purine ribonucleotide binding // regulation of cell death // receptor signaling protein activity // phosphorus metabolic process
ENSMUSG00000022218	Tgm1	transglutaminase 1, K polypeptide Gene [Source:MGI Symbol;Acc:MGI:98730]	5	0.0245098	A_52_P627816	epithelial cell differentiation // peptide cross-linking // catalytic activity // keratinization // epidermal cell differentiation
ENSMUSG00000021751	Acox2	acyl-Coenzyme A oxidase 2, branched chain Gene [Source:MGI Symbol;Acc:MGI:1934852]	5	0.0245098	A_51_P206708	small molecule metabolic process // oxidation-reduction process // catalytic activity // cytoplasmic part // cofactor binding
ENSMUSG00000021500	Ddx46	DEAD (Asp-Glu-Ala-Asp) box polypeptide 46 Gene [Source:MGI Symbol;Acc:MGI:1920895]	5	0.0245098	A_52_P642501	small molecule metabolic process // heterocycle catabolic process // catalytic activity // cellular nitrogen compound catabolic process // purine ribonucleotide binding
ENSMUSG00000021488	Nsd1	nuclear receptor-binding SET-domain protein 1 Gene [Source:MGI Symbol;Acc:MGI:1276545]	5	0.0245098	A_52_P565940	androgen receptor binding // small molecule metabolic process // thyroid hormone receptor binding // catalytic activity // retinoic acid receptor binding
ENSMUSG00000021314	Amph	amphiphysin Gene [Source:MGI Symbol;Acc:MGI:103574]	5	0.0245098	A_51_P423518	vesicle // regulation of molecular function // cytoplasmic part // protein dimerization activity // regulation of cellular component organization
ENSMUSG00000021210	Akr1c6	aldo-keto reductase family 1, member C6 Gene [Source:MGI Symbol;Acc:MGI:1933427]	5	0.0245098	A_51_P189082	small molecule metabolic process // oxidation-reduction process // catalytic activity // cytoplasmic part // response to chemical stimulus
ENSMUSG00000021091	Serpina3n	serine (or cysteine) peptidase inhibitor, clade A, member 3N Gene [Source:MGI Symbol;Acc:MGI:105045]	5	0.0245098	A_51_P159453	regulation of molecular function // defense response // cell fraction // response to chemical stimulus // extracellular region
ENSMUSG00000021054	Sgpp1	sphingosine-1-phosphate phosphatase 1 Gene [Source:MGI Symbol;Acc:MGI:2135760]	5	0.0245098	A_52_P42221	small molecule metabolic process // catalytic activity // cytoplasmic part // actin cytoskeleton // cell fraction
ENSMUSG00000020432	Tcn2	transcobalamin 2 Gene [Source:MGI Symbol;Acc:MGI:98534]	5	0.0245098	A_51_P128491	small molecule metabolic process // extracellular region part // transition metal ion transport // vitamin transport // extracellular region
ENSMUSG00000020326	Ccng1	cyclin G1 Gene [Source:MGI Symbol;Acc:MGI:102890]	5	0.0245098	A_51_P161612	cytoplasmic part // syncytium formation // regulation of cell death // response to chemical stimulus // regulation of cell cycle
ENSMUSG00000020250	Txnrd1	thioredoxin reductase 1 Gene [Source:MGI Symbol;Acc:MGI:1354175]	5	0.0245098	A_51_P320614	oxidation-reduction process // catalytic activity // cytoplasmic part // cofactor binding // regulation of biological quality
ENSMUSG00000020075	Ddx21	DEAD (Asp-Glu-Ala-Asp) box polypeptide 21 Gene [Source:MGI Symbol;Acc:MGI:1860494]	5	0.0245098	A_52_P279143	small molecule metabolic process // heterocycle catabolic process // catalytic activity // cellular nitrogen compound catabolic process // purine ribonucleotide binding
ENSMUSG00000018899	Irf1	interferon regulatory factor 1 Gene [Source:MGI Symbol;Acc:MGI:96590]	5	0.0245098	A_51_P146103	regulation of interleukin-12 production // regulation of cell death // negative regulation of JAK-STAT cascade // regulation of phosphorus metabolic process // response to chemical stimulus
ENSMUSG00000017724	Etv4	ets variant gene 4 (E1A enhancer binding protein, E1AF) Gene [Source:MGI Symbol;Acc:MGI:99423]	5	0.0245098	A_51_P230382	stem cell differentiation // regulation of cell proliferation // response to external stimulus // branching involved in mammary gland duct morphogenesis // response to chemical stimulus
ENSMUSG00000016664	Pacsin2	protein kinase C and casein kinase substrate in neurons 2 Gene [Source:MGI Symbol;Acc:MGI:1345153]	5	0.0245098	A_52_P545393	vesicle // catalytic activity // cytoplasmic part // regulation of cellular component organization // phosphorus metabolic process
ENSMUSG00000015575	Atp6v0e	ATPase, H+ transporting, lysosomal V0 subunit E Gene [Source:MGI Symbol;Acc:MGI:1328318]	5	0.0245098	A_52_P178358	small molecule metabolic process // catalytic activity // cytoplasmic part // transition metal ion transport // response to chemical stimulus
ENSMUSG00000015478	Rnf5	ring finger protein 5 Gene [Source:MGI Symbol;Acc:MGI:1860076]	5	0.0245098	A_52_P282035	response to biotic stimulus // catalytic activity // cytoplasmic part // cellular protein catabolic process // response to chemical stimulus
ENSMUSG00000006589	Aprt	adenine phosphoribosyl transferase Gene [Source:MGI Symbol;Acc:MGI:88061]	5	0.0245098	A_52_P594768	small molecule metabolic process // catalytic activity // cytoplasmic part // purine ribonucleotide binding // regulation of biological quality
ENSMUSG00000006281	Tep1	telomerase associated protein 1 Gene [Source:MGI Symbol;Acc:MGI:109573]	5	0.0245098	A_51_P506755	nuclear matrix // catalytic activity // purine ribonucleotide binding // regulation of biological quality // cell fraction
ENSMUSG00000006205	Htra1	HtrA serine peptidase 1 Gene [Source:MGI Symbol;Acc:MGI:1929076]	5	0.0245098	A_51_P225224	extracellular region part // growth factor binding // catalytic activity // regulation of cellular component organization // extracellular region
ENSMUSG00000005237	Dnahc2	dynein, axonemal, heavy chain 2 Gene [Source:MGI Symbol;Acc:MGI:107731]	5	0.0245098	A_51_P412817	small molecule metabolic process // heterocycle catabolic process // catalytic activity // cellular nitrogen compound catabolic process // purine ribonucleotide binding
ENSMUSG00000002565	Scin	scinderin Gene [Source:MGI Symbol;Acc:MGI:1306794]	5	0.0245098	A_51_P335460	regulation of cell proliferation // regulation of cellular component organization // regulation of biological quality // regulation of cell death // regulation of cartilage development
ENSMUSG00000002147	Stat6	signal transducer and activator of transcription 6 Gene [Source:MGI Symbol;Acc:MGI:103034]	5	0.0245098	A_52_P132761	regulation of cell proliferation // regulation of type 2 immune response // regulation of production of molecular mediator of immune response // positive regulation of cell activation // response to chemical stimulus
ENSMUSG00000001473	Tubb6	tubulin, beta 6 Gene [Source:MGI Symbol;Acc:MGI:1915201]	5	0.0245098	A_51_P421140	small molecule metabolic process // heterocycle catabolic process // catalytic activity // cellular nitrogen compound catabolic process // purine ribonucleotide binding
ENSMUSG00000090150	Acad11	acyl-Coenzyme A dehydrogenase family, member 11 Gene [Source:MGI Symbol;Acc:MGI:2143169]	4	0.0196078	A_52_P85152	oxidation-reduction process // catalytic activity // cytoplasmic part // cofactor binding
ENSMUSG00000079507	H2-Q2	histocompatibility 2, Q region locus 2 Gene [Source:MGI Symbol;Acc:MGI:95931]	4	0.0196078	A_51_P496997	MHC protein complex // immune response // antigen processing and presentation of peptide antigen // plasma membrane
ENSMUSG00000078920	Ifi47	interferon gamma inducible protein 47 Gene [Source:MGI Symbol;Acc:MGI:99448]	4	0.0196078	A_51_P129229	defense response // catalytic activity // cytoplasmic part // purine ribonucleotide binding
ENSMUSG00000074141	Il4i1	interleukin 4 induced 1 Gene [Source:MGI Symbol;Acc:MGI:109552]	4	0.0196078	A_52_P410449	small molecule metabolic process // oxidation-reduction process // catalytic activity // cytoplasmic part
ENSMUSG00000070644	Etnk2	ethanolamine kinase 2 Gene [Source:MGI Symbol;Acc:MGI:2443760]	4	0.0196078	A_51_P238183	small molecule metabolic process // catalytic activity // purine ribonucleotide binding // phosphorus metabolic process
ENSMUSG00000068036	Mllt4	myeloid/lymphoid or mixed-lineage leukemia (trithorax homolog, Drosophila); translocated to, 4 Gene [Source:MGI Symbol;Acc:MGI:1314653]	4	0.0196078	A_52_P216311	cytoplasmic part // apical part of cell // biological adhesion // plasma membrane
ENSMUSG00000067235	H2-Q10	histocompatibility 2, Q region locus 10 Gene [Source:MGI Symbol;Acc:MGI:95929]	4	0.0196078	A_51_P496997	MHC protein complex // immune response // cytoplasmic part // antigen processing and presentation of peptide antigen
ENSMUSG00000063779	Chi3l4	chitinase 3-like 4 Gene [Source:MGI Symbol;Acc:MGI:1341098]	4	0.0196078	A_52_P428599	defense response // catalytic activity // chitin catabolic process // extracellular region
ENSMUSG00000063730	Hsd3b2	hydroxy-delta-5-steroid dehydrogenase, 3 beta- and steroid delta-isomerase 2 Gene [Source:MGI Symbol;Acc:MGI:96234]	4	0.0196078	A_51_P226567	oxidation-reduction process // catalytic activity // cytoplasmic part // cofactor binding
ENSMUSG00000060675	Pla2g16	phospholipase A2, group XVI Gene [Source:MGI Symbol;Acc:MGI:2179715]	4	0.0196078	A_52_P154800	catalytic activity // cytoplasmic part // plasma membrane // regulation of cell cycle
ENSMUSG00000057963	Itpk1	inositol 1,3,4-triphosphate 5/6 kinase Gene [Source:MGI Symbol;Acc:MGI:2446159]	4	0.0196078	A_52_P297009	catalytic activity // cytoplasmic part // purine ribonucleotide binding // phosphorus metabolic process
ENSMUSG00000057454	Lypd3	Ly6/Plaur domain containing 3 Gene [Source:MGI Symbol;Acc:MGI:1919684]	4	0.0196078	A_51_P150876	extracellular matrix binding // anchored to membrane // biological adhesion // plasma membrane
ENSMUSG00000056851	Pcbp2	poly(rC) binding protein 2 Gene [Source:MGI Symbol;Acc:MGI:108202]	4	0.0196078	A_52_P635718	response to biotic stimulus // defense response // immune response // cytoplasmic part
ENSMUSG00000056174	Col8a2	collagen, type VIII, alpha 2 Gene [Source:MGI Symbol;Acc:MGI:88464]	4	0.0196078	A_52_P302544	extracellular region part // biological adhesion // epithelial cell proliferation // extracellular region
ENSMUSG00000056148	Rdh9	retinol dehydrogenase 9 Gene [Source:MGI Symbol;Acc:MGI:2143528]	4	0.0196078	A_51_P177762	small molecule metabolic process // oxidation-reduction process // catalytic activity // regulation of biological quality
ENSMUSG00000055435	Maf	avian musculoaponeurotic fibrosarcoma (v-maf) AS42 oncogene homolog Gene [Source:MGI Symbol;Acc:MGI:96909]	4	0.0196078	A_51_P405167	protein dimerization activity // cytokine production // lens development in camera-type eye // regulation of cartilage development
ENSMUSG00000054855	Rnd1	Rho family GTPase 1 Gene [Source:MGI Symbol;Acc:MGI:2444878]	4	0.0196078	A_51_P111164	cytoplasmic part // purine ribonucleotide binding // actin filament organization // plasma membrane
ENSMUSG00000053935	Atf7ip	activating transcription factor 7 interacting protein Gene [Source:MGI Symbol;Acc:MGI:1858965]	4	0.0196078	A_52_P440729	small molecule metabolic process // heterocycle catabolic process // catalytic activity // cellular nitrogen compound catabolic process
ENSMUSG00000052776	Oas1a	2'-5' oligoadenylate synthetase 1A Gene [Source:MGI Symbol;Acc:MGI:2180860]	4	0.0196078	A_52_P337357	catalytic activity // immune response // purine ribonucleotide binding // negative regulation of viral reproduction
ENSMUSG00000051748	1100001G20Rik	RIKEN cDNA 1100001G20 gene Gene [Source:MGI Symbol;Acc:MGI:1913357]	4	0.0196078	A_51_P108226	response to biotic stimulus // extracellular region part // response to chemical stimulus // extracellular region
ENSMUSG00000050799	Hist1h2ba	histone cluster 1, H2ba Gene [Source:MGI Symbol;Acc:MGI:2448375]	4	0.0196078	A_51_P180140	regulation of molecular function // defense response // leukocyte migration // response to chemical stimulus
ENSMUSG00000050370	Ch25h	cholesterol 25-hydroxylase Gene [Source:MGI Symbol;Acc:MGI:1333869]	4	0.0196078	A_51_P112966	small molecule metabolic process // oxidation-reduction process // catalytic activity // cytoplasmic part
ENSMUSG00000042688	Mapk6	mitogen-activated protein kinase 6 Gene [Source:MGI Symbol;Acc:MGI:1354946]	4	0.0196078	A_52_P494354	catalytic activity // purine ribonucleotide binding // receptor signaling protein activity // phosphorus metabolic process
ENSMUSG00000041977	Arhgef11	Rho guanine nucleotide exchange factor (GEF) 11 Gene [Source:MGI Symbol;Acc:MGI:2441869]	4	0.0196078	A_51_P345362	regulation of molecular function // cytoplasmic part // regulation of cell death // plasma membrane
ENSMUSG00000041650	Pcca	propionyl-Coenzyme A carboxylase, alpha polypeptide Gene [Source:MGI Symbol;Acc:MGI:97499]	4	0.0196078	A_51_P484254	biotin binding // catalytic activity // cytoplasmic part // purine ribonucleotide binding
ENSMUSG00000041577	Prelp	proline arginine-rich end leucine-rich repeat Gene [Source:MGI Symbol;Acc:MGI:2151110]	4	0.0196078	A_52_P486260	extracellular region part // aging // heparin binding // extracellular region
ENSMUSG00000041538	H2-Ob	histocompatibility 2, O region beta locus Gene [Source:MGI Symbol;Acc:MGI:95925]	4	0.0196078	A_52_P679470	MHC protein complex // immune response // cytoplasmic part // plasma membrane
ENSMUSG00000039347	Atp6v0e2	ATPase, H+ transporting, lysosomal V0 subunit E2 Gene [Source:MGI Symbol;Acc:MGI:1923502]	4	0.0196078	A_51_P212038	small molecule metabolic process // catalytic activity // cytoplasmic part // transition metal ion transport
ENSMUSG00000039109	F13a1	coagulation factor XIII, A1 subunit Gene [Source:MGI Symbol;Acc:MGI:1921395]	4	0.0196078	A_51_P507801	peptide cross-linking // catalytic activity // regulation of biological quality // extracellular region
ENSMUSG00000038843	Gcnt1	glucosaminyl (N-acetyl) transferase 1, core 2 Gene [Source:MGI Symbol;Acc:MGI:95676]	4	0.0196078	A_52_P21550	extracellular region part // catalytic activity // cytoplasmic part // response to chemical stimulus
ENSMUSG00000038591	Colec10	collectin sub-family member 10 Gene [Source:MGI Symbol;Acc:MGI:3606482]	4	0.0196078	A_51_P144160	defense response // cytoplasmic part // biological adhesion // extracellular region
ENSMUSG00000038331	Satb2	special AT-rich sequence binding protein 2 Gene [Source:MGI Symbol;Acc:MGI:2679336]	4	0.0196078	A_52_P536927	cartilage development // osteoblast development // nuclear matrix // skeletal system morphogenesis
ENSMUSG00000037628	Cdkn3	cyclin-dependent kinase inhibitor 3 Gene [Source:MGI Symbol;Acc:MGI:1919641]	4	0.0196078	A_52_P30984	catalytic activity // cytoplasmic part // regulation of cell cycle // phosphorus metabolic process
ENSMUSG00000036814	Slc6a20a	solute carrier family 6 (neurotransmitter transporter), member 20A Gene [Source:MGI Symbol;Acc:MGI:2143217]	4	0.0196078	A_51_P412024	sodium ion export // metal ion transmembrane transporter activity // symporter activity // plasma membrane
ENSMUSG00000036805	Noxa1	NADPH oxidase activator 1 Gene [Source:MGI Symbol;Acc:MGI:2449980]	4	0.0196078	A_52_P650259	regulation of molecular function // regulation of hydrogen peroxide metabolic process // reactive oxygen species metabolic process // plasma membrane
ENSMUSG00000036737	Oxsr1	oxidative-stress responsive 1 Gene [Source:MGI Symbol;Acc:MGI:1917378]	4	0.0196078	A_52_P347705	catalytic activity // purine ribonucleotide binding // response to chemical stimulus // phosphorus metabolic process
ENSMUSG00000035692	Isg15	ISG15 ubiquitin-like modifier Gene [Source:MGI Symbol;Acc:MGI:1855694]	4	0.0196078	A_52_P463936	ISG15-protein conjugation // response to biotic stimulus // cytoplasmic part // extracellular region
ENSMUSG00000035493	Tgfbi	transforming growth factor, beta induced Gene [Source:MGI Symbol;Acc:MGI:99959]	4	0.0196078	A_51_P212754	extracellular matrix binding // extracellular region part // biological adhesion // extracellular region
ENSMUSG00000035041	Creb3l3	cAMP responsive element binding protein 3-like 3 Gene [Source:MGI Symbol;Acc:MGI:2384786]	4	0.0196078	A_51_P518001	response to biotic stimulus // cytoplasmic part // protein dimerization activity // response to chemical stimulus
ENSMUSG00000034708	Grn	granulin Gene [Source:MGI Symbol;Acc:MGI:95832]	4	0.0196078	A_51_P192800	regulation of cell proliferation // extracellular region part // cytoplasmic part // extracellular region
ENSMUSG00000034634	Ly6d	lymphocyte antigen 6 complex, locus D Gene [Source:MGI Symbol;Acc:MGI:96881]	4	0.0196078	A_51_P343517	anchored to membrane // cell surface // plasma membrane // response to chemical stimulus
ENSMUSG00000033952	Aspm	asp (abnormal spindle)-like, microcephaly associated (Drosophila) Gene [Source:MGI Symbol;Acc:MGI:1334448]	4	0.0196078	A_51_P217778	peptide cross-linking // catalytic activity // regulation of biological quality // regulation of cell division
ENSMUSG00000033207	Mamdc2	MAM domain containing 2 Gene [Source:MGI Symbol;Acc:MGI:1918988]	4	0.0196078	A_51_P451458	extracellular region part // peptide cross-linking // cytoplasmic part // extracellular region
ENSMUSG00000032596	Uba7	ubiquitin-like modifier activating enzyme 7 Gene [Source:MGI Symbol;Acc:MGI:1349462]	4	0.0196078	A_51_P316816	ISG15-protein conjugation // catalytic activity // cytoplasmic part // purine ribonucleotide binding
ENSMUSG00000032549	Rab6b	RAB6B, member RAS oncogene family Gene [Source:MGI Symbol;Acc:MGI:107283]	4	0.0196078	A_52_P11441	vesicle // catalytic activity // cytoplasmic part // purine ribonucleotide binding
ENSMUSG00000032357	Tinag	tubulointerstitial nephritis antigen Gene [Source:MGI Symbol;Acc:MGI:1349477]	4	0.0196078	A_51_P283004	extracellular region part // catalytic activity // immune response // biological adhesion
ENSMUSG00000032340	Neo1	neogenin Gene [Source:MGI Symbol;Acc:MGI:1097159]	4	0.0196078	A_52_P269003	cytoplasmic part // syncytium formation // biological adhesion // plasma membrane
ENSMUSG00000032245	Cln6	ceroid-lipofuscinosis, neuronal 6 Gene [Source:MGI Symbol;Acc:MGI:2159324]	4	0.0196078	A_52_P163939	small molecule metabolic process // cytoplasmic part // protein dimerization activity // regulation of biological quality
ENSMUSG00000032109	Nlrx1	NLR family member X1 Gene [Source:MGI Symbol;Acc:MGI:2429611]	4	0.0196078	A_52_P66371	defense response // immune response // cytoplasmic part // purine ribonucleotide binding
ENSMUSG00000032094	Cd3d	CD3 antigen, delta polypeptide Gene [Source:MGI Symbol;Acc:MGI:88331]	4	0.0196078	A_51_P285206	positive thymic T cell selection // protein dimerization activity // T cell receptor complex // plasma membrane
ENSMUSG00000032067	Pts	6-pyruvoyl-tetrahydropterin synthase Gene [Source:MGI Symbol;Acc:MGI:1338783]	4	0.0196078	A_51_P204295	catalytic activity // tetrahydrobiopterin metabolic process // cytoplasmic part // protein dimerization activity
ENSMUSG00000031765	Mt1	metallothionein 1 Gene [Source:MGI Symbol;Acc:MGI:97171]	4	0.0196078	A_51_P294979	cytoplasmic part // copper ion binding // regulation of biological quality // response to chemical stimulus
ENSMUSG00000031700	Gpt2	glutamic pyruvate transaminase (alanine aminotransferase) 2 Gene [Source:MGI Symbol;Acc:MGI:1915391]	4	0.0196078	A_51_P493886	small molecule metabolic process // catalytic activity // cytoplasmic part // cofactor binding
ENSMUSG00000030862	Cpxm2	carboxypeptidase X 2 (M14 family) Gene [Source:MGI Symbol;Acc:MGI:1926006]	4	0.0196078	A_51_P184006	extracellular region part // catalytic activity // biological adhesion // extracellular region
ENSMUSG00000030409	Dmpk	dystrophia myotonica-protein kinase Gene [Source:MGI Symbol;Acc:MGI:94906]	4	0.0196078	A_52_P643375	catalytic activity // purine ribonucleotide binding // regulation of biological quality // phosphorus metabolic process
ENSMUSG00000030107	Usp18	ubiquitin specific peptidase 18 Gene [Source:MGI Symbol;Acc:MGI:1344364]	4	0.0196078	A_51_P164219	ISG15-protein conjugation // catalytic activity // cytoplasmic part // response to chemical stimulus
ENSMUSG00000029735	Tpk1	thiamine pyrophosphokinase Gene [Source:MGI Symbol;Acc:MGI:1352500]	4	0.0196078	A_51_P356169	small molecule metabolic process // catalytic activity // purine ribonucleotide binding // phosphorus metabolic process
ENSMUSG00000029634	Rnf6	ring finger protein (C3H2C3 type) 6 Gene [Source:MGI Symbol;Acc:MGI:1921382]	4	0.0196078	A_52_P344116	androgen receptor binding // catalytic activity // regulation of cellular component organization // negative regulation of growth
ENSMUSG00000029445	Hpd	4-hydroxyphenylpyruvic acid dioxygenase Gene [Source:MGI Symbol;Acc:MGI:96213]	4	0.0196078	A_51_P288341	small molecule metabolic process // oxidation-reduction process // catalytic activity // cytoplasmic part
ENSMUSG00000029372	Ppbp	pro-platelet basic protein Gene [Source:MGI Symbol;Acc:MGI:1888712]	4	0.0196078	A_51_P428372	extracellular region part // immune response // chemokine receptor binding // extracellular region
ENSMUSG00000029334	Prkg2	protein kinase, cGMP-dependent, type II Gene [Source:MGI Symbol;Acc:MGI:108173]	4	0.0196078	A_51_P273433	catalytic activity // cytoplasmic part // purine ribonucleotide binding // phosphorus metabolic process
ENSMUSG00000028370	Pappa	pregnancy-associated plasma protein A Gene [Source:MGI Symbol;Acc:MGI:97479]	4	0.0196078	A_51_P340027	extracellular region part // catalytic activity // response to chemical stimulus // extracellular region
ENSMUSG00000027784	Ppm1l	protein phosphatase 1 (formerly 2C)-like Gene [Source:MGI Symbol;Acc:MGI:2139740]	4	0.0196078	A_51_P413111	catalytic activity // cytoplasmic part // enzyme linked receptor protein signaling pathway // phosphorus metabolic process
ENSMUSG00000027737	Slc7a11	solute carrier family 7 (cationic amino acid transporter, y+ system), member 11 Gene [Source:MGI Symbol;Acc:MGI:1347355]	4	0.0196078	A_52_P663446	cytoplasmic part // cell fraction // plasma membrane // response to chemical stimulus
ENSMUSG00000027709	Mccc1	methylcrotonoyl-Coenzyme A carboxylase 1 (alpha) Gene [Source:MGI Symbol;Acc:MGI:1919289]	4	0.0196078	A_51_P282975	biotin binding // catalytic activity // cytoplasmic part // purine ribonucleotide binding
ENSMUSG00000027463	2310046K01Rik	RIKEN cDNA 2310046K01 gene Gene [Source:MGI Symbol;Acc:MGI:1916948]	4	0.0196078	A_52_P27442	vitamin transporter activity // response to heat // plasma membrane // vitamin transport
ENSMUSG00000027452	Acss1	acyl-CoA synthetase short-chain family member 1 Gene [Source:MGI Symbol;Acc:MGI:1915988]	4	0.0196078	A_51_P479321	small molecule metabolic process // catalytic activity // cytoplasmic part // purine ribonucleotide binding
ENSMUSG00000027386	Fbln7	fibulin 7 Gene [Source:MGI Symbol;Acc:MGI:1917620]	4	0.0196078	A_52_P559817	extracellular region part // biological adhesion // heparin binding // extracellular region
ENSMUSG00000027338	Prnd	prion protein dublet Gene [Source:MGI Symbol;Acc:MGI:1346999]	4	0.0196078	A_51_P177371	anchored to membrane // copper ion binding // regulation of biological quality // plasma membrane
ENSMUSG00000027296	Itpka	inositol 1,4,5-trisphosphate 3-kinase A Gene [Source:MGI Symbol;Acc:MGI:1333822]	4	0.0196078	A_51_P273609	small molecule metabolic process // catalytic activity // purine ribonucleotide binding // phosphorus metabolic process
ENSMUSG00000027288	Zfp106	zinc finger protein 106 Gene [Source:MGI Symbol;Acc:MGI:1270153]	4	0.0196078	A_52_P250517	cytoplasmic part // cell fraction // enzyme linked receptor protein signaling pathway // response to chemical stimulus
ENSMUSG00000027078	Ube2l6	ubiquitin-conjugating enzyme E2L 6 Gene [Source:MGI Symbol;Acc:MGI:1914500]	4	0.0196078	A_52_P214740	ISG15-protein conjugation // catalytic activity // cytoplasmic part // purine ribonucleotide binding
ENSMUSG00000027030	Stk39	serine/threonine kinase 39, STE20/SPS1 homolog (yeast) Gene [Source:MGI Symbol;Acc:MGI:1858416]	4	0.0196078	A_51_P183940	catalytic activity // purine ribonucleotide binding // cell fraction // phosphorus metabolic process
ENSMUSG00000026848	Tor1b	torsin family 1, member B Gene [Source:MGI Symbol;Acc:MGI:1353605]	4	0.0196078	A_52_P466788	catalytic activity // cytoplasmic part // purine ribonucleotide binding // chaperone mediated protein folding requiring cofactor
ENSMUSG00000026773	Pfkfb3	6-phosphofructo-2-kinase/fructose-2,6-biphosphatase 3 Gene [Source:MGI Symbol;Acc:MGI:2181202]	4	0.0196078	A_52_P138126	small molecule metabolic process // catalytic activity // purine ribonucleotide binding // phosphorus metabolic process
ENSMUSG00000026768	Itga8	integrin alpha 8 Gene [Source:MGI Symbol;Acc:MGI:109442]	4	0.0196078	A_51_P309917	apical part of cell // biological adhesion // plasma membrane // positive regulation of transforming growth factor beta receptor signaling pathway
ENSMUSG00000026670	Uap1	UDP-N-acetylglucosamine pyrophosphorylase 1 Gene [Source:MGI Symbol;Acc:MGI:1334459]	4	0.0196078	A_51_P122471	small molecule metabolic process // catalytic activity // cytoplasmic part // plasma membrane
ENSMUSG00000026622	Nek2	NIMA (never in mitosis gene a)-related expressed kinase 2 Gene [Source:MGI Symbol;Acc:MGI:109359]	4	0.0196078	A_51_P501018	catalytic activity // cytoplasmic part // purine ribonucleotide binding // phosphorus metabolic process
ENSMUSG00000026575	Nme7	non-metastatic cells 7, protein expressed in (nucleoside-diphosphate kinase) Gene [Source:MGI Symbol;Acc:MGI:2449121]	4	0.0196078	A_51_P433562	small molecule metabolic process // catalytic activity // purine ribonucleotide binding // phosphorus metabolic process
ENSMUSG00000026417	Pigr	polymeric immunoglobulin receptor Gene [Source:MGI Symbol;Acc:MGI:103080]	4	0.0196078	A_51_P239737	vesicle // cytoplasmic part // plasma membrane // extracellular region
ENSMUSG00000026073	Il1r2	interleukin 1 receptor, type II Gene [Source:MGI Symbol;Acc:MGI:96546]	4	0.0196078	A_51_P470079	cytokine receptor activity // growth factor binding // plasma membrane // response to chemical stimulus
ENSMUSG00000025498	Irf7	interferon regulatory factor 7 Gene [Source:MGI Symbol;Acc:MGI:1859212]	4	0.0196078	A_51_P421876	response to biotic stimulus // immune response // cytoplasmic part // lymphocyte mediated immunity
ENSMUSG00000025453	Nnt	nicotinamide nucleotide transhydrogenase Gene [Source:MGI Symbol;Acc:MGI:109279]	4	0.0196078	A_51_P113399	oxidation-reduction process // catalytic activity // cytoplasmic part // cofactor binding
ENSMUSG00000025203	Scd2	stearoyl-Coenzyme A desaturase 2 Gene [Source:MGI Symbol;Acc:MGI:98240]	4	0.0196078	A_51_P129464	small molecule metabolic process // oxidation-reduction process // catalytic activity // cytoplasmic part
ENSMUSG00000025161	Slc16a3	solute carrier family 16 (monocarboxylic acid transporters), member 3 Gene [Source:MGI Symbol;Acc:MGI:1933438]	4	0.0196078	A_51_P144090	organic anion transport // symporter activity // actin cytoskeleton // plasma membrane
ENSMUSG00000025026	Add3	adducin 3 (gamma) Gene [Source:MGI Symbol;Acc:MGI:1351615]	4	0.0196078	A_52_P167249	cytoplasmic part // cell fraction // plasma membrane // response to chemical stimulus
ENSMUSG00000024975	Pdcd4	programmed cell death 4 Gene [Source:MGI Symbol;Acc:MGI:107490]	4	0.0196078	A_51_P261428	regulation of molecular function // cytoplasmic part // aging // regulation of phosphorus metabolic process
ENSMUSG00000024799	Tm7sf2	transmembrane 7 superfamily member 2 Gene [Source:MGI Symbol;Acc:MGI:1920416]	4	0.0196078	A_52_P35064	small molecule metabolic process // oxidation-reduction process // catalytic activity // cytoplasmic part
ENSMUSG00000024750	Zfand5	zinc finger, AN1-type domain 5 Gene [Source:MGI Symbol;Acc:MGI:1278334]	4	0.0196078	A_52_P77983	skeletal system morphogenesis // smooth muscle tissue development // vasculature development // enzyme linked receptor protein signaling pathway
ENSMUSG00000024583	Txnl1	thioredoxin-like 1 Gene [Source:MGI Symbol;Acc:MGI:1860078]	4	0.0196078	A_51_P176425	small molecule metabolic process // oxidation-reduction process // catalytic activity // regulation of biological quality
ENSMUSG00000024371	C2	complement component 2 (within H-2S) Gene [Source:MGI Symbol;Acc:MGI:88226]	4	0.0196078	A_52_P428699	defense response // catalytic activity // immune response // extracellular region
ENSMUSG00000024242	Map4k3	mitogen-activated protein kinase kinase kinase kinase 3 Gene [Source:MGI Symbol;Acc:MGI:2154405]	4	0.0196078	A_51_P475646	regulation of molecular function // catalytic activity // purine ribonucleotide binding // phosphorus metabolic process
ENSMUSG00000023034	Nr4a1	nuclear receptor subfamily 4, group A, member 1 Gene [Source:MGI Symbol;Acc:MGI:1352454]	4	0.0196078	A_51_P239654	regulation of molecular function // protein dimerization activity // regulation of cell death // response to chemical stimulus
ENSMUSG00000022844	Pdia5	protein disulfide isomerase associated 5 Gene [Source:MGI Symbol;Acc:MGI:1919849]	4	0.0196078	A_52_P297642	small molecule metabolic process // catalytic activity // cytoplasmic part // regulation of biological quality
ENSMUSG00000022838	Eaf2	ELL associated factor 2 Gene [Source:MGI Symbol;Acc:MGI:2146616]	4	0.0196078	A_51_P323583	regulation of cell proliferation // regulation of cellular component organization // negative regulation of growth // regulation of cell death
ENSMUSG00000022836	Mylk	myosin, light polypeptide kinase Gene [Source:MGI Symbol;Acc:MGI:894806]	4	0.0196078	A_52_P145912	catalytic activity // cytoplasmic part // purine ribonucleotide binding // phosphorus metabolic process
ENSMUSG00000022636	Alcam	activated leukocyte cell adhesion molecule Gene [Source:MGI Symbol;Acc:MGI:1313266]	4	0.0196078	A_51_P359272	response to external stimulus // external side of plasma membrane // biological adhesion // response to chemical stimulus
ENSMUSG00000022550	Adck5	aarF domain containing kinase 5 Gene [Source:MGI Symbol;Acc:MGI:2679274]	4	0.0196078	A_51_P287546|A_51_P457430	catalytic activity // cytoplasmic part // purine ribonucleotide binding // phosphorus metabolic process
ENSMUSG00000022419	Deptor	DEP domain containing MTOR-interacting protein Gene [Source:MGI Symbol;Acc:MGI:2146322]	4	0.0196078	A_51_P445841	regulation of molecular function // regulation of biological quality // regulation of cell death // regulation of phosphorus metabolic process
ENSMUSG00000022146	Osmr	oncostatin M receptor Gene [Source:MGI Symbol;Acc:MGI:1330819]	4	0.0196078	A_51_P319460	cytokine receptor activity // regulation of cell proliferation // growth factor binding // response to chemical stimulus
ENSMUSG00000021868	Ppif	peptidylprolyl isomerase F (cyclophilin F) Gene [Source:MGI Symbol;Acc:MGI:2145814]	4	0.0196078	A_51_P308590	catalytic activity // cytoplasmic part // regulation of biological quality // regulation of cell death
ENSMUSG00000021676	Iqgap2	IQ motif containing GTPase activating protein 2 Gene [Source:MGI Symbol;Acc:MGI:2449975]	4	0.0196078	A_52_P65494	oxidation-reduction process // regulation of molecular function // catalytic activity // Ras GTPase activator activity
ENSMUSG00000021620	Acot12	acyl-CoA thioesterase 12 Gene [Source:MGI Symbol;Acc:MGI:1921406]	4	0.0196078	A_51_P414305	small molecule metabolic process // catalytic activity // cytoplasmic part // purine ribonucleotide binding
ENSMUSG00000020361	Hspa4	heat shock protein 4 Gene [Source:MGI Symbol;Acc:MGI:1342292]	4	0.0196078	A_52_P617817	regulation of molecular function // cytoplasmic part // purine ribonucleotide binding // response to heat
ENSMUSG00000020108	Ddit4	DNA-damage-inducible transcript 4 Gene [Source:MGI Symbol;Acc:MGI:1921997]	4	0.0196078	A_51_P245796	regulation of glycolysis // cytoplasmic part // reactive oxygen species metabolic process // response to chemical stimulus
ENSMUSG00000018476	Kdm6b	KDM1 lysine (K)-specific demethylase 6B Gene [Source:MGI Symbol;Acc:MGI:2448492]	4	0.0196078	A_51_P122017	small molecule metabolic process // oxidation-reduction process // defense response // catalytic activity
ENSMUSG00000017002	Slpi	secretory leukocyte peptidase inhibitor Gene [Source:MGI Symbol;Acc:MGI:109297]	4	0.0196078	A_52_P472324	extracellular region part // regulation of molecular function // catalytic activity // extracellular region
ENSMUSG00000016239	Lonrf3	LON peptidase N-terminal domain and ring finger 3 Gene [Source:MGI Symbol;Acc:MGI:1921615]	4	0.0196078	A_51_P479818	small molecule metabolic process // heterocycle catabolic process // catalytic activity // cellular nitrogen compound catabolic process
ENSMUSG00000015702	Anxa9	annexin A9 Gene [Source:MGI Symbol;Acc:MGI:1923711]	4	0.0196078	A_51_P451482	cytoplasmic part // calcium-dependent phospholipid binding // biological adhesion // cell surface
ENSMUSG00000015312	Gadd45b	growth arrest and DNA-damage-inducible 45 beta Gene [Source:MGI Symbol;Acc:MGI:107776]	4	0.0196078	A_51_P500984	regulation of molecular function // regulation of phosphorus metabolic process // regulation of cell cycle // phosphorus metabolic process
ENSMUSG00000015133	Lrrk1	leucine-rich repeat kinase 1 Gene [Source:MGI Symbol;Acc:MGI:2142227]	4	0.0196078	A_52_P212686	catalytic activity // cytoplasmic part // purine ribonucleotide binding // phosphorus metabolic process
ENSMUSG00000015002	Efr3a	EFR3 homolog A (S. cerevisiae) Gene [Source:MGI Symbol;Acc:MGI:1923990]	4	0.0196078	A_52_P671329	protein dimerization activity // biological adhesion // plasma membrane // cornified envelope
ENSMUSG00000007038	Neu1	neuraminidase 1 Gene [Source:MGI Symbol;Acc:MGI:97305]	4	0.0196078	A_51_P428035	vesicle // catalytic activity // cytoplasmic part // plasma membrane
ENSMUSG00000006345	Ggt1	gamma-glutamyltransferase 1 Gene [Source:MGI Symbol;Acc:MGI:95706]	4	0.0196078	A_51_P468073	small molecule metabolic process // peptide biosynthetic process // extracellular region part // catalytic activity
ENSMUSG00000004233	Wars2	tryptophanyl tRNA synthetase 2 (mitochondrial) Gene [Source:MGI Symbol;Acc:MGI:1917810]	4	0.0196078	A_52_P641477	small molecule metabolic process // catalytic activity // cytoplasmic part // purine ribonucleotide binding
ENSMUSG00000004207	Psap	prosaposin Gene [Source:MGI Symbol;Acc:MGI:97783]	4	0.0196078	A_52_P508089	epithelial cell differentiation // extracellular region part // cytoplasmic part // extracellular region
ENSMUSG00000003500	Impdh1	inosine 5'-phosphate dehydrogenase 1 Gene [Source:MGI Symbol;Acc:MGI:96567]	4	0.0196078	A_52_P183038	small molecule metabolic process // oxidation-reduction process // catalytic activity // cytoplasmic part
ENSMUSG00000003420	Fcgrt	Fc receptor, IgG, alpha chain transporter Gene [Source:MGI Symbol;Acc:MGI:103017]	4	0.0196078	A_51_P161890	MHC protein complex // immune response // IgG binding // plasma membrane
ENSMUSG00000002033	Cd3g	CD3 antigen, gamma polypeptide Gene [Source:MGI Symbol;Acc:MGI:88333]	4	0.0196078	A_51_P260889	protein dimerization activity // regulation of cell death // T cell receptor complex // plasma membrane
ENSMUSG00000001417	Rhbg	Rhesus blood group-associated B glycoprotein Gene [Source:MGI Symbol;Acc:MGI:1927379]	4	0.0196078	A_51_P400366	vesicle // anchored to membrane // cytoplasmic part // plasma membrane
ENSMUSG00000001025	S100a6	S100 calcium binding protein A6 (calcyclin) Gene [Source:MGI Symbol;Acc:MGI:1339467]	4	0.0196078	A_51_P281089	cytoplasmic part // protein dimerization activity // ruffle // plasma membrane
ENSMUSG00000089945	AF064781	cDNA sequence AF064781 Gene [Source:MGI Symbol;Acc:MGI:3845895]	3	0.0147059	A_52_P306305	catalytic activity // actin filament organization // enzyme linked receptor protein signaling pathway
ENSMUSG00000079557	2002-03-01	membrane-associated ring finger (C3HC4) 2 Gene [Source:MGI Symbol;Acc:MGI:1925915]	3	0.0147059	A_52_P459599	vesicle // catalytic activity // cytoplasmic part
ENSMUSG00000079363	Gbp4	guanylate binding protein 4 Gene [Source:MGI Symbol;Acc:MGI:97072]	3	0.0147059	A_51_P463562	catalytic activity // purine ribonucleotide binding // response to chemical stimulus
ENSMUSG00000078606	Gm4070	predicted gene 4070 Gene [Source:MGI Symbol;Acc:MGI:3782245]	3	0.0147059	A_52_P251690	catalytic activity // cytoplasmic part // purine ribonucleotide binding
ENSMUSG00000076436	Oxct2a	3-oxoacid CoA transferase 2A Gene [Source:MGI Symbol;Acc:MGI:1891061]	3	0.0147059	A_51_P125056	small molecule metabolic process // catalytic activity // cytoplasmic part
ENSMUSG00000073599	Ecscr	endothelial cell-specific chemotaxis regulator Gene [Source:MGI Symbol;Acc:MGI:1915795]	3	0.0147059	A_52_P1026777	response to external stimulus // plasma membrane // response to chemical stimulus
ENSMUSG00000073409	H2-Q6	histocompatibility 2, Q region locus 6 Gene [Source:MGI Symbol;Acc:MGI:95935]	3	0.0147059	A_52_P582814	MHC protein complex // immune response // antigen processing and presentation of peptide antigen
ENSMUSG00000073405	Gm8815	predicted gene 8815 Pseudogene [Source:MGI Symbol;Acc:MGI:3648635]	3	0.0147059	A_51_P496997|A_51_P444565	MHC protein complex // immune response // plasma membrane
ENSMUSG00000072949	Acot1	acyl-CoA thioesterase 1 Gene [Source:MGI Symbol;Acc:MGI:1349396]	3	0.0147059	A_51_P451574	small molecule metabolic process // catalytic activity // cytoplasmic part
ENSMUSG00000071042	Rasgrp3	RAS, guanyl releasing protein 3 Gene [Source:MGI Symbol;Acc:MGI:3028579]	3	0.0147059	A_52_P198435	regulation of molecular function // cytoplasmic part // Ras GTPase activator activity
ENSMUSG00000069601	Ank3	ankyrin 3, epithelial Gene [Source:MGI Symbol;Acc:MGI:88026]	3	0.0147059	A_51_P467971	response to external stimulus // cell fraction // response to chemical stimulus
ENSMUSG00000068699	Flnc	filamin C, gamma Gene [Source:MGI Symbol;Acc:MGI:95557]	3	0.0147059	A_52_P61735	cytoplasmic part // actin cytoskeleton // plasma membrane
ENSMUSG00000067369	Trmt2b	TRM2 tRNA methyltransferase 2 homolog B (S. cerevisiae) Gene [Source:MGI Symbol;Acc:MGI:2442530]	3	0.0147059	A_51_P303433	small molecule metabolic process // catalytic activity // cytoplasmic part
ENSMUSG00000066515	Klk1b3	kallikrein 1-related peptidase b3 Gene [Source:MGI Symbol;Acc:MGI:97322]	3	0.0147059	A_51_P389929	growth factor activity // catalytic activity // receptor signaling protein activity
ENSMUSG00000066361	Serpina3c	serine (or cysteine) peptidase inhibitor, clade A, member 3C Gene [Source:MGI Symbol;Acc:MGI:102848]	3	0.0147059	A_51_P157112	regulation of molecular function // response to chemical stimulus // extracellular region
ENSMUSG00000066150	Slc31a1	solute carrier family 31, member 1 Gene [Source:MGI Symbol;Acc:MGI:1333843]	3	0.0147059	A_51_P454765	metal ion transmembrane transporter activity // transition metal ion transport // plasma membrane
ENSMUSG00000061758	Akr1b10	aldo-keto reductase family 1, member B10 (aldose reductase) Gene [Source:MGI Symbol;Acc:MGI:1915111]	3	0.0147059	A_51_P486618	oxidation-reduction process // catalytic activity // cytoplasmic part
ENSMUSG00000060402	Chst8	carbohydrate (N-acetylgalactosamine 4-0) sulfotransferase 8 Gene [Source:MGI Symbol;Acc:MGI:1916197]	3	0.0147059	A_51_P277006	catalytic activity // cytoplasmic part // regulation of biological quality
ENSMUSG00000058354	Krt6a	keratin 6A Gene [Source:MGI Symbol;Acc:MGI:1100845]	3	0.0147059	A_52_P104658|A_51_P126275	intermediate filament cytoskeleton organization // keratinization // response to chemical stimulus
ENSMUSG00000057375	Yipf1	Yip1 domain family, member 1 Gene [Source:MGI Symbol;Acc:MGI:1915532]	3	0.0147059	A_51_P327904	vesicle // catalytic activity // cytoplasmic part
ENSMUSG00000054630	Ugt2b5	UDP glucuronosyltransferase 2 family, polypeptide B5 Gene [Source:MGI Symbol;Acc:MGI:98900]	3	0.0147059	A_51_P102438|A_52_P501007	catalytic activity // cytoplasmic part // cell fraction
ENSMUSG00000053765	Oas1f	2'-5' oligoadenylate synthetase 1F Gene [Source:MGI Symbol;Acc:MGI:2180855]	3	0.0147059	A_51_P154842	catalytic activity // immune response // purine ribonucleotide binding
ENSMUSG00000050890	Pdik1l	PDLIM1 interacting kinase 1 like Gene [Source:MGI Symbol;Acc:MGI:2385213]	3	0.0147059	A_52_P361219	catalytic activity // purine ribonucleotide binding // phosphorus metabolic process
ENSMUSG00000050520	Cldn8	claudin 8 Gene [Source:MGI Symbol;Acc:MGI:1859286]	3	0.0147059	A_52_P549190	cytoplasmic part // biological adhesion // plasma membrane
ENSMUSG00000050379	2006-09-01	septin 6 Gene [Source:MGI Symbol;Acc:MGI:1888939]	3	0.0147059	A_52_P473644	vesicle // cytoplasmic part // purine ribonucleotide binding
ENSMUSG00000048521	Cxcr6	chemokine (C-X-C motif) receptor 6 Gene [Source:MGI Symbol;Acc:MGI:1934582]	3	0.0147059	A_51_P412027	C-X-C chemokine receptor activity // plasma membrane // C-C chemokine binding
ENSMUSG00000048440	Cyp4f16	cytochrome P450, family 4, subfamily f, polypeptide 16 Gene [Source:MGI Symbol;Acc:MGI:1917351]	3	0.0147059	A_52_P533841	small molecule metabolic process // oxidation-reduction process // catalytic activity
ENSMUSG00000045991	Onecut2	one cut domain, family member 2 Gene [Source:MGI Symbol;Acc:MGI:1891408]	3	0.0147059	A_52_P213916	liver development // positive regulation of cellular component movement // positive regulation of locomotion
ENSMUSG00000045551	Fpr1	formyl peptide receptor 1 Gene [Source:MGI Symbol;Acc:MGI:107443]	3	0.0147059	A_51_P312485	response to external stimulus // plasma membrane // response to chemical stimulus
ENSMUSG00000043587	Acpl2	acid phosphatase-like 2 Gene [Source:MGI Symbol;Acc:MGI:2442444]	3	0.0147059	A_51_P124784	catalytic activity // extracellular region // phosphorus metabolic process
ENSMUSG00000043241	Upf2	UPF2 regulator of nonsense transcripts homolog (yeast) Gene [Source:MGI Symbol;Acc:MGI:2449307]	3	0.0147059	A_52_P318683	response to biotic stimulus // cytoplasmic part // response to chemical stimulus
ENSMUSG00000043091	Tuba1c	tubulin, alpha 1C Gene [Source:MGI Symbol;Acc:MGI:1095409]	3	0.0147059	A_52_P479099	catalytic activity // cytoplasmic part // purine ribonucleotide binding
ENSMUSG00000043004	Gng2	guanine nucleotide binding protein (G protein), gamma 2 Gene [Source:MGI Symbol;Acc:MGI:102705]	3	0.0147059	A_51_P220813	catalytic activity // plasma membrane // response to chemical stimulus
ENSMUSG00000042821	Snai1	snail homolog 1 (Drosophila) Gene [Source:MGI Symbol;Acc:MGI:98330]	3	0.0147059	A_51_P165087	regulation of cellular component organization // positive regulation of cellular component movement // positive regulation of locomotion
ENSMUSG00000042599	Jhdm1d	jumonji C domain-containing histone demethylase 1 homolog D (S. cerevisiae) Gene [Source:MGI Symbol;Acc:MGI:2443388]	3	0.0147059	A_52_P355889	small molecule metabolic process // oxidation-reduction process // catalytic activity
ENSMUSG00000042148	Cox10	COX10 homolog, cytochrome c oxidase assembly protein, heme A: farnesyltransferase (yeast) Gene [Source:MGI Symbol;Acc:MGI:1917633]	3	0.0147059	A_52_P579517	oxidation-reduction process // catalytic activity // cytoplasmic part
ENSMUSG00000041297	Cdk13	cyclin-dependent kinase 13 Gene [Source:MGI Symbol;Acc:MGI:1916812]	3	0.0147059	A_52_P199360	catalytic activity // purine ribonucleotide binding // phosphorus metabolic process
ENSMUSG00000040037	Negr1	neuronal growth regulator 1 Gene [Source:MGI Symbol;Acc:MGI:2444846]	3	0.0147059	A_52_P191412	anchored to membrane // biological adhesion // plasma membrane
ENSMUSG00000039942	Ptger4	prostaglandin E receptor 4 (subtype EP4) Gene [Source:MGI Symbol;Acc:MGI:104311]	3	0.0147059	A_51_P207988	regulation of molecular function // regulation of ossification // plasma membrane
ENSMUSG00000039637	Coro7	coronin 7 Gene [Source:MGI Symbol;Acc:MGI:1926135]	3	0.0147059	A_51_P323878	vesicle // cytoplasmic part // cell fraction
ENSMUSG00000038949	Cnst	consortin, connexin sorting protein Gene [Source:MGI Symbol;Acc:MGI:2445141]	3	0.0147059	A_52_P429774	vesicle // cytoplasmic part // plasma membrane
ENSMUSG00000038729	Akap2	A kinase (PRKA) anchor protein 2 Gene [Source:MGI Symbol;Acc:MGI:1306795]	3	0.0147059	A_52_P306305	catalytic activity // actin filament organization // enzyme linked receptor protein signaling pathway
ENSMUSG00000038708	Golga4	golgi autoantigen, golgin subfamily a, 4 Gene [Source:MGI Symbol;Acc:MGI:1859646]	3	0.0147059	A_52_P396162	catalytic activity // cytoplasmic part // cofactor binding
ENSMUSG00000038508	Gdf15	growth differentiation factor 15 Gene [Source:MGI Symbol;Acc:MGI:1346047]	3	0.0147059	A_52_P532982	extracellular region part // growth factor activity // extracellular region
ENSMUSG00000038145	Snrk	SNF related kinase Gene [Source:MGI Symbol;Acc:MGI:108104]	3	0.0147059	A_51_P266211	catalytic activity // purine ribonucleotide binding // phosphorus metabolic process
ENSMUSG00000037826	Ppm1k	protein phosphatase 1K (PP2C domain containing) Gene [Source:MGI Symbol;Acc:MGI:2442111]	3	0.0147059	A_51_P265219	catalytic activity // cytoplasmic part // phosphorus metabolic process
ENSMUSG00000037686	Aspg	asparaginase homolog (S. cerevisiae) Gene [Source:MGI Symbol;Acc:MGI:2144822]	3	0.0147059	A_52_P338956	small molecule metabolic process // catalytic activity // cell fraction
ENSMUSG00000035561	Aldh1b1	aldehyde dehydrogenase 1 family, member B1 Gene [Source:MGI Symbol;Acc:MGI:1919785]	3	0.0147059	A_51_P510418	oxidation-reduction process // catalytic activity // cytoplasmic part
ENSMUSG00000035314	Gdpd5	glycerophosphodiester phosphodiesterase domain containing 5 Gene [Source:MGI Symbol;Acc:MGI:2686926]	3	0.0147059	A_51_P468464	small molecule metabolic process // catalytic activity // cytoplasmic part
ENSMUSG00000034918	Cdhr2	cadherin-related family member 2 Gene [Source:MGI Symbol;Acc:MGI:2687323]	3	0.0147059	A_52_P218470	regulation of cellular component organization // biological adhesion // negative regulation of growth
ENSMUSG00000034449	Dhrs11	dehydrogenase/reductase (SDR family) member 11 Gene [Source:MGI Symbol;Acc:MGI:2652816]	3	0.0147059	A_51_P432851	oxidation-reduction process // catalytic activity // extracellular region
ENSMUSG00000034438	Gbp8	guanylate-binding protein 8 Gene [Source:MGI Symbol;Acc:MGI:1923324]	3	0.0147059	A_51_P327405	catalytic activity // purine ribonucleotide binding // response to chemical stimulus
ENSMUSG00000034308	Sdr42e1	short chain dehydrogenase/reductase family 42E, member 1 Gene [Source:MGI Symbol;Acc:MGI:1921282]	3	0.0147059	A_51_P507778	oxidation-reduction process // catalytic activity // cofactor binding
ENSMUSG00000034255	Arhgap27	Rho GTPase activating protein 27 Gene [Source:MGI Symbol;Acc:MGI:1916903]	3	0.0147059	A_52_P506461	regulation of molecular function // cytoplasmic part // Ras GTPase activator activity
ENSMUSG00000034164	Emid1	EMI domain containing 1 Gene [Source:MGI Symbol;Acc:MGI:2155091]	3	0.0147059	A_51_P264878	extracellular region part // cytoplasmic part // extracellular region
ENSMUSG00000034135	Sik3	SIK family kinase 3 Gene [Source:MGI Symbol;Acc:MGI:2446296]	3	0.0147059	A_51_P186469	catalytic activity // purine ribonucleotide binding // phosphorus metabolic process
ENSMUSG00000032504	Pdcd6ip	programmed cell death 6 interacting protein Gene [Source:MGI Symbol;Acc:MGI:1333753]	3	0.0147059	A_52_P142761	vesicle // cytoplasmic part // protein dimerization activity
ENSMUSG00000032349	Elovl5	ELOVL family member 5, elongation of long chain fatty acids (yeast) Gene [Source:MGI Symbol;Acc:MGI:1916051]	3	0.0147059	A_52_P676944	small molecule metabolic process // catalytic activity // cytoplasmic part
ENSMUSG00000032298	Neil1	nei endonuclease VIII-like 1 (E. coli) Gene [Source:MGI Symbol;Acc:MGI:1920024]	3	0.0147059	A_51_P109741	regulation of molecular function // catalytic activity // response to chemical stimulus
ENSMUSG00000032030	Cul5	cullin 5 Gene [Source:MGI Symbol;Acc:MGI:1922967]	3	0.0147059	A_52_P421399	cytoplasmic part // regulation of biological quality // cell fraction
ENSMUSG00000032021	Crtam	cytotoxic and regulatory T cell molecule Gene [Source:MGI Symbol;Acc:MGI:1859822]	3	0.0147059	A_51_P150302	response to biotic stimulus // regulation of natural killer cell mediated immunity // plasma membrane
ENSMUSG00000031636	Pdlim3	PDZ and LIM domain 3 Gene [Source:MGI Symbol;Acc:MGI:1859274]	3	0.0147059	A_52_P579531	cytoplasmic part // actin filament organization // actin cytoskeleton
ENSMUSG00000031591	Asah1	N-acylsphingosine amidohydrolase 1 Gene [Source:MGI Symbol;Acc:MGI:1277124]	3	0.0147059	A_51_P509098	catalytic activity // cytoplasmic part // response to chemical stimulus
ENSMUSG00000031543	Ank1	ankyrin 1, erythroid Gene [Source:MGI Symbol;Acc:MGI:88024]	3	0.0147059	A_51_P269375	cytoplasmic part // cell fraction // plasma membrane
ENSMUSG00000031467	Agpat5	1-acylglycerol-3-phosphate O-acyltransferase 5 (lysophosphatidic acid acyltransferase, epsilon) Gene [Source:MGI Symbol;Acc:MGI:1196345]	3	0.0147059	A_52_P572447	small molecule metabolic process // catalytic activity // cytoplasmic part
ENSMUSG00000031445	Proz	protein Z, vitamin K-dependent plasma glycoprotein Gene [Source:MGI Symbol;Acc:MGI:1860488]	3	0.0147059	A_51_P170959	catalytic activity // regulation of biological quality // extracellular region
ENSMUSG00000031337	Mtm1	X-linked myotubular myopathy gene 1 Gene [Source:MGI Symbol;Acc:MGI:1099452]	3	0.0147059	A_51_P338067	catalytic activity // regulation of biological quality // phosphorus metabolic process
ENSMUSG00000031283	Chrdl1	chordin-like 1 Gene [Source:MGI Symbol;Acc:MGI:1933172]	3	0.0147059	A_52_P674808	ossification // enzyme linked receptor protein signaling pathway // extracellular region
ENSMUSG00000031065	Cdk16	cyclin-dependent kinase 16 Gene [Source:MGI Symbol;Acc:MGI:97516]	3	0.0147059	A_52_P680038	catalytic activity // purine ribonucleotide binding // phosphorus metabolic process
ENSMUSG00000030970	Ctbp2	C-terminal binding protein 2 Gene [Source:MGI Symbol;Acc:MGI:1201686]	3	0.0147059	A_52_P15212	oxidation-reduction process // catalytic activity // cofactor binding
ENSMUSG00000030934	Oat	ornithine aminotransferase Gene [Source:MGI Symbol;Acc:MGI:97394]	3	0.0147059	A_51_P141535	catalytic activity // cytoplasmic part // cofactor binding
ENSMUSG00000030753	Prkrir	protein-kinase, interferon-inducible double stranded RNA dependent inhibitor, repressor of (P58 repressor) Gene [Source:MGI Symbol;Acc:MGI:1920231]	3	0.0147059	A_52_P380649	catalytic activity // protein dimerization activity // phosphorus metabolic process
ENSMUSG00000030465	Psd3	pleckstrin and Sec7 domain containing 3 Gene [Source:MGI Symbol;Acc:MGI:1918215]	3	0.0147059	A_51_P275123	regulation of molecular function // cell fraction // plasma membrane
ENSMUSG00000030287	Itpr2	inositol 1,4,5-triphosphate receptor 2 Gene [Source:MGI Symbol;Acc:MGI:99418]	3	0.0147059	A_51_P500051	cytoplasmic part // cell fraction // response to chemical stimulus
ENSMUSG00000030255	Sspn	sarcospan Gene [Source:MGI Symbol;Acc:MGI:1353511]	3	0.0147059	A_51_P401659	vesicle // cytoplasmic part // plasma membrane
ENSMUSG00000030103	Bhlhe40	basic helix-loop-helix family, member e40 Gene [Source:MGI Symbol;Acc:MGI:1097714]	3	0.0147059	A_51_P272553	response to external stimulus // cytoplasmic part // regulation of biological quality
ENSMUSG00000030055	Rab43	RAB43, member RAS oncogene family Gene [Source:MGI Symbol;Acc:MGI:1917084]	3	0.0147059	A_51_P293001	catalytic activity // purine ribonucleotide binding // plasma membrane
ENSMUSG00000030022	Adamts9	a disintegrin-like and metallopeptidase (reprolysin type) with thrombospondin type 1 motif, 9 Gene [Source:MGI Symbol;Acc:MGI:1916320]	3	0.0147059	A_52_P49321	regulation of developmental pigmentation // extracellular region part // catalytic activity
ENSMUSG00000029923	Rab19	RAB19, member RAS oncogene family Gene [Source:MGI Symbol;Acc:MGI:103292]	3	0.0147059	A_51_P414126	catalytic activity // purine ribonucleotide binding // plasma membrane
ENSMUSG00000029844	Hoxa1	homeobox A1 Gene [Source:MGI Symbol;Acc:MGI:96170]	3	0.0147059	A_51_P351975	response to external stimulus // response to chemical stimulus // neural nucleus development
ENSMUSG00000029561	Oasl2	2'-5' oligoadenylate synthetase-like 2 Gene [Source:MGI Symbol;Acc:MGI:1344390]	3	0.0147059	A_51_P387123	catalytic activity // immune response // purine ribonucleotide binding
ENSMUSG00000029434	Vps33a	vacuolar protein sorting 33A (yeast) Gene [Source:MGI Symbol;Acc:MGI:1924823]	3	0.0147059	A_52_P123665	vesicle // regulation of developmental pigmentation // cytoplasmic part
ENSMUSG00000029014	Dnajc2	DnaJ (Hsp40) homolog, subfamily C, member 2 Gene [Source:MGI Symbol;Acc:MGI:99470]	3	0.0147059	A_52_P482941	cytoplasmic part // regulation of cellular component organization // negative regulation of growth
ENSMUSG00000028923	Necap2	NECAP endocytosis associated 2 Gene [Source:MGI Symbol;Acc:MGI:1913397]	3	0.0147059	A_52_P27103	vesicle // cytoplasmic part // plasma membrane
ENSMUSG00000028745	Capzb	capping protein (actin filament) muscle Z-line, beta Gene [Source:MGI Symbol;Acc:MGI:104652]	3	0.0147059	A_52_P428784	cytoplasmic part // regulation of cellular component organization // regulation of biological quality
ENSMUSG00000028633	Ctps	cytidine 5'-triphosphate synthase Gene [Source:MGI Symbol;Acc:MGI:1858304]	3	0.0147059	A_51_P251357	small molecule metabolic process // catalytic activity // purine ribonucleotide binding
ENSMUSG00000028378	Ptgr1	prostaglandin reductase 1 Gene [Source:MGI Symbol;Acc:MGI:1914353]	3	0.0147059	A_51_P444437	oxidation-reduction process // catalytic activity // response to chemical stimulus
ENSMUSG00000027611	Procr	protein C receptor, endothelial Gene [Source:MGI Symbol;Acc:MGI:104596]	3	0.0147059	A_51_P382152	immune response // cytoplasmic part // regulation of biological quality
ENSMUSG00000027457	Snph	syntaphilin Gene [Source:MGI Symbol;Acc:MGI:2139270]	3	0.0147059	A_51_P221100	cytoplasmic part // regulation of cellular component organization // cell fraction
ENSMUSG00000026721	Rabgap1l	RAB GTPase activating protein 1-like Gene [Source:MGI Symbol;Acc:MGI:1352507]	3	0.0147059	A_52_P158122	regulation of molecular function // cytoplasmic part // Ras GTPase activator activity
ENSMUSG00000026688	Mgst3	microsomal glutathione S-transferase 3 Gene [Source:MGI Symbol;Acc:MGI:1913697]	3	0.0147059	A_51_P336850	catalytic activity // cytoplasmic part // cell fraction
ENSMUSG00000026643	Nmt2	N-myristoyltransferase 2 Gene [Source:MGI Symbol;Acc:MGI:1202298]	3	0.0147059	A_51_P465512	catalytic activity // cytoplasmic part // plasma membrane
ENSMUSG00000026353	Ubxn4	UBX domain protein 4 Gene [Source:MGI Symbol;Acc:MGI:1915062]	3	0.0147059	A_52_P298145	response to biotic stimulus // cytoplasmic part // response to chemical stimulus
ENSMUSG00000026239	Pde6d	phosphodiesterase 6D, cGMP-specific, rod, delta Gene [Source:MGI Symbol;Acc:MGI:1270843]	3	0.0147059	A_51_P488092	response to external stimulus // regulation of molecular function // catalytic activity
ENSMUSG00000026208	Des	desmin Gene [Source:MGI Symbol;Acc:MGI:94885]	3	0.0147059	A_51_P335969	cytoplasmic part // cell fraction // plasma membrane
ENSMUSG00000026062	Slc9a2	solute carrier family 9 (sodium/hydrogen exchanger), member 2 Gene [Source:MGI Symbol;Acc:MGI:105075]	3	0.0147059	A_52_P134003|A_51_P397983	metal ion transmembrane transporter activity // regulation of biological quality // brush border
ENSMUSG00000025497	Cdhr5	cadherin-related family member 5 Gene [Source:MGI Symbol;Acc:MGI:1919290]	3	0.0147059	A_51_P453428|A_52_P523445	coated pit // biological adhesion // plasma membrane
ENSMUSG00000025481	1190003J15Rik	RIKEN cDNA 1190003J15 gene Gene [Source:MGI Symbol;Acc:MGI:1916142]	3	0.0147059	A_52_P171692	small molecule metabolic process // catalytic activity // cytoplasmic part
ENSMUSG00000025350	Rdh5	retinol dehydrogenase 5 Gene [Source:MGI Symbol;Acc:MGI:1201412]	3	0.0147059	A_51_P479618	oxidation-reduction process // catalytic activity // cytoplasmic part
ENSMUSG00000025041	Nt5c2	5'-nucleotidase, cytosolic II Gene [Source:MGI Symbol;Acc:MGI:2178563]	3	0.0147059	A_52_P391983	small molecule metabolic process // catalytic activity // phosphorus metabolic process
ENSMUSG00000024737	Slc15a3	solute carrier family 15, member 3 Gene [Source:MGI Symbol;Acc:MGI:1929691]	3	0.0147059	A_52_P467389	cytoplasmic part // peptide transport // symporter activity
ENSMUSG00000024695	Zfp91	zinc finger protein 91 Gene [Source:MGI Symbol;Acc:MGI:104854]	3	0.0147059	A_52_P124097	regulation of molecular function // catalytic activity // regulation of phosphorus metabolic process
ENSMUSG00000024670	Cd6	CD6 antigen Gene [Source:MGI Symbol;Acc:MGI:103566]	3	0.0147059	A_51_P313320	biological adhesion // cell surface // regulation of phosphorus metabolic process
ENSMUSG00000024640	Psat1	phosphoserine aminotransferase 1 Gene [Source:MGI Symbol;Acc:MGI:2183441]	3	0.0147059	A_51_P317427	small molecule metabolic process // catalytic activity // cofactor binding
ENSMUSG00000024124	Prss30	protease, serine, 30 Gene [Source:MGI Symbol;Acc:MGI:1353645]	3	0.0147059	A_51_P241935	anchored to membrane // catalytic activity // plasma membrane
ENSMUSG00000024053	Emilin2	elastin microfibril interfacer 2 Gene [Source:MGI Symbol;Acc:MGI:2389136]	3	0.0147059	A_52_P527800	extracellular region part // biological adhesion // extracellular region
ENSMUSG00000022969	Il10rb	interleukin 10 receptor, beta Gene [Source:MGI Symbol;Acc:MGI:109380]	3	0.0147059	A_51_P338924	cytokine receptor activity // growth factor binding // regulation of biological quality
ENSMUSG00000022451	Twf1	twinfilin, actin-binding protein, homolog 1 (Drosophila) Gene [Source:MGI Symbol;Acc:MGI:1100520]	3	0.0147059	A_51_P436534	catalytic activity // actin cytoskeleton // phosphorus metabolic process
ENSMUSG00000022415	Syngr1	synaptogyrin 1 Gene [Source:MGI Symbol;Acc:MGI:1328323]	3	0.0147059	A_51_P270741	vesicle // cytoplasmic part // regulation of biological quality
ENSMUSG00000022371	Col14a1	collagen, type XIV, alpha 1 Gene [Source:MGI Symbol;Acc:MGI:1341272]	3	0.0147059	A_51_P326529	extracellular region part // biological adhesion // extracellular region
ENSMUSG00000022339	Ebag9	estrogen receptor-binding fragment-associated gene 9 Gene [Source:MGI Symbol;Acc:MGI:1859920]	3	0.0147059	A_51_P420045	vesicle // cytoplasmic part // plasma membrane
ENSMUSG00000021996	Esd	esterase D/formylglutathione hydrolase Gene [Source:MGI Symbol;Acc:MGI:95421]	3	0.0147059	A_51_P199367	vesicle // catalytic activity // cytoplasmic part
ENSMUSG00000021905	Dph3	DPH3 homolog (KTI11, S. cerevisiae) Gene [Source:MGI Symbol;Acc:MGI:1922658]	3	0.0147059	A_52_P521710	peptidyl-histidine modification // negative regulation of protein transport // regulation of molecular function
ENSMUSG00000021870	Slmap	sarcolemma associated protein Gene [Source:MGI Symbol;Acc:MGI:1933549]	3	0.0147059	A_52_P679966	extracellular region part // cytoplasmic part // plasma membrane
ENSMUSG00000021585	Cast	calpastatin Gene [Source:MGI Symbol;Acc:MGI:1098236]	3	0.0147059	A_52_P548913	regulation of molecular function // syncytium formation // cell fraction
ENSMUSG00000021428	Riok1	RIO kinase 1 (yeast) Gene [Source:MGI Symbol;Acc:MGI:1918590]	3	0.0147059	A_52_P74183	catalytic activity // purine ribonucleotide binding // phosphorus metabolic process
ENSMUSG00000021390	Ogn	osteoglycin Gene [Source:MGI Symbol;Acc:MGI:109278]	3	0.0147059	A_51_P295085	extracellular region part // growth factor activity // extracellular region
ENSMUSG00000021388	Aspn	asporin Gene [Source:MGI Symbol;Acc:MGI:1913945]	3	0.0147059	A_51_P142813	extracellular region part // bone mineralization // extracellular region
ENSMUSG00000021379	Id4	inhibitor of DNA binding 4 Gene [Source:MGI Symbol;Acc:MGI:99414]	3	0.0147059	A_51_P494430	regulation of cell proliferation // negative regulation of astrocyte differentiation // regulation of ossification
ENSMUSG00000021136	Smoc1	SPARC related modular calcium binding 1 Gene [Source:MGI Symbol;Acc:MGI:1929878]	3	0.0147059	A_51_P443403	extracellular matrix binding // extracellular region part // extracellular region
ENSMUSG00000021096	Ppm1a	protein phosphatase 1A, magnesium dependent, alpha isoform Gene [Source:MGI Symbol;Acc:MGI:99878]	3	0.0147059	A_52_P313789	catalytic activity // cell fraction // phosphorus metabolic process
ENSMUSG00000020590	Snx13	sorting nexin 13 Gene [Source:MGI Symbol;Acc:MGI:2661416]	3	0.0147059	A_51_P442091	regulation of molecular function // catalytic activity // cytoplasmic part
ENSMUSG00000020272	Stk10	serine/threonine kinase 10 Gene [Source:MGI Symbol;Acc:MGI:1099439]	3	0.0147059	A_51_P192130	catalytic activity // purine ribonucleotide binding // phosphorus metabolic process
ENSMUSG00000020260	Pofut2	protein O-fucosyltransferase 2 Gene [Source:MGI Symbol;Acc:MGI:1916863]	3	0.0147059	A_52_P88591	small molecule metabolic process // catalytic activity // cytoplasmic part
ENSMUSG00000020183	Cpm	carboxypeptidase M Gene [Source:MGI Symbol;Acc:MGI:1917824]	3	0.0147059	A_51_P304397	anchored to membrane // catalytic activity // plasma membrane
ENSMUSG00000019832	Rab32	RAB32, member RAS oncogene family Gene [Source:MGI Symbol;Acc:MGI:1915094]	3	0.0147059	A_51_P293688	catalytic activity // cytoplasmic part // purine ribonucleotide binding
ENSMUSG00000019467	Arhgef25	Rho guanine nucleotide exchange factor (GEF) 25 Gene [Source:MGI Symbol;Acc:MGI:1277173]	3	0.0147059	A_51_P451516	regulation of molecular function // cytoplasmic part // plasma membrane
ENSMUSG00000019082	Slc25a22	solute carrier family 25 (mitochondrial carrier, glutamate), member 22 Gene [Source:MGI Symbol;Acc:MGI:1915517]	3	0.0147059	A_51_P447329	organic anion transport // cytoplasmic part // symporter activity
ENSMUSG00000018821	Avpi1	arginine vasopressin-induced 1 Gene [Source:MGI Symbol;Acc:MGI:1916784]	3	0.0147059	A_51_P261087	regulation of molecular function // regulation of phosphorus metabolic process // phosphorus metabolic process
ENSMUSG00000018217	Pmp22	peripheral myelin protein 22 Gene [Source:MGI Symbol;Acc:MGI:97631]	3	0.0147059	A_51_P258529	regulation of cell proliferation // regulation of cellular component organization // regulation of cell cycle
ENSMUSG00000017715	Pgs1	phosphatidylglycerophosphate synthase 1 Gene [Source:MGI Symbol;Acc:MGI:1921701]	3	0.0147059	A_51_P515348	catalytic activity // cytoplasmic part // purine ribonucleotide binding
ENSMUSG00000017119	Nbr1	neighbor of Brca1 gene 1 Gene [Source:MGI Symbol;Acc:MGI:108498]	3	0.0147059	A_52_P14980	vesicle // response to external stimulus // cytoplasmic part
ENSMUSG00000010277	2610507B11Rik	RIKEN cDNA 2610507B11 gene Gene [Source:MGI Symbol;Acc:MGI:1919753]	3	0.0147059	A_52_P16209	oxidation-reduction process // catalytic activity // extracellular region
ENSMUSG00000009092	Derl3	Der1-like domain family, member 3 Gene [Source:MGI Symbol;Acc:MGI:1917627]	3	0.0147059	A_51_P491667	response to biotic stimulus // cytoplasmic part // response to chemical stimulus
ENSMUSG00000008845	Cd163	CD163 antigen Gene [Source:MGI Symbol;Acc:MGI:2135946]	3	0.0147059	A_51_P231042	defense response // plasma membrane // extracellular region
ENSMUSG00000008136	Fhl2	four and a half LIM domains 2 Gene [Source:MGI Symbol;Acc:MGI:1338762]	3	0.0147059	A_51_P140237	cytoplasmic part // actin cytoskeleton // response to chemical stimulus
ENSMUSG00000005364	Il5ra	interleukin 5 receptor, alpha Gene [Source:MGI Symbol;Acc:MGI:96558]	3	0.0147059	A_52_P7457	cytokine receptor activity // plasma membrane // response to chemical stimulus
ENSMUSG00000005338	Cadm3	cell adhesion molecule 3 Gene [Source:MGI Symbol;Acc:MGI:2137858]	3	0.0147059	A_52_P110052	protein dimerization activity // biological adhesion // plasma membrane
ENSMUSG00000004952	Rasa4	RAS p21 protein activator 4 Gene [Source:MGI Symbol;Acc:MGI:1858600]	3	0.0147059	A_51_P381558	regulation of molecular function // cytoplasmic part // plasma membrane
ENSMUSG00000002227	Mov10	Moloney leukemia virus 10 Gene [Source:MGI Symbol;Acc:MGI:97054]	3	0.0147059	A_51_P169495	catalytic activity // cytoplasmic part // purine ribonucleotide binding
ENSMUSG00000002020	Ltbp2	latent transforming growth factor beta binding protein 2 Gene [Source:MGI Symbol;Acc:MGI:99502]	3	0.0147059	A_51_P257457	extracellular region part // growth factor binding // extracellular region
ENSMUSG00000091705	CR974466.3	histocompatibility 2, Q region locus 2 [Source:RefSeq peptide;Acc:NP_034522]	2	0.00980392	A_51_P219789	MHC protein complex // immune response
ENSMUSG00000090019	Gimap1	GTPase, IMAP family member 1 Gene [Source:MGI Symbol;Acc:MGI:109368]	2	0.00980392	A_51_P507509	cytoplasmic part // purine ribonucleotide binding
ENSMUSG00000079492	Gm11127	predicted gene 11127 Gene [Source:MGI Symbol;Acc:MGI:3779381]	2	0.00980392	A_52_P57582	MHC protein complex // immune response
ENSMUSG00000079017	Ifi27l2a	interferon, alpha-inducible protein 27 like 2A Gene [Source:MGI Symbol;Acc:MGI:1924183]	2	0.00980392	A_52_P90364	response to biotic stimulus // aging
ENSMUSG00000078942	Naip6	NLR family, apoptosis inhibitory protein 6 Gene [Source:MGI Symbol;Acc:MGI:1298222]	2	0.00980392	A_51_P338655	catalytic activity // response to chemical stimulus
ENSMUSG00000078249	Hmga1-rs1	high mobility group AT-hook I, related sequence 1 Pseudogene [Source:MGI Symbol;Acc:MGI:96161]	2	0.00980392	A_51_P483118	cytoplasmic part // retinoic acid receptor binding
ENSMUSG00000074971	Fibin	fin bud initiation factor homolog (zebrafish) Gene [Source:MGI Symbol;Acc:MGI:1914856]	2	0.00980392	A_51_P283473	cytoplasmic part // extracellular region
ENSMUSG00000074892	B3galt5	UDP-Gal:betaGlcNAc beta 1,3-galactosyltransferase, polypeptide 5 Gene [Source:MGI Symbol;Acc:MGI:2136878]	2	0.00980392	A_51_P301435	catalytic activity // cytoplasmic part
ENSMUSG00000073940	Hbb-b2	hemoglobin, beta adult minor chain Gene [Source:MGI Symbol;Acc:MGI:96022]	2	0.00980392	A_52_P213909	cytoplasmic part // regulation of phosphorus metabolic process
ENSMUSG00000073433	Arhgdig	Rho GDP dissociation inhibitor (GDI) gamma Gene [Source:MGI Symbol;Acc:MGI:108430]	2	0.00980392	A_51_P172085	regulation of molecular function // cell fraction
ENSMUSG00000073002	Vamp5	vesicle-associated membrane protein 5 Gene [Source:MGI Symbol;Acc:MGI:1858622]	2	0.00980392	A_52_P281924	cytoplasmic part // plasma membrane
ENSMUSG00000071711	Mpst	mercaptopyruvate sulfurtransferase Gene [Source:MGI Symbol;Acc:MGI:2179733]	2	0.00980392	A_51_P200529	catalytic activity // cytoplasmic part
ENSMUSG00000070327	Rnf213	ring finger protein 213 Gene [Source:MGI Symbol;Acc:MGI:1289196]	2	0.00980392	A_51_P159503	catalytic activity // purine ribonucleotide binding
ENSMUSG00000066516	Klk1b21	kallikrein 1-related peptidase b21 Gene [Source:MGI Symbol;Acc:MGI:892022]	2	0.00980392	A_51_P389929	extracellular region part // catalytic activity
ENSMUSG00000064254	Ethe1	ethylmalonic encephalopathy 1 Gene [Source:MGI Symbol;Acc:MGI:1913321]	2	0.00980392	A_52_P627761	catalytic activity // cytoplasmic part
ENSMUSG00000064181	Rab3ip	RAB3A interacting protein Gene [Source:MGI Symbol;Acc:MGI:105933]	2	0.00980392	A_51_P451186	regulation of molecular function // cytoplasmic part
ENSMUSG00000062646	Ganc	glucosidase, alpha; neutral C Gene [Source:MGI Symbol;Acc:MGI:1923301]	2	0.00980392	A_52_P663742	small molecule metabolic process // catalytic activity
ENSMUSG00000061527	Krt5	keratin 5 Gene [Source:MGI Symbol;Acc:MGI:96702]	2	0.00980392	A_51_P186856	cell-substrate junction assembly // cytoplasmic part
ENSMUSG00000059810	Rgs3	regulator of G-protein signaling 3 Gene [Source:MGI Symbol;Acc:MGI:1354734]	2	0.00980392	A_51_P211980	regulation of molecular function // plasma membrane
ENSMUSG00000059654	Reg1	regenerating islet-derived 1 Gene [Source:MGI Symbol;Acc:MGI:97895]	2	0.00980392	A_51_P329811	growth factor activity // extracellular region
ENSMUSG00000058794	Nfe2	nuclear factor, erythroid derived 2 Gene [Source:MGI Symbol;Acc:MGI:97308]	2	0.00980392	A_51_P515965	protein dimerization activity // actin cytoskeleton
ENSMUSG00000058392	Rrp1b	ribosomal RNA processing 1 homolog B (S. cerevisiae) Gene [Source:MGI Symbol;Acc:MGI:1919712]	2	0.00980392	A_52_P574214	cytoplasmic part // preribosome
ENSMUSG00000058063	Trim31	tripartite motif-containing 31 Gene [Source:MGI Symbol;Acc:MGI:2385051]	2	0.00980392	A_51_P490840	catalytic activity // cytoplasmic part
ENSMUSG00000057604	Lmcd1	LIM and cysteine-rich domains 1 Gene [Source:MGI Symbol;Acc:MGI:1353635]	2	0.00980392	A_51_P405912	regulation of calcium-mediated signaling // extracellular region part
ENSMUSG00000057425	Ugt2b37	UDP glucuronosyltransferase 2 family, polypeptide B37 Gene [Source:MGI Symbol;Acc:MGI:2148239]	2	0.00980392	A_51_P102438|A_51_P302856|A_52_P35340	catalytic activity // cytoplasmic part
ENSMUSG00000056758	Hmga2	high mobility group AT-hook 2 Gene [Source:MGI Symbol;Acc:MGI:101761]	2	0.00980392	A_52_P300730	regulation of molecular function // negative regulation of JAK-STAT cascade
ENSMUSG00000056204	Pgpep1	pyroglutamyl-peptidase I Gene [Source:MGI Symbol;Acc:MGI:1913772]	2	0.00980392	A_52_P447985	catalytic activity // cytoplasmic part
ENSMUSG00000055413	H2-Q8	histocompatibility 2, Q region locus 8 Gene [Source:MGI Symbol;Acc:MGI:95937]	2	0.00980392	A_51_P262079	MHC protein complex // immune response
ENSMUSG00000055360	Prl2c5	prolactin family 2, subfamily c, member 5 Gene [Source:MGI Symbol;Acc:MGI:1858413]	2	0.00980392	A_52_P511450	extracellular region part // extracellular region
ENSMUSG00000055067	Smyd3	SET and MYND domain containing 3 Gene [Source:MGI Symbol;Acc:MGI:1916976]	2	0.00980392	A_52_P600030	small molecule metabolic process // catalytic activity
ENSMUSG00000054588	Gbp10	guanylate-binding protein 10 Gene [Source:MGI Symbol;Acc:MGI:4359647]	2	0.00980392	A_52_P189772	catalytic activity // purine ribonucleotide binding
ENSMUSG00000054469	Lclat1	lysocardiolipin acyltransferase 1 Gene [Source:MGI Symbol;Acc:MGI:2684937]	2	0.00980392	A_52_P299358	catalytic activity // cytoplasmic part
ENSMUSG00000053119	Vps24	vacuolar protein sorting 24 (yeast) Gene [Source:MGI Symbol;Acc:MGI:1913950]	2	0.00980392	A_52_P246889	cytoplasmic part // regulation of biological quality
ENSMUSG00000052605	Isoc2b	isochorismatase domain containing 2b Gene [Source:MGI Symbol;Acc:MGI:1914691]	2	0.00980392	A_51_P343356	catalytic activity // cytoplasmic part
ENSMUSG00000052212	Cd177	CD177 antigen Gene [Source:MGI Symbol;Acc:MGI:1916141]	2	0.00980392	A_51_P385718	anchored to membrane // plasma membrane
ENSMUSG00000052085	Dock8	dedicator of cytokinesis 8 Gene [Source:MGI Symbol;Acc:MGI:1921396]	2	0.00980392	A_51_P483511	regulation of molecular function // purine ribonucleotide binding
ENSMUSG00000050345	4930486L24Rik	RIKEN cDNA 4930486L24 gene Gene [Source:MGI Symbol;Acc:MGI:1922258]	2	0.00980392	A_51_P276479	catalytic activity // extracellular region
ENSMUSG00000050071	Bex1	brain expressed gene 1 Gene [Source:MGI Symbol;Acc:MGI:1328321]	2	0.00980392	A_51_P279154	regulation of cell proliferation // enzyme linked receptor protein signaling pathway
ENSMUSG00000049303	Syt12	synaptotagmin XII Gene [Source:MGI Symbol;Acc:MGI:2159601]	2	0.00980392	A_51_P384831	vesicle // cytoplasmic part
ENSMUSG00000048833	Slc39a9	solute carrier family 39 (zinc transporter), member 9 Gene [Source:MGI Symbol;Acc:MGI:1914820]	2	0.00980392	A_51_P482233	metal ion transmembrane transporter activity // transition metal ion transport
ENSMUSG00000048763	Hoxb3	homeobox B3 Gene [Source:MGI Symbol;Acc:MGI:96184]	2	0.00980392	A_51_P460643	cartilage development // skeletal system morphogenesis
ENSMUSG00000048277	Syngr2	synaptogyrin 2 Gene [Source:MGI Symbol;Acc:MGI:1328324]	2	0.00980392	A_51_P105986	vesicle // cytoplasmic part
ENSMUSG00000047714	Ppp1r2	protein phosphatase 1, regulatory (inhibitor) subunit 2 Gene [Source:MGI Symbol;Acc:MGI:1914099]	2	0.00980392	A_52_P164615	regulation of molecular function // regulation of phosphorus metabolic process
ENSMUSG00000047496	Rnf152	ring finger protein 152 Gene [Source:MGI Symbol;Acc:MGI:2443787]	2	0.00980392	A_51_P517672	catalytic activity // cytoplasmic part
ENSMUSG00000047409	Ctdspl	CTD (carboxy-terminal domain, RNA polymerase II, polypeptide A) small phosphatase-like Gene [Source:MGI Symbol;Acc:MGI:1916524]	2	0.00980392	A_51_P486943	catalytic activity // phosphorus metabolic process
ENSMUSG00000047230	Cldn2	claudin 2 Gene [Source:MGI Symbol;Acc:MGI:1276110]	2	0.00980392	A_52_P251450	biological adhesion // plasma membrane
ENSMUSG00000047104	Pbp2	phosphatidylethanolamine binding protein 2 Gene [Source:MGI Symbol;Acc:MGI:1923650]	2	0.00980392	A_51_P324450	regulation of molecular function // purine ribonucleotide binding
ENSMUSG00000046908	Ltb4r1	leukotriene B4 receptor 1 Gene [Source:MGI Symbol;Acc:MGI:1309472]	2	0.00980392	A_51_P109449	defense response // plasma membrane
ENSMUSG00000046733	Gprc5a	G protein-coupled receptor, family C, group 5, member A Gene [Source:MGI Symbol;Acc:MGI:1891250]	2	0.00980392	A_52_P597775	cytoplasmic part // plasma membrane
ENSMUSG00000046711	Hmga1	high mobility group AT-hook 1 Gene [Source:MGI Symbol;Acc:MGI:96160]	2	0.00980392	A_51_P483118	cytoplasmic part // retinoic acid receptor binding
ENSMUSG00000046623	Gjb4	gap junction protein, beta 4 Gene [Source:MGI Symbol;Acc:MGI:95722]	2	0.00980392	A_51_P187121	plasma membrane // response to chemical stimulus
ENSMUSG00000045625	Pigz	phosphatidylinositol glycan anchor biosynthesis, class Z Gene [Source:MGI Symbol;Acc:MGI:2443822]	2	0.00980392	A_51_P285669	catalytic activity // cytoplasmic part
ENSMUSG00000045019	Acer1	alkaline ceramidase 1 Gene [Source:MGI Symbol;Acc:MGI:2181962]	2	0.00980392	A_52_P63680	catalytic activity // cytoplasmic part
ENSMUSG00000043953	Ccrl2	chemokine (C-C motif) receptor-like 2 Gene [Source:MGI Symbol;Acc:MGI:1920904]	2	0.00980392	A_52_P334593	plasma membrane // C-C chemokine binding
ENSMUSG00000043940	Wdfy3	WD repeat and FYVE domain containing 3 Gene [Source:MGI Symbol;Acc:MGI:1096875]	2	0.00980392	A_52_P409778	catalytic activity // cytoplasmic part
ENSMUSG00000042572	Ube2q1	ubiquitin-conjugating enzyme E2Q (putative) 1 Gene [Source:MGI Symbol;Acc:MGI:1917343]	2	0.00980392	A_51_P480363	catalytic activity // purine ribonucleotide binding
ENSMUSG00000042428	Mgat3	mannoside acetylglucosaminyltransferase 3 Gene [Source:MGI Symbol;Acc:MGI:104532]	2	0.00980392	A_51_P385697	catalytic activity // cytoplasmic part
ENSMUSG00000042133	Ppig	peptidyl-prolyl isomerase G (cyclophilin G) Gene [Source:MGI Symbol;Acc:MGI:2445173]	2	0.00980392	A_51_P265008	nuclear matrix // catalytic activity
ENSMUSG00000042042	Csgalnact2	chondroitin sulfate N-acetylgalactosaminyltransferase 2 Gene [Source:MGI Symbol;Acc:MGI:1926002]	2	0.00980392	A_51_P511060	catalytic activity // cytoplasmic part
ENSMUSG00000041891	Lman1	lectin, mannose-binding, 1 Gene [Source:MGI Symbol;Acc:MGI:1917611]	2	0.00980392	A_52_P10781	cytoplasmic part // cell fraction
ENSMUSG00000041445	Mmrn2	multimerin 2 Gene [Source:MGI Symbol;Acc:MGI:2385618]	2	0.00980392	A_51_P414396	extracellular region part // extracellular region
ENSMUSG00000041202	Pla2g2d	phospholipase A2, group IID Gene [Source:MGI Symbol;Acc:MGI:1341796]	2	0.00980392	A_51_P232281	catalytic activity // extracellular region
ENSMUSG00000040899	Ccr6	chemokine (C-C motif) receptor 6 Gene [Source:MGI Symbol;Acc:MGI:1333797]	2	0.00980392	A_51_P388281	plasma membrane // C-C chemokine binding
ENSMUSG00000040841	Six5	sine oculis-related homeobox 5 homolog (Drosophila) Gene [Source:MGI Symbol;Acc:MGI:106220]	2	0.00980392	A_51_P219385	regulation of cell proliferation // lens development in camera-type eye
ENSMUSG00000040247	Tbc1d10c	TBC1 domain family, member 10c Gene [Source:MGI Symbol;Acc:MGI:1922072]	2	0.00980392	A_51_P267314	regulation of molecular function // Ras GTPase activator activity
ENSMUSG00000039405	Prss23	protease, serine, 23 Gene [Source:MGI Symbol;Acc:MGI:1923703]	2	0.00980392	A_52_P679105	catalytic activity // extracellular region
ENSMUSG00000039364	Sectm1b	secreted and transmembrane 1B Gene [Source:MGI Symbol;Acc:MGI:1929083]	2	0.00980392	A_51_P317887	plasma membrane // extracellular region
ENSMUSG00000039159	Ube2h	ubiquitin-conjugating enzyme E2H Gene [Source:MGI Symbol;Acc:MGI:104632]	2	0.00980392	A_51_P502838	catalytic activity // purine ribonucleotide binding
ENSMUSG00000038775	Vill	villin-like Gene [Source:MGI Symbol;Acc:MGI:1201781]	2	0.00980392	A_51_P417077	regulation of cellular component organization // regulation of biological quality
ENSMUSG00000038700	Hoxb5	homeobox B5 Gene [Source:MGI Symbol;Acc:MGI:96186]	2	0.00980392	A_51_P436342	epithelial cell differentiation // skeletal system morphogenesis
ENSMUSG00000038286	Bphl	biphenyl hydrolase-like (serine hydrolase, breast epithelial mucin-associated antigen) Gene [Source:MGI Symbol;Acc:MGI:1915271]	2	0.00980392	A_51_P283876	catalytic activity // cytoplasmic part
ENSMUSG00000038095	Sbno1	sno, strawberry notch homolog 1 (Drosophila) Gene [Source:MGI Symbol;Acc:MGI:2384298]	2	0.00980392	A_51_P502107	catalytic activity // purine ribonucleotide binding
ENSMUSG00000037872	Darc	Duffy blood group, chemokine receptor Gene [Source:MGI Symbol;Acc:MGI:1097689]	2	0.00980392	A_52_P110052	defense response // C-C chemokine binding
ENSMUSG00000037720	Tmem33	transmembrane protein 33 Gene [Source:MGI Symbol;Acc:MGI:1915128]	2	0.00980392	A_52_P263201	vesicle // cytoplasmic part
ENSMUSG00000037419	Endod1	endonuclease domain containing 1 Gene [Source:MGI Symbol;Acc:MGI:1919196]	2	0.00980392	A_51_P505823	catalytic activity // extracellular region
ENSMUSG00000037376	Trmt6	tRNA methyltransferase 6 homolog (S. cerevisiae) Gene [Source:MGI Symbol;Acc:MGI:1914176]	2	0.00980392	A_52_P525837	small molecule metabolic process // catalytic activity
ENSMUSG00000036698	Eif2c2	eukaryotic translation initiation factor 2C, 2 Gene [Source:MGI Symbol;Acc:MGI:2446632]	2	0.00980392	A_51_P180001	catalytic activity // cytoplasmic part
ENSMUSG00000036644	Tbc1d9b	TBC1 domain family, member 9B Gene [Source:MGI Symbol;Acc:MGI:1924045]	2	0.00980392	A_51_P354461	regulation of molecular function // Ras GTPase activator activity
ENSMUSG00000036499	Eea1	early endosome antigen 1 Gene [Source:MGI Symbol;Acc:MGI:2442192]	2	0.00980392	A_51_P224617	cytoplasmic part // protein dimerization activity
ENSMUSG00000036473	Tbc1d24	TBC1 domain family, member 24 Gene [Source:MGI Symbol;Acc:MGI:2443456]	2	0.00980392	A_51_P154679	regulation of molecular function // Ras GTPase activator activity
ENSMUSG00000036241	Ube2r2	ubiquitin-conjugating enzyme E2R 2 Gene [Source:MGI Symbol;Acc:MGI:1914865]	2	0.00980392	A_52_P194170	catalytic activity // purine ribonucleotide binding
ENSMUSG00000035929	H2-Gs10	MHC class I like protein GS10 Gene [Source:MGI Symbol;Acc:MGI:3808875]	2	0.00980392	A_52_P582814|A_52_P474242	MHC protein complex // immune response
ENSMUSG00000035686	Thrsp	thyroid hormone responsive SPOT14 homolog (Rattus) Gene [Source:MGI Symbol;Acc:MGI:109126]	2	0.00980392	A_51_P194099	cytoplasmic part // protein dimerization activity
ENSMUSG00000035429	Ptprh	protein tyrosine phosphatase, receptor type, H Gene [Source:MGI Symbol;Acc:MGI:3026877]	2	0.00980392	A_51_P365666	catalytic activity // phosphorus metabolic process
ENSMUSG00000035245	A130022J15Rik	RIKEN cDNA A130022J15 gene Gene [Source:MGI Symbol;Acc:MGI:2141669]	2	0.00980392	A_51_P216702	catalytic activity // extracellular region
ENSMUSG00000034613	Ppm1h	protein phosphatase 1H (PP2C domain containing) Gene [Source:MGI Symbol;Acc:MGI:2442087]	2	0.00980392	A_52_P328006	catalytic activity // phosphorus metabolic process
ENSMUSG00000034422	Parp14	poly (ADP-ribose) polymerase family, member 14 Gene [Source:MGI Symbol;Acc:MGI:1919489]	2	0.00980392	A_51_P514712	catalytic activity // plasma membrane
ENSMUSG00000033871	Ppargc1b	peroxisome proliferative activated receptor, gamma, coactivator 1 beta Gene [Source:MGI Symbol;Acc:MGI:2444934]	2	0.00980392	A_52_P526724	regulation of molecular function // response to chemical stimulus
ENSMUSG00000033715	Akr1c14	aldo-keto reductase family 1, member C14 Gene [Source:MGI Symbol;Acc:MGI:2145458]	2	0.00980392	A_51_P284177	oxidation-reduction process // catalytic activity
ENSMUSG00000033658	Ddx19b	DEAD (Asp-Glu-Ala-Asp) box polypeptide 19b Gene [Source:MGI Symbol;Acc:MGI:2148251]	2	0.00980392	A_51_P177502	catalytic activity // purine ribonucleotide binding
ENSMUSG00000033578	Tmem35	transmembrane protein 35 Gene [Source:MGI Symbol;Acc:MGI:1914814]	2	0.00980392	A_51_P171107	vesicle // cytoplasmic part
ENSMUSG00000033166	Dis3	DIS3 mitotic control homolog (S. cerevisiae) Gene [Source:MGI Symbol;Acc:MGI:1919912]	2	0.00980392	A_52_P29646	regulation of molecular function // catalytic activity
ENSMUSG00000032739	Pram1	PML-RAR alpha-regulated adaptor molecule 1 Gene [Source:MGI Symbol;Acc:MGI:3576625]	2	0.00980392	A_52_P306831	regulation of leukocyte degranulation // regulation of myeloid leukocyte mediated immunity
ENSMUSG00000032515	Csrnp1	cysteine-serine-rich nuclear protein 1 Gene [Source:MGI Symbol;Acc:MGI:2387989]	2	0.00980392	A_52_P604629	skeletal system morphogenesis // enzyme linked receptor protein signaling pathway
ENSMUSG00000032423	Syncrip	synaptotagmin binding, cytoplasmic RNA interacting protein Gene [Source:MGI Symbol;Acc:MGI:1891690]	2	0.00980392	A_52_P570288	cytoplasmic part // RNA stabilization
ENSMUSG00000032376	Usp3	ubiquitin specific peptidase 3 Gene [Source:MGI Symbol;Acc:MGI:2152450]	2	0.00980392	A_52_P646783	catalytic activity // regulation of biological quality
ENSMUSG00000032373	Car12	carbonic anyhydrase 12 Gene [Source:MGI Symbol;Acc:MGI:1923709]	2	0.00980392	A_52_P646858	small molecule metabolic process // catalytic activity
ENSMUSG00000032232	Cgnl1	cingulin-like 1 Gene [Source:MGI Symbol;Acc:MGI:1915428]	2	0.00980392	A_52_P75971	catalytic activity // actin cytoskeleton
ENSMUSG00000032198	Dock6	dedicator of cytokinesis 6 Gene [Source:MGI Symbol;Acc:MGI:1914789]	2	0.00980392	A_52_P542013	regulation of molecular function // purine ribonucleotide binding
ENSMUSG00000032038	St3gal4	ST3 beta-galactoside alpha-2,3-sialyltransferase 4 Gene [Source:MGI Symbol;Acc:MGI:1316743]	2	0.00980392	A_52_P316474	catalytic activity // cytoplasmic part
ENSMUSG00000032024	9030425E11Rik	RIKEN cDNA 9030425E11 gene Gene [Source:MGI Symbol;Acc:MGI:1918816]	2	0.00980392	A_52_P393589	cell fraction // plasma membrane
ENSMUSG00000031762	Mt2	metallothionein 2 Gene [Source:MGI Symbol;Acc:MGI:97172]	2	0.00980392	A_51_P246317	regulation of biological quality // response to chemical stimulus
ENSMUSG00000031673	Cdh11	cadherin 11 Gene [Source:MGI Symbol;Acc:MGI:99217]	2	0.00980392	A_51_P506204	biological adhesion // plasma membrane
ENSMUSG00000031488	Rab11fip1	RAB11 family interacting protein 1 (class I) Gene [Source:MGI Symbol;Acc:MGI:1923017]	2	0.00980392	A_52_P68033	vesicle // cytoplasmic part
ENSMUSG00000031483	Erlin2	ER lipid raft associated 2 Gene [Source:MGI Symbol;Acc:MGI:2387215]	2	0.00980392	A_52_P632412	cytoplasmic part // plasma membrane
ENSMUSG00000031379	Pir	pirin Gene [Source:MGI Symbol;Acc:MGI:1916906]	2	0.00980392	A_51_P386612	oxidation-reduction process // catalytic activity
ENSMUSG00000031232	Magt1	magnesium transporter 1 Gene [Source:MGI Symbol;Acc:MGI:1914325]	2	0.00980392	A_51_P476357	cytoplasmic part // regulation of biological quality
ENSMUSG00000030787	Lyve1	lymphatic vessel endothelial hyaluronan receptor 1 Gene [Source:MGI Symbol;Acc:MGI:2136348]	2	0.00980392	A_51_P155052	biological adhesion // plasma membrane
ENSMUSG00000030718	Ppme1	protein phosphatase methylesterase 1 Gene [Source:MGI Symbol;Acc:MGI:1919840]	2	0.00980392	A_52_P69867	small molecule metabolic process // catalytic activity
ENSMUSG00000030554	Synm	synemin, intermediate filament protein Gene [Source:MGI Symbol;Acc:MGI:2661187]	2	0.00980392	A_51_P404875	cytoplasmic part // cell fraction
ENSMUSG00000030492	Slc7a9	solute carrier family 7 (cationic amino acid transporter, y+ system), member 9 Gene [Source:MGI Symbol;Acc:MGI:1353656]	2	0.00980392	A_52_P474145	peptide antigen binding // plasma membrane
ENSMUSG00000030364	Clec2h	C-type lectin domain family 2, member h Gene [Source:MGI Symbol;Acc:MGI:2136934]	2	0.00980392	A_51_P231072	defense response // plasma membrane
ENSMUSG00000030200	Bcl2l14	BCL2-like 14 (apoptosis facilitator) Gene [Source:MGI Symbol;Acc:MGI:1914063]	2	0.00980392	A_51_P341336	cytoplasmic part // regulation of cell death
ENSMUSG00000030144	Clec4d	C-type lectin domain family 4, member d Gene [Source:MGI Symbol;Acc:MGI:1298389]	2	0.00980392	A_51_P383032	defense response // immune response
ENSMUSG00000030002	Dusp11	dual specificity phosphatase 11 (RNA/RNP complex 1-interacting) Gene [Source:MGI Symbol;Acc:MGI:1919352]	2	0.00980392	A_52_P215136	catalytic activity // phosphorus metabolic process
ENSMUSG00000029772	Ahcyl2	S-adenosylhomocysteine hydrolase-like 2 Gene [Source:MGI Symbol;Acc:MGI:1921590]	2	0.00980392	A_52_P160279	small molecule metabolic process // catalytic activity
ENSMUSG00000029655	N4bp2l2	NEDD4 binding protein 2-like 2 Gene [Source:MGI Symbol;Acc:MGI:2687207]	2	0.00980392	A_51_P391871	purine ribonucleotide binding // cell killing
ENSMUSG00000029309	Sparcl1	SPARC-like 1 Gene [Source:MGI Symbol;Acc:MGI:108110]	2	0.00980392	A_52_P64356	extracellular region part // extracellular region
ENSMUSG00000029268	Ugt2a1	UDP glucuronosyltransferase 2 family, polypeptide A1 Gene [Source:MGI Symbol;Acc:MGI:2149905]	2	0.00980392	A_51_P510031	catalytic activity // plasma membrane
ENSMUSG00000028960	Ube4b	ubiquitination factor E4B, UFD2 homolog (S. cerevisiae) Gene [Source:MGI Symbol;Acc:MGI:1927086]	2	0.00980392	A_52_P614582	catalytic activity // cellular protein catabolic process
ENSMUSG00000028936	Rpl22	ribosomal protein L22 Gene [Source:MGI Symbol;Acc:MGI:99262]	2	0.00980392	A_52_P391718	cytoplasmic part // heparin binding
ENSMUSG00000028521	Slc35d1	solute carrier family 35 (UDP-glucuronic acid/UDP-N-acetylgalactosamine dual transporter), member D1 Gene [Source:MGI Symbol;Acc:MGI:2140361]	2	0.00980392	A_51_P266964	small molecule metabolic process // cytoplasmic part
ENSMUSG00000028480	Glipr2	GLI pathogenesis-related 2 Gene [Source:MGI Symbol;Acc:MGI:1917770]	2	0.00980392	A_51_P517843	cytoplasmic part // extracellular region
ENSMUSG00000028464	Tpm2	tropomyosin 2, beta Gene [Source:MGI Symbol;Acc:MGI:98810]	2	0.00980392	A_52_P418477	regulation of molecular function // cytoplasmic part
ENSMUSG00000028412	Slc44a1	solute carrier family 44, member 1 Gene [Source:MGI Symbol;Acc:MGI:2140592]	2	0.00980392	A_52_P281747	cytoplasmic part // plasma membrane
ENSMUSG00000028399	Ptprd	protein tyrosine phosphatase, receptor type, D Gene [Source:MGI Symbol;Acc:MGI:97812]	2	0.00980392	A_52_P605266	catalytic activity // phosphorus metabolic process
ENSMUSG00000028018	Gstcd	glutathione S-transferase, C-terminal domain containing Gene [Source:MGI Symbol;Acc:MGI:1914803]	2	0.00980392	A_51_P463303	small molecule metabolic process // catalytic activity
ENSMUSG00000027907	S100a11	S100 calcium binding protein A11 (calgizzarin) Gene [Source:MGI Symbol;Acc:MGI:1338798]	2	0.00980392	A_51_P155643	protein dimerization activity // ruffle
ENSMUSG00000027879	Sec22b	SEC22 vesicle trafficking protein homolog B (S. cerevisiae) Gene [Source:MGI Symbol;Acc:MGI:1338759]	2	0.00980392	A_52_P418934	vesicle // cytoplasmic part
ENSMUSG00000027624	Epb4.1l1	erythrocyte protein band 4.1-like 1 Gene [Source:MGI Symbol;Acc:MGI:103010]	2	0.00980392	A_52_P270490	cytoplasmic part // plasma membrane
ENSMUSG00000027589	Pcmtd2	protein-L-isoaspartate (D-aspartate) O-methyltransferase domain containing 2 Gene [Source:MGI Symbol;Acc:MGI:1923927]	2	0.00980392	A_51_P197509	small molecule metabolic process // catalytic activity
ENSMUSG00000027580	BC006779	cDNA sequence BC006779 Gene [Source:MGI Symbol;Acc:MGI:2385169]	2	0.00980392	A_52_P321358	catalytic activity // purine ribonucleotide binding
ENSMUSG00000027400	Pdyn	prodynorphin Gene [Source:MGI Symbol;Acc:MGI:97535]	2	0.00980392	A_52_P586928	plasma membrane // extracellular region
ENSMUSG00000027346	Gpcpd1	glycerophosphocholine phosphodiesterase GDE1 homolog (S. cerevisiae) Gene [Source:MGI Symbol;Acc:MGI:104898]	2	0.00980392	A_52_P470017	small molecule metabolic process // catalytic activity
ENSMUSG00000026994	Galnt3	UDP-N-acetyl-alpha-D-galactosamine:polypeptide N-acetylgalactosaminyltransferase 3 Gene [Source:MGI Symbol;Acc:MGI:894695]	2	0.00980392	A_51_P380005	catalytic activity // cytoplasmic part
ENSMUSG00000026872	Zeb2	zinc finger E-box binding homeobox 2 Gene [Source:MGI Symbol;Acc:MGI:1344407]	2	0.00980392	A_52_P596008	regulation of molecular function // regulation of phosphorus metabolic process
ENSMUSG00000026672	Optn	optineurin Gene [Source:MGI Symbol;Acc:MGI:1918898]	2	0.00980392	A_51_P245485	vesicle // cytoplasmic part
ENSMUSG00000026614	Slc30a10	solute carrier family 30, member 10 Gene [Source:MGI Symbol;Acc:MGI:2685058]	2	0.00980392	A_51_P173445	transition metal ion transport // plasma membrane
ENSMUSG00000026420	Il24	interleukin 24 Gene [Source:MGI Symbol;Acc:MGI:2135548]	2	0.00980392	A_51_P401517	extracellular region part // extracellular region
ENSMUSG00000026219	Trip12	thyroid hormone receptor interactor 12 Gene [Source:MGI Symbol;Acc:MGI:1309481]	2	0.00980392	A_52_P407918	thyroid hormone receptor binding // catalytic activity
ENSMUSG00000025934	Gsta3	glutathione S-transferase, alpha 3 Gene [Source:MGI Symbol;Acc:MGI:95856]	2	0.00980392	A_52_P432124	small molecule metabolic process // catalytic activity
ENSMUSG00000025917	Cops5	COP9 (constitutive photomorphogenic) homolog, subunit 5 (Arabidopsis thaliana) Gene [Source:MGI Symbol;Acc:MGI:1349415]	2	0.00980392	A_51_P140731	catalytic activity // regulation of cell cycle
ENSMUSG00000025491	Ifitm1	interferon induced transmembrane protein 1 Gene [Source:MGI Symbol;Acc:MGI:1915963]	2	0.00980392	A_52_P541802	response to biotic stimulus // plasma membrane
ENSMUSG00000025347	Mettl7b	methyltransferase like 7B Gene [Source:MGI Symbol;Acc:MGI:1918914]	2	0.00980392	A_52_P685999	small molecule metabolic process // catalytic activity
ENSMUSG00000025330	Padi4	peptidyl arginine deiminase, type IV Gene [Source:MGI Symbol;Acc:MGI:1338898]	2	0.00980392	A_51_P255875	small molecule metabolic process // catalytic activity
ENSMUSG00000025176	Hoga1	4-hydroxy-2-oxoglutarate aldolase 1 Gene [Source:MGI Symbol;Acc:MGI:1914682]	2	0.00980392	A_51_P465161	catalytic activity // cytoplasmic part
ENSMUSG00000024854	Pold4	polymerase (DNA-directed), delta 4 Gene [Source:MGI Symbol;Acc:MGI:1916995]	2	0.00980392	A_51_P455906	regulation of cell proliferation // catalytic activity
ENSMUSG00000024471	Myot	myotilin Gene [Source:MGI Symbol;Acc:MGI:1889800]	2	0.00980392	A_51_P488368	cytoplasmic part // plasma membrane
ENSMUSG00000024353	2010001M09Rik	RIKEN cDNA 2010001M09 gene Gene [Source:MGI Symbol;Acc:MGI:1917066]	2	0.00980392	A_51_P452153	regulation of production of molecular mediator of immune response // cytoplasmic part
ENSMUSG00000024338	Psmb8	proteasome (prosome, macropain) subunit, beta type 8 (large multifunctional peptidase 7) Gene [Source:MGI Symbol;Acc:MGI:1346527]	2	0.00980392	A_51_P345367	regulation of molecular function // catalytic activity
ENSMUSG00000024337	Psmb9	proteasome (prosome, macropain) subunit, beta type 9 (large multifunctional peptidase 2) Gene [Source:MGI Symbol;Acc:MGI:1346526]	2	0.00980392	A_51_P369803	regulation of molecular function // catalytic activity
ENSMUSG00000023914	Mep1a	meprin 1 alpha Gene [Source:MGI Symbol;Acc:MGI:96963]	2	0.00980392	A_51_P414915	catalytic activity // cell fraction
ENSMUSG00000023122	Sult1c2	sulfotransferase family, cytosolic, 1C, member 2 Gene [Source:MGI Symbol;Acc:MGI:1916333]	2	0.00980392	A_51_P353895	catalytic activity // cytoplasmic part
ENSMUSG00000023041	Krt6b	keratin 6B Gene [Source:MGI Symbol;Acc:MGI:1333768]	2	0.00980392	A_51_P126275	intermediate filament cytoskeleton organization // keratinization
ENSMUSG00000022906	Parp9	poly (ADP-ribose) polymerase family, member 9 Gene [Source:MGI Symbol;Acc:MGI:1933117]	2	0.00980392	A_51_P218984	catalytic activity // cytoplasmic part
ENSMUSG00000022824	Muc13	mucin 13, epithelial transmembrane Gene [Source:MGI Symbol;Acc:MGI:103190]	2	0.00980392	A_51_P263033	plasma membrane // extracellular region
ENSMUSG00000022711	Pmm2	phosphomannomutase 2 Gene [Source:MGI Symbol;Acc:MGI:1859214]	2	0.00980392	A_52_P36306	small molecule metabolic process // catalytic activity
ENSMUSG00000022657	Cd96	CD96 antigen Gene [Source:MGI Symbol;Acc:MGI:1934368]	2	0.00980392	A_52_P279425	biological adhesion // plasma membrane
ENSMUSG00000022586	Ly6i	lymphocyte antigen 6 complex, locus I Gene [Source:MGI Symbol;Acc:MGI:1888480]	2	0.00980392	A_51_P420918	anchored to membrane // plasma membrane
ENSMUSG00000022584	Ly6c2	lymphocyte antigen 6 complex, locus C2 Gene [Source:MGI Symbol;Acc:MGI:3712069]	2	0.00980392	A_52_P230938|A_51_P197528	anchored to membrane // plasma membrane
ENSMUSG00000022462	Slc38a2	solute carrier family 38, member 2 Gene [Source:MGI Symbol;Acc:MGI:1915010]	2	0.00980392	A_52_P676686	symporter activity // plasma membrane
ENSMUSG00000022330	Osr2	odd-skipped related 2 (Drosophila) Gene [Source:MGI Symbol;Acc:MGI:1930813]	2	0.00980392	A_51_P499599	regulation of cell proliferation // skeletal system morphogenesis
ENSMUSG00000021950	Anxa8	annexin A8 Gene [Source:MGI Symbol;Acc:MGI:1201374]	2	0.00980392	A_51_P207591	calcium-dependent phospholipid binding // regulation of biological quality
ENSMUSG00000021876	Rnase4	ribonuclease, RNase A family 4 Gene [Source:MGI Symbol;Acc:MGI:1926217]	2	0.00980392	A_52_P262511	catalytic activity // extracellular region
ENSMUSG00000021830	Txndc16	thioredoxin domain containing 16 Gene [Source:MGI Symbol;Acc:MGI:1917811]	2	0.00980392	A_51_P411264	regulation of biological quality // extracellular region
ENSMUSG00000021692	Dimt1	DIM1 dimethyladenosine transferase 1-like (S. cerevisiae) Gene [Source:MGI Symbol;Acc:MGI:1913504]	2	0.00980392	A_52_P537381	small molecule metabolic process // catalytic activity
ENSMUSG00000021360	Gcnt2	glucosaminyl (N-acetyl) transferase 2, I-branching enzyme Gene [Source:MGI Symbol;Acc:MGI:1100870]	2	0.00980392	A_52_P363216	catalytic activity // cytoplasmic part
ENSMUSG00000021116	Eif2s1	eukaryotic translation initiation factor 2, subunit 1 alpha Gene [Source:MGI Symbol;Acc:MGI:95299]	2	0.00980392	A_51_P448334	cytoplasmic part // phosphorus metabolic process
ENSMUSG00000021009	Ptpn21	protein tyrosine phosphatase, non-receptor type 21 Gene [Source:MGI Symbol;Acc:MGI:1344406]	2	0.00980392	A_52_P329825	catalytic activity // phosphorus metabolic process
ENSMUSG00000020868	Xylt2	xylosyltransferase II Gene [Source:MGI Symbol;Acc:MGI:2444797]	2	0.00980392	A_51_P376321	catalytic activity // cytoplasmic part
ENSMUSG00000020585	Laptm4a	lysosomal-associated protein transmembrane 4A Gene [Source:MGI Symbol;Acc:MGI:108017]	2	0.00980392	A_52_P572284	cytoplasmic part // plasma membrane
ENSMUSG00000020430	Pes1	pescadillo homolog 1, containing BRCT domain (zebrafish) Gene [Source:MGI Symbol;Acc:MGI:1890613]	2	0.00980392	A_52_P347628	preribosome // regulation of cell cycle
ENSMUSG00000020405	Fabp6	fatty acid binding protein 6, ileal (gastrotropin) Gene [Source:MGI Symbol;Acc:MGI:96565]	2	0.00980392	A_51_P309066	small molecule metabolic process // cytoplasmic part
ENSMUSG00000020062	Slc5a8	solute carrier family 5 (iodide transporter), member 8 Gene [Source:MGI Symbol;Acc:MGI:2384916]	2	0.00980392	A_51_P107315	symporter activity // plasma membrane
ENSMUSG00000019888	Mgat4c	mannosyl (alpha-1,3-)-glycoprotein beta-1,4-N-acetylglucosaminyltransferase, isozyme C (putative) Gene [Source:MGI Symbol;Acc:MGI:1914819]	2	0.00980392	A_51_P354681|A_52_P314370	catalytic activity // cytoplasmic part
ENSMUSG00000018672	Copz2	coatomer protein complex, subunit zeta 2 Gene [Source:MGI Symbol;Acc:MGI:1929008]	2	0.00980392	A_51_P230904	vesicle // cytoplasmic part
ENSMUSG00000018362	Kpna2	karyopherin (importin) alpha 2 Gene [Source:MGI Symbol;Acc:MGI:103561]	2	0.00980392	A_52_P608020	response to external stimulus // response to chemical stimulus
ENSMUSG00000017723	Wfdc2	WAP four-disulfide core domain 2 Gene [Source:MGI Symbol;Acc:MGI:1914951]	2	0.00980392	A_51_P465211	regulation of molecular function // extracellular region
ENSMUSG00000017204	Gsdma	gasdermin A Gene [Source:MGI Symbol;Acc:MGI:1889509]	2	0.00980392	A_52_P94941	cytoplasmic part // regulation of cell death
ENSMUSG00000016128	Stard13	StAR-related lipid transfer (START) domain containing 13 Gene [Source:MGI Symbol;Acc:MGI:2385331]	2	0.00980392	A_52_P435118	regulation of molecular function // cytoplasmic part
ENSMUSG00000013523	Bcas1	breast carcinoma amplified sequence 1 Gene [Source:MGI Symbol;Acc:MGI:1924210]	2	0.00980392	A_51_P433194	cytoplasmic part // protein dimerization activity
ENSMUSG00000007833	Aldh16a1	aldehyde dehydrogenase 16 family, member A1 Gene [Source:MGI Symbol;Acc:MGI:1916998]	2	0.00980392	A_51_P407311	oxidation-reduction process // catalytic activity
ENSMUSG00000006522	Itih3	inter-alpha trypsin inhibitor, heavy chain 3 Gene [Source:MGI Symbol;Acc:MGI:96620]	2	0.00980392	A_51_P367100	regulation of molecular function // extracellular region
ENSMUSG00000005947	Itgae	integrin alpha E, epithelial-associated Gene [Source:MGI Symbol;Acc:MGI:1298377]	2	0.00980392	A_51_P352076	external side of plasma membrane // biological adhesion
ENSMUSG00000005677	Nr1i3	nuclear receptor subfamily 1, group I, member 3 Gene [Source:MGI Symbol;Acc:MGI:1346307]	2	0.00980392	A_51_P358256	cytoplasmic part // response to chemical stimulus
ENSMUSG00000004609	Cd33	CD33 antigen Gene [Source:MGI Symbol;Acc:MGI:99440]	2	0.00980392	A_52_P132055	biological adhesion // plasma membrane
ENSMUSG00000003863	Ppfia3	protein tyrosine phosphatase, receptor type, f polypeptide (PTPRF), interacting protein (liprin), alpha 3 Gene [Source:MGI Symbol;Acc:MGI:1924037]	2	0.00980392	A_52_P104581	cell surface // regulation of biological quality
ENSMUSG00000003309	Ap1m2	adaptor protein complex AP-1, mu 2 subunit Gene [Source:MGI Symbol;Acc:MGI:1336974]	2	0.00980392	A_52_P638605	vesicle // cytoplasmic part
ENSMUSG00000003134	Tbc1d8	TBC1 domain family, member 8 Gene [Source:MGI Symbol;Acc:MGI:1927225]	2	0.00980392	A_51_P448005	regulation of molecular function // Ras GTPase activator activity
ENSMUSG00000001444	Tbx21	T-box 21 Gene [Source:MGI Symbol;Acc:MGI:1888984]	2	0.00980392	A_51_P501364	regulation of production of molecular mediator of immune response // positive regulation of cell activation
ENSMUSG00000001023	S100a5	S100 calcium binding protein A5 Gene [Source:MGI Symbol;Acc:MGI:1338915]	2	0.00980392	A_51_P108812	protein dimerization activity // copper ion binding
ENSMUSG00000000804	Usp32	ubiquitin specific peptidase 32 Gene [Source:MGI Symbol;Acc:MGI:2144475]	2	0.00980392	A_51_P341871	catalytic activity // cytoplasmic part
ENSMUSG00000000787	Ddx3x	DEAD/H (Asp-Glu-Ala-Asp/His) box polypeptide 3, X-linked Gene [Source:MGI Symbol;Acc:MGI:103064]	2	0.00980392	A_52_P395575	catalytic activity // purine ribonucleotide binding
ENSMUSG00000000690	Hoxb6	homeobox B6 Gene [Source:MGI Symbol;Acc:MGI:96187]	2	0.00980392	A_51_P232207	skeletal system morphogenesis // regulation of biological quality
ENSMUSG00000000579	Dynlt1c	dynein light chain Tctex-type 1C Gene [Source:MGI Symbol;Acc:MGI:3807476]	2	0.00980392	A_52_P27249	catalytic activity // cytoplasmic part
ENSMUSG00000000295	Hddc2	HD domain containing 2 Gene [Source:MGI Symbol;Acc:MGI:1916942]	2	0.00980392	A_51_P266717	catalytic activity // cytoplasmic part
ENSMUSG00000091928	AC165356.1	predicted gene 8989 (Gm8989), non-coding RNA [Source:RefSeq DNA;Acc:NR_030720]	1	0.00490196	A_52_P251690	catalytic activity
ENSMUSG00000091567	AC135640.1	predicted gene 8989 (Gm8989), non-coding RNA [Source:RefSeq DNA;Acc:NR_030720]	1	0.00490196	A_52_P251690	catalytic activity
ENSMUSG00000090792	AL592187.1		1	0.00490196	A_52_P69558	extracellular region
ENSMUSG00000090084	Srpx	sushi-repeat-containing protein Gene [Source:MGI Symbol;Acc:MGI:1858306]	1	0.00490196	A_51_P316871	cell surface
ENSMUSG00000079710	Gm3417	predicted gene 3417 Gene [Source:MGI Symbol;Acc:MGI:3781595]	1	0.00490196	A_52_P348287	catalytic activity
ENSMUSG00000079707	Tcte3	t-complex-associated testis expressed 3 Gene [Source:MGI Symbol;Acc:MGI:98642]	1	0.00490196	A_52_P348287	catalytic activity
ENSMUSG00000079025	Gsdmc	gasdermin C Gene [Source:MGI Symbol;Acc:MGI:1933176]	1	0.00490196	A_51_P150489|A_52_P87997	cytoplasmic part
ENSMUSG00000079018	Ly6c1	lymphocyte antigen 6 complex, locus C1 Gene [Source:MGI Symbol;Acc:MGI:96882]	1	0.00490196	A_52_P230938	external side of plasma membrane
ENSMUSG00000075702	Selm	selenoprotein M Gene [Source:MGI Symbol;Acc:MGI:2149786]	1	0.00490196	A_52_P357133	cytoplasmic part
ENSMUSG00000074570	Cass4	Cas scaffolding protein family member 4 Gene [Source:MGI Symbol;Acc:MGI:2444482]	1	0.00490196	A_52_P78650	biological adhesion
ENSMUSG00000074181	Gm3776	predicted gene 3776 Gene [Source:MGI Symbol;Acc:MGI:3826440]	1	0.00490196	A_52_P458682|A_51_P305140	catalytic activity
ENSMUSG00000074179	Gm10639	predicted gene 10639 Gene [Source:MGI Symbol;Acc:MGI:3704339]	1	0.00490196	A_51_P305140	catalytic activity
ENSMUSG00000071562	Stfa1	stefin A1 Gene [Source:MGI Symbol;Acc:MGI:106198]	1	0.00490196	A_51_P132185	regulation of molecular function
ENSMUSG00000071203	Naip5	NLR family, apoptosis inhibitory protein 5 Gene [Source:MGI Symbol;Acc:MGI:1298220]	1	0.00490196	A_52_P300786	catalytic activity
ENSMUSG00000070704	Ugt2b36	UDP glucuronosyltransferase 2 family, polypeptide B36 Gene [Source:MGI Symbol;Acc:MGI:3576103]	1	0.00490196	A_51_P102438	catalytic activity
ENSMUSG00000070304	Scn2b	sodium channel, voltage-gated, type II, beta Gene [Source:MGI Symbol;Acc:MGI:106921]	1	0.00490196	A_51_P212741	response to chemical stimulus
ENSMUSG00000069833	Ahnak	AHNAK nucleoprotein (desmoyokin) Gene [Source:MGI Symbol;Acc:MGI:1316648]	1	0.00490196	A_51_P278675	catalytic activity
ENSMUSG00000068877	Selenbp2	selenium binding protein 2 Gene [Source:MGI Symbol;Acc:MGI:104859]	1	0.00490196	A_51_P431018	cytoplasmic part
ENSMUSG00000066512	Klk1b5	kallikrein 1-related peptidase b5 Gene [Source:MGI Symbol;Acc:MGI:892020]	1	0.00490196	A_51_P389929	catalytic activity
ENSMUSG00000066278	Vps37b	vacuolar protein sorting 37B (yeast) Gene [Source:MGI Symbol;Acc:MGI:1916724]	1	0.00490196	A_52_P541833	cytoplasmic part
ENSMUSG00000066090	Insl5	insulin-like 5 Gene [Source:MGI Symbol;Acc:MGI:1346085]	1	0.00490196	A_51_P428305	extracellular region
ENSMUSG00000063903	Klk1	kallikrein 1 Gene [Source:MGI Symbol;Acc:MGI:102850]	1	0.00490196	A_51_P389929	catalytic activity
ENSMUSG00000063785	Utp14a	UTP14, U3 small nucleolar ribonucleoprotein, homolog A (yeast) Gene [Source:MGI Symbol;Acc:MGI:1919804]	1	0.00490196	A_52_P543040	preribosome
ENSMUSG00000063430	Wscd2	WSC domain containing 2 Gene [Source:MGI Symbol;Acc:MGI:2445030]	1	0.00490196	A_52_P173442	catalytic activity
ENSMUSG00000063296	Tmem117	transmembrane protein 117 Gene [Source:MGI Symbol;Acc:MGI:2444580]	1	0.00490196	A_51_P207940	cytoplasmic part
ENSMUSG00000063133	Klk1b1	kallikrein 1-related peptidase b1 Gene [Source:MGI Symbol;Acc:MGI:892019]	1	0.00490196	A_51_P389929	catalytic activity
ENSMUSG00000062593	Lilrb4	leukocyte immunoglobulin-like receptor, subfamily B, member 4 Gene [Source:MGI Symbol;Acc:MGI:102701]	1	0.00490196	A_51_P241457	plasma membrane
ENSMUSG00000062551	Prl2c1	Prolactin family 2, subfamily c, member 1 Gene [Source:MGI Symbol;Acc:MGI:3649927]	1	0.00490196	A_51_P312779	extracellular region
ENSMUSG00000062198	2700097O09Rik	RIKEN cDNA 2700097O09 gene Gene [Source:MGI Symbol;Acc:MGI:1919908]	1	0.00490196	A_51_P225832	catalytic activity
ENSMUSG00000062014	Gmfb	glia maturation factor, beta Gene [Source:MGI Symbol;Acc:MGI:1927133]	1	0.00490196	A_52_P492176	growth factor activity
ENSMUSG00000061906	Ugt2b38	UDP glucuronosyltransferase 2 family, polypeptide B38 Gene [Source:MGI Symbol;Acc:MGI:2140794]	1	0.00490196	A_51_P102438|A_52_P35340	catalytic activity
ENSMUSG00000061894	Zscan20	zinc finger and SCAN domains 20 Gene [Source:MGI Symbol;Acc:MGI:2679268]	1	0.00490196	A_51_P242446	cytoplasmic part
ENSMUSG00000061536	Sec22c	SEC22 vesicle trafficking protein homolog C (S. cerevisiae) Gene [Source:MGI Symbol;Acc:MGI:2447871]	1	0.00490196	A_52_P94334	cytoplasmic part
ENSMUSG00000060177	Klk1b22	kallikrein 1-related peptidase b22 Gene [Source:MGI Symbol;Acc:MGI:95291]	1	0.00490196	A_51_P389929	catalytic activity
ENSMUSG00000059772	Slx1b	SLX1 structure-specific endonuclease subunit homolog B (S. cerevisiae) Gene [Source:MGI Symbol;Acc:MGI:1915220]	1	0.00490196	A_51_P335104	catalytic activity
ENSMUSG00000059657	Stfa2l1	stefin A2 like 1 Gene [Source:MGI Symbol;Acc:MGI:3524944]	1	0.00490196	A_52_P398925	regulation of molecular function
ENSMUSG00000059108	Ifitm6	interferon induced transmembrane protein 6 Gene [Source:MGI Symbol;Acc:MGI:2686976]	1	0.00490196	A_51_P294555	response to biotic stimulus
ENSMUSG00000059089	Fcgr4	Fc receptor, IgG, low affinity IV Gene [Source:MGI Symbol;Acc:MGI:2179523]	1	0.00490196	A_51_P181517	plasma membrane
ENSMUSG00000059042	Klk1b9	kallikrein 1-related peptidase b9 Gene [Source:MGI Symbol;Acc:MGI:95293]	1	0.00490196	A_51_P389929	catalytic activity
ENSMUSG00000058679	Olfr498	olfactory receptor 498 Gene [Source:MGI Symbol;Acc:MGI:3030332]	1	0.00490196	A_51_P307697	plasma membrane
ENSMUSG00000057969	Sema3b	sema domain, immunoglobulin domain (Ig), short basic domain, secreted, (semaphorin) 3B Gene [Source:MGI Symbol;Acc:MGI:107561]	1	0.00490196	A_52_P426698	extracellular region
ENSMUSG00000057719	Sh3rf2	SH3 domain containing ring finger 2 Gene [Source:MGI Symbol;Acc:MGI:2444628]	1	0.00490196	A_51_P333518	catalytic activity
ENSMUSG00000057229	Atp5sl	ATP5S-like Gene [Source:MGI Symbol;Acc:MGI:1913599]	1	0.00490196	A_51_P402414	cytoplasmic part
ENSMUSG00000057058	Skap1	src family associated phosphoprotein 1 Gene [Source:MGI Symbol;Acc:MGI:1925723]	1	0.00490196	A_52_P480431	plasma membrane
ENSMUSG00000056457	Prl2c3	prolactin family 2, subfamily c, member 3 Gene [Source:MGI Symbol;Acc:MGI:1341833]	1	0.00490196	A_51_P312779	extracellular region
ENSMUSG00000056271	Lman1l	lectin, mannose-binding 1 like Gene [Source:MGI Symbol;Acc:MGI:2667537]	1	0.00490196	A_51_P367263	cytoplasmic part
ENSMUSG00000055799	Tcf7l1	transcription factor 7-like 1 (T-cell specific, HMG box) Gene [Source:MGI Symbol;Acc:MGI:1202876]	1	0.00490196	A_51_P156547	stem cell differentiation
ENSMUSG00000052363	Zdhhc19	zinc finger, DHHC domain containing 19 Gene [Source:MGI Symbol;Acc:MGI:2682948]	1	0.00490196	A_52_P42704	catalytic activity
ENSMUSG00000052144	Ppp4r2	protein phosphatase 4, regulatory subunit 2 Gene [Source:MGI Symbol;Acc:MGI:3027896]	1	0.00490196	A_52_P358388	cytoplasmic part
ENSMUSG00000052142	Rasal3	RAS protein activator like 3 Gene [Source:MGI Symbol;Acc:MGI:2444128]	1	0.00490196	A_52_P16873	regulation of molecular function
ENSMUSG00000051124	Gimap9	GTPase, IMAP family member 9 Gene [Source:MGI Symbol;Acc:MGI:3511744]	1	0.00490196	A_51_P377948	purine ribonucleotide binding
ENSMUSG00000050982	Apol10a	apolipoprotein L 10a Gene [Source:MGI Symbol;Acc:MGI:3036238]	1	0.00490196	A_52_P239086|A_51_P410387	extracellular region
ENSMUSG00000050821	Fam131a	family with sequence similarity 131, member A Gene [Source:MGI Symbol;Acc:MGI:1925658]	1	0.00490196	A_51_P213205	extracellular region
ENSMUSG00000050315	Synpo2	synaptopodin 2 Gene [Source:MGI Symbol;Acc:MGI:2153070]	1	0.00490196	A_52_P948080	cytoplasmic part
ENSMUSG00000050240	Hic2	hypermethylated in cancer 2 Gene [Source:MGI Symbol;Acc:MGI:1929869]	1	0.00490196	A_52_P623457	plasma membrane
ENSMUSG00000050014	Apol10b	apolipoprotein L 10b Gene [Source:MGI Symbol;Acc:MGI:3043522]	1	0.00490196	A_51_P410387	extracellular region
ENSMUSG00000048992	Prss32	protease, serine, 32 Gene [Source:MGI Symbol;Acc:MGI:1917064]	1	0.00490196	A_52_P344601	catalytic activity
ENSMUSG00000048489	8430408G22Rik	RIKEN cDNA 8430408G22 gene Gene [Source:MGI Symbol;Acc:MGI:1918730]	1	0.00490196	A_51_P316935	cytoplasmic part
ENSMUSG00000047963	Stbd1	starch binding domain 1 Gene [Source:MGI Symbol;Acc:MGI:1261768]	1	0.00490196	A_52_P645855	catalytic activity
ENSMUSG00000046364	Rpl27a	ribosomal protein L27A Gene [Source:MGI Symbol;Acc:MGI:1347076]	1	0.00490196	A_51_P418662	cytoplasmic part
ENSMUSG00000046056	Sbsn	suprabasin Gene [Source:MGI Symbol;Acc:MGI:2446326]	1	0.00490196	A_52_P573336	extracellular region
ENSMUSG00000045868	Gvin1	GTPase, very large interferon inducible 1 Gene [Source:MGI Symbol;Acc:MGI:1921808]	1	0.00490196	A_52_P251690	catalytic activity
ENSMUSG00000045555	9030224M15Rik	RIKEN cDNA 9030224M15 gene Gene [Source:MGI Symbol;Acc:MGI:3045338]	1	0.00490196	A_52_P399095	extracellular region
ENSMUSG00000045503	Sys1	SYS1 Golgi-localized integral membrane protein homolog (S. cerevisiae) Gene [Source:MGI Symbol;Acc:MGI:1913710]	1	0.00490196	A_51_P421182	cytoplasmic part
ENSMUSG00000044485	Klk1b11	kallikrein 1-related peptidase b11 Gene [Source:MGI Symbol;Acc:MGI:892023]	1	0.00490196	A_51_P389929	catalytic activity
ENSMUSG00000044461	Shisa2	shisa homolog 2 (Xenopus laevis) Gene [Source:MGI Symbol;Acc:MGI:2444716]	1	0.00490196	A_51_P408649	cytoplasmic part
ENSMUSG00000044309	Apol7c	apolipoprotein L 7c Gene [Source:MGI Symbol;Acc:MGI:1920912]	1	0.00490196	A_51_P239177	extracellular region
ENSMUSG00000043424	Gm9781	predicted gene 9781 Gene [Source:MGI Symbol;Acc:MGI:3704486]	1	0.00490196	A_51_P211341	cytoplasmic part
ENSMUSG00000043333	Rhbdl2	rhomboid, veinlet-like 2 (Drosophila) Gene [Source:MGI Symbol;Acc:MGI:3608413]	1	0.00490196	A_52_P404469|A_52_P446677	catalytic activity
ENSMUSG00000042694	Obfc1	oligonucleotide/oligosaccharide-binding fold containing 1 Gene [Source:MGI Symbol;Acc:MGI:1915581]	1	0.00490196	A_52_P340692	regulation of biological quality
ENSMUSG00000042265	Trem1	triggering receptor expressed on myeloid cells 1 Gene [Source:MGI Symbol;Acc:MGI:1930005]	1	0.00490196	A_52_P415116	plasma membrane
ENSMUSG00000041476	Smpx	small muscle protein, X-linked Gene [Source:MGI Symbol;Acc:MGI:1913356]	1	0.00490196	A_51_P104478	cytoplasmic part
ENSMUSG00000040794	C1qtnf4	C1q and tumor necrosis factor related protein 4 Gene [Source:MGI Symbol;Acc:MGI:1914695]	1	0.00490196	A_52_P633489	extracellular region
ENSMUSG00000040728	Esrp1	epithelial splicing regulatory protein 1 Gene [Source:MGI Symbol;Acc:MGI:1917326]	1	0.00490196	A_52_P79821	plasma membrane
ENSMUSG00000040694	Apobec2	apolipoprotein B mRNA editing enzyme, catalytic polypeptide 2 Gene [Source:MGI Symbol;Acc:MGI:1343178]	1	0.00490196	A_51_P359315	catalytic activity
ENSMUSG00000040666	Sh3bgr	SH3-binding domain glutamic acid-rich protein Gene [Source:MGI Symbol;Acc:MGI:1354740]	1	0.00490196	A_51_P127718	cytoplasmic part
ENSMUSG00000040483	Xaf1	XIAP associated factor 1 Gene [Source:MGI Symbol;Acc:MGI:3772572]	1	0.00490196	A_51_P494403	cytoplasmic part
ENSMUSG00000040413	Timd2	T-cell immunoglobulin and mucin domain containing 2 Gene [Source:MGI Symbol;Acc:MGI:2159681]	1	0.00490196	A_52_P17556	plasma membrane
ENSMUSG00000039903	4931408A02Rik	RIKEN cDNA 4931408A02 gene Gene [Source:MGI Symbol;Acc:MGI:1918217]	1	0.00490196	A_52_P6070	plasma membrane
ENSMUSG00000039831	Arhgap29	Rho GTPase activating protein 29 Gene [Source:MGI Symbol;Acc:MGI:2443818]	1	0.00490196	A_51_P367947	regulation of molecular function
ENSMUSG00000039699	Batf2	basic leucine zipper transcription factor, ATF-like 2 Gene [Source:MGI Symbol;Acc:MGI:1921731]	1	0.00490196	A_51_P165182	protein dimerization activity
ENSMUSG00000039232	Stx11	syntaxin 11 Gene [Source:MGI Symbol;Acc:MGI:1921982]	1	0.00490196	A_51_P513568	cytoplasmic part
ENSMUSG00000038968	Klk1b16	kallikrein 1-related peptidase b16 Gene [Source:MGI Symbol;Acc:MGI:891982]	1	0.00490196	A_51_P389929	catalytic activity
ENSMUSG00000038721	Hoxb7	homeobox B7 Gene [Source:MGI Symbol;Acc:MGI:96188]	1	0.00490196	A_52_P194971	skeletal system morphogenesis
ENSMUSG00000038580	Sct	secretin Gene [Source:MGI Symbol;Acc:MGI:99466]	1	0.00490196	A_51_P234359	extracellular region
ENSMUSG00000038507	Parp12	poly (ADP-ribose) polymerase family, member 12 Gene [Source:MGI Symbol;Acc:MGI:2143990]	1	0.00490196	A_51_P214747	catalytic activity
ENSMUSG00000038332	Sesn1	sestrin 1 Gene [Source:MGI Symbol;Acc:MGI:2155278]	1	0.00490196	A_52_P53596	regulation of cell cycle
ENSMUSG00000038020	Rapgefl1	Rap guanine nucleotide exchange factor (GEF)-like 1 Gene [Source:MGI Symbol;Acc:MGI:3611446]	1	0.00490196	A_51_P394244	regulation of molecular function
ENSMUSG00000037995	Igsf9	immunoglobulin superfamily, member 9 Gene [Source:MGI Symbol;Acc:MGI:2135283]	1	0.00490196	A_51_P156113	plasma membrane
ENSMUSG00000037966	Ninj1	ninjurin 1 Gene [Source:MGI Symbol;Acc:MGI:1196617]	1	0.00490196	A_51_P295046	biological adhesion
ENSMUSG00000037857	Nufip2	nuclear fragile X mental retardation protein interacting protein 2 Gene [Source:MGI Symbol;Acc:MGI:1915814]	1	0.00490196	A_52_P243054	cytoplasmic part
ENSMUSG00000037681	Esyt3	extended synaptotagmin-like protein 3 Gene [Source:MGI Symbol;Acc:MGI:1098699]	1	0.00490196	A_52_P195246	plasma membrane
ENSMUSG00000037408	Cnnm4	cyclin M4 Gene [Source:MGI Symbol;Acc:MGI:2151060]	1	0.00490196	A_52_P257728	plasma membrane
ENSMUSG00000037206	Islr	immunoglobulin superfamily containing leucine-rich repeat Gene [Source:MGI Symbol;Acc:MGI:1349645]	1	0.00490196	A_51_P140742	extracellular region
ENSMUSG00000037126	Psd	pleckstrin and Sec7 domain containing Gene [Source:MGI Symbol;Acc:MGI:1920978]	1	0.00490196	A_51_P251205	regulation of molecular function
ENSMUSG00000037095	Lrg1	leucine-rich alpha-2-glycoprotein 1 Gene [Source:MGI Symbol;Acc:MGI:1924155]	1	0.00490196	A_51_P346938	cytoplasmic part
ENSMUSG00000036968	Cnpy4	canopy 4 homolog (zebrafish) Gene [Source:MGI Symbol;Acc:MGI:1913705]	1	0.00490196	A_52_P161400	extracellular region
ENSMUSG00000036648	Gm3448	predicted gene 3448 Gene [Source:MGI Symbol;Acc:MGI:3809205]	1	0.00490196	A_52_P348287	catalytic activity
ENSMUSG00000036167	Pphln1	periphilin 1 Gene [Source:MGI Symbol;Acc:MGI:1917029]	1	0.00490196	A_51_P482925	keratinization
ENSMUSG00000035780	Ugt2a3	UDP glucuronosyltransferase 2 family, polypeptide A3 Gene [Source:MGI Symbol;Acc:MGI:1919344]	1	0.00490196	A_51_P298023	catalytic activity
ENSMUSG00000035699	Osta	organic solute transporter alpha Gene [Source:MGI Symbol;Acc:MGI:2146634]	1	0.00490196	A_52_P229981	plasma membrane
ENSMUSG00000034560	A230046K03Rik	RIKEN cDNA A230046K03 gene Gene [Source:MGI Symbol;Acc:MGI:2441787]	1	0.00490196	A_51_P238659	cytoplasmic part
ENSMUSG00000034413	Neurl1b	neuralized homolog 1b (Drosophila) Gene [Source:MGI Symbol;Acc:MGI:3643092]	1	0.00490196	A_51_P232868	catalytic activity
ENSMUSG00000034297	Med13	mediator complex subunit 13 Gene [Source:MGI Symbol;Acc:MGI:3029632]	1	0.00490196	A_52_P515826	thyroid hormone receptor binding
ENSMUSG00000033355	Rtp4	receptor transporter protein 4 Gene [Source:MGI Symbol;Acc:MGI:1915025]	1	0.00490196	A_51_P304170	response to chemical stimulus
ENSMUSG00000033200	Tpsg1	tryptase gamma 1 Gene [Source:MGI Symbol;Acc:MGI:1349391]	1	0.00490196	A_51_P258721	catalytic activity
ENSMUSG00000032243	Itga11	integrin alpha 11 Gene [Source:MGI Symbol;Acc:MGI:2442114]	1	0.00490196	A_51_P417720	biological adhesion
ENSMUSG00000032194	Kank2	KN motif and ankyrin repeat domains 2 Gene [Source:MGI Symbol;Acc:MGI:2384568]	1	0.00490196	A_52_P668514	regulation of cellular component organization
ENSMUSG00000032033	Barx2	BarH-like homeobox 2 Gene [Source:MGI Symbol;Acc:MGI:109617]	1	0.00490196	A_52_P533817	biological adhesion
ENSMUSG00000031981	Capn9	calpain 9 Gene [Source:MGI Symbol;Acc:MGI:1920897]	1	0.00490196	A_52_P326391	catalytic activity
ENSMUSG00000031886	Ces2e	carboxylesterase 2E Gene [Source:MGI Symbol;Acc:MGI:2443170]	1	0.00490196	A_51_P179919	catalytic activity
ENSMUSG00000031877	Ces2g	carboxylesterase 2G Gene [Source:MGI Symbol;Acc:MGI:1919611]	1	0.00490196	A_52_P267824	catalytic activity
ENSMUSG00000030909	Anks4b	ankyrin repeat and sterile alpha motif domain containing 4B Gene [Source:MGI Symbol;Acc:MGI:1919324]	1	0.00490196	A_51_P318618	plasma membrane
ENSMUSG00000030868	Dctn5	dynactin 5 Gene [Source:MGI Symbol;Acc:MGI:1891689]	1	0.00490196	A_51_P201841	catalytic activity
ENSMUSG00000030850	Ate1	arginyltransferase 1 Gene [Source:MGI Symbol;Acc:MGI:1333870]	1	0.00490196	A_52_P60760	catalytic activity
ENSMUSG00000030301	Ccdc91	coiled-coil domain containing 91 Gene [Source:MGI Symbol;Acc:MGI:1914265]	1	0.00490196	A_51_P487547	cytoplasmic part
ENSMUSG00000029865	Sval1	seminal vesicle antigen-like 1 Gene [Source:MGI Symbol;Acc:MGI:1918828]	1	0.00490196	A_51_P290387	extracellular region
ENSMUSG00000029701	Rbm28	RNA binding motif protein 28 Gene [Source:MGI Symbol;Acc:MGI:2655711]	1	0.00490196	A_52_P26976	cytoplasmic part
ENSMUSG00000029406	Pitpnm2	phosphatidylinositol transfer protein, membrane-associated 2 Gene [Source:MGI Symbol;Acc:MGI:1336192]	1	0.00490196	A_52_P338651	cell fraction
ENSMUSG00000029387	Gtf2h3	general transcription factor IIH, polypeptide 3 Gene [Source:MGI Symbol;Acc:MGI:1277143]	1	0.00490196	A_52_P539414	catalytic activity
ENSMUSG00000029333	Rasgef1b	RasGEF domain family, member 1B Gene [Source:MGI Symbol;Acc:MGI:2443755]	1	0.00490196	A_52_P188827	regulation of molecular function
ENSMUSG00000029260	Ugt2b34	UDP glucuronosyltransferase 2 family, polypeptide B34 Gene [Source:MGI Symbol;Acc:MGI:2140962]	1	0.00490196	A_51_P432924	catalytic activity
ENSMUSG00000029228	Lnx1	ligand of numb-protein X 1 Gene [Source:MGI Symbol;Acc:MGI:1278335]	1	0.00490196	A_52_P297062	catalytic activity
ENSMUSG00000028809	Srrm1	serine/arginine repetitive matrix 1 Gene [Source:MGI Symbol;Acc:MGI:1858303]	1	0.00490196	A_51_P446098	nuclear matrix
ENSMUSG00000028655	Mfsd2a	major facilitator superfamily domain containing 2A Gene [Source:MGI Symbol;Acc:MGI:1923824]	1	0.00490196	A_51_P279437	cytoplasmic part
ENSMUSG00000028403	Zdhhc21	zinc finger, DHHC domain containing 21 Gene [Source:MGI Symbol;Acc:MGI:1915518]	1	0.00490196	A_52_P168505	catalytic activity
ENSMUSG00000028251	2610029I01Rik	RIKEN cDNA 2610029I01 gene Gene [Source:MGI Symbol;Acc:MGI:1924282]	1	0.00490196	A_51_P358243	catalytic activity
ENSMUSG00000028073	Pear1	platelet endothelial aggregation receptor 1 Gene [Source:MGI Symbol;Acc:MGI:1920432]	1	0.00490196	A_52_P278295	plasma membrane
ENSMUSG00000028051	Hcn3	hyperpolarization-activated, cyclic nucleotide-gated K+ 3 Gene [Source:MGI Symbol;Acc:MGI:1298211]	1	0.00490196	A_52_P655508	purine ribonucleotide binding
ENSMUSG00000027762	Sucnr1	succinate receptor 1 Gene [Source:MGI Symbol;Acc:MGI:1934135]	1	0.00490196	A_52_P614777	plasma membrane
ENSMUSG00000027246	Ell3	elongation factor RNA polymerase II-like 3 Gene [Source:MGI Symbol;Acc:MGI:2673679]	1	0.00490196	A_52_P382926	regulation of transcription elongation, DNA-dependent
ENSMUSG00000027244	Atg13	ATG13 autophagy related 13 homolog (S. cerevisiae) Gene [Source:MGI Symbol;Acc:MGI:1196429]	1	0.00490196	A_51_P448881	cytoplasmic part
ENSMUSG00000027236	Eif3j	eukaryotic translation initiation factor 3, subunit J Gene [Source:MGI Symbol;Acc:MGI:1925905]	1	0.00490196	A_51_P211341	cytoplasmic part
ENSMUSG00000026977	2007-03-01	membrane-associated ring finger (C3HC4) 7 Gene [Source:MGI Symbol;Acc:MGI:1931053]	1	0.00490196	A_51_P259802	catalytic activity
ENSMUSG00000026718	Stam	signal transducing adaptor molecule (SH3 domain and ITAM motif) 1 Gene [Source:MGI Symbol;Acc:MGI:1329014]	1	0.00490196	A_52_P640204	cytoplasmic part
ENSMUSG00000026663	Atf6	activating transcription factor 6 Gene [Source:MGI Symbol;Acc:MGI:1926157]	1	0.00490196	A_52_P464346	protein dimerization activity
ENSMUSG00000026491	Ahctf1	AT hook containing transcription factor 1 Gene [Source:MGI Symbol;Acc:MGI:1915033]	1	0.00490196	A_51_P118763	nuclear matrix
ENSMUSG00000026271	Gpr35	G protein-coupled receptor 35 Gene [Source:MGI Symbol;Acc:MGI:1929509]	1	0.00490196	A_52_P290799	plasma membrane
ENSMUSG00000026134	Prim2	DNA primase, p58 subunit Gene [Source:MGI Symbol;Acc:MGI:97758]	1	0.00490196	A_51_P338998	catalytic activity
ENSMUSG00000026107	Obfc2a	oligonucleotide/oligosaccharide-binding fold containing 2A Gene [Source:MGI Symbol;Acc:MGI:1923258]	1	0.00490196	A_51_P499254	regulation of cell cycle
ENSMUSG00000025931	Paqr8	progestin and adipoQ receptor family member VIII Gene [Source:MGI Symbol;Acc:MGI:1921479]	1	0.00490196	A_51_P422540	plasma membrane
ENSMUSG00000025504	Eps8l2	EPS8-like 2 Gene [Source:MGI Symbol;Acc:MGI:2138828]	1	0.00490196	A_52_P257426	ruffle
ENSMUSG00000025198	Erlin1	ER lipid raft associated 1 Gene [Source:MGI Symbol;Acc:MGI:2387613]	1	0.00490196	A_51_P393086	cytoplasmic part
ENSMUSG00000025163	Cd7	CD7 antigen Gene [Source:MGI Symbol;Acc:MGI:88344]	1	0.00490196	A_51_P487555	regulation of biological quality
ENSMUSG00000025017	Pik3ap1	phosphoinositide-3-kinase adaptor protein 1 Gene [Source:MGI Symbol;Acc:MGI:1933177]	1	0.00490196	A_51_P270339	plasma membrane
ENSMUSG00000024910	Ctsw	cathepsin W Gene [Source:MGI Symbol;Acc:MGI:1338045]	1	0.00490196	A_52_P264924	catalytic activity
ENSMUSG00000024835	Coro1b	coronin, actin binding protein 1B Gene [Source:MGI Symbol;Acc:MGI:1345963]	1	0.00490196	A_51_P109888	actin cytoskeleton
ENSMUSG00000024793	Tnfrsf25	tumor necrosis factor receptor superfamily, member 25 Gene [Source:MGI Symbol;Acc:MGI:1934667]	1	0.00490196	A_52_P460584	plasma membrane
ENSMUSG00000024378	Stard4	StAR-related lipid transfer (START) domain containing 4 Gene [Source:MGI Symbol;Acc:MGI:2156764]	1	0.00490196	A_51_P105445	cytoplasmic part
ENSMUSG00000024222	Fkbp5	FK506 binding protein 5 Gene [Source:MGI Symbol;Acc:MGI:104670]	1	0.00490196	A_52_P481493	catalytic activity
ENSMUSG00000024180	Tmem8	transmembrane protein 8 (five membrane-spanning domains) Gene [Source:MGI Symbol;Acc:MGI:1926283]	1	0.00490196	A_52_P167382	biological adhesion
ENSMUSG00000024175	Tekt4	tektin 4 Gene [Source:MGI Symbol;Acc:MGI:1919090]	1	0.00490196	A_51_P387868	cytoplasmic part
ENSMUSG00000024054	Smchd1	SMC hinge domain containing 1 Gene [Source:MGI Symbol;Acc:MGI:1921605]	1	0.00490196	A_52_P322017	purine ribonucleotide binding
ENSMUSG00000023931	Efhb	EF hand domain family, member B Gene [Source:MGI Symbol;Acc:MGI:3045296]	1	0.00490196	A_51_P204252	extracellular region part
ENSMUSG00000023092	Fhl1	four and a half LIM domains 1 Gene [Source:MGI Symbol;Acc:MGI:1298387]	1	0.00490196	A_51_P335000	plasma membrane
ENSMUSG00000023039	Krt7	keratin 7 Gene [Source:MGI Symbol;Acc:MGI:96704]	1	0.00490196	A_51_P312348	cytoplasmic part
ENSMUSG00000022902	Stfa2	stefin A2 Gene [Source:MGI Symbol;Acc:MGI:106197]	1	0.00490196	A_52_P398925	regulation of molecular function
ENSMUSG00000022886	Prl2a1	prolactin family 2, subfamily a, member 1 Gene [Source:MGI Symbol;Acc:MGI:1861446]	1	0.00490196	A_51_P145511	extracellular region
ENSMUSG00000022772	Senp5	SUMO/sentrin specific peptidase 5 Gene [Source:MGI Symbol;Acc:MGI:2443596]	1	0.00490196	A_52_P118638	catalytic activity
ENSMUSG00000021880	Rnase6	ribonuclease, RNase A family, 6 Gene [Source:MGI Symbol;Acc:MGI:1925666]	1	0.00490196	A_51_P104608	catalytic activity
ENSMUSG00000021738	Atxn7	ataxin 7 Gene [Source:MGI Symbol;Acc:MGI:2179277]	1	0.00490196	A_51_P518592	regulation of phosphorus metabolic process
ENSMUSG00000021719	Rgs7bp	regulator of G-protein signalling 7 binding protein Gene [Source:MGI Symbol;Acc:MGI:106334]	1	0.00490196	A_51_P170987	plasma membrane
ENSMUSG00000021509	Slc25a48	solute carrier family 25, member 48 Gene [Source:MGI Symbol;Acc:MGI:2145373]	1	0.00490196	A_52_P125485	cytoplasmic part
ENSMUSG00000021373	Cap2	CAP, adenylate cyclase-associated protein, 2 (yeast) Gene [Source:MGI Symbol;Acc:MGI:1914502]	1	0.00490196	A_52_P148069	plasma membrane
ENSMUSG00000021282	Eif5	eukaryotic translation initiation factor 5 Gene [Source:MGI Symbol;Acc:MGI:95309]	1	0.00490196	A_52_P533304	purine ribonucleotide binding
ENSMUSG00000021278	Amn	amnionless Gene [Source:MGI Symbol;Acc:MGI:1934943]	1	0.00490196	A_51_P343350	apical part of cell
ENSMUSG00000021189	Atxn3	ataxin 3 Gene [Source:MGI Symbol;Acc:MGI:1099442]	1	0.00490196	A_52_P308681	catalytic activity
ENSMUSG00000020962	Gtf2a1	general transcription factor II A, 1 Gene [Source:MGI Symbol;Acc:MGI:1933277]	1	0.00490196	A_52_P274315	protein dimerization activity
ENSMUSG00000020720	Psmd12	proteasome (prosome, macropain) 26S subunit, non-ATPase, 12 Gene [Source:MGI Symbol;Acc:MGI:1914247]	1	0.00490196	A_52_P574190	regulation of molecular function
ENSMUSG00000020672	Sntg2	syntrophin, gamma 2 Gene [Source:MGI Symbol;Acc:MGI:1919541]	1	0.00490196	A_51_P369998	plasma membrane
ENSMUSG00000020522	Mfap3	microfibrillar-associated protein 3 Gene [Source:MGI Symbol;Acc:MGI:1924068]	1	0.00490196	A_51_P420453	plasma membrane
ENSMUSG00000020454	Eif4enif1	eukaryotic translation initiation factor 4E nuclear import factor 1 Gene [Source:MGI Symbol;Acc:MGI:1921453]	1	0.00490196	A_52_P189449	cytoplasmic part
ENSMUSG00000020068	Pbld2	phenazine biosynthesis-like protein domain containing 2 Gene [Source:MGI Symbol;Acc:MGI:1914557]	1	0.00490196	A_52_P241619	catalytic activity
ENSMUSG00000020029	Nudt4	nudix (nucleoside diphosphate linked moiety X)-type motif 4 Gene [Source:MGI Symbol;Acc:MGI:1918457]	1	0.00490196	A_52_P305246	catalytic activity
ENSMUSG00000019923	Zwint	ZW10 interactor Gene [Source:MGI Symbol;Acc:MGI:1289227]	1	0.00490196	A_51_P163378	regulation of cell cycle
ENSMUSG00000019838	Slc16a10	solute carrier family 16 (monocarboxylic acid transporters), member 10 Gene [Source:MGI Symbol;Acc:MGI:1919722]	1	0.00490196	A_52_P527924	plasma membrane
ENSMUSG00000019790	Stxbp5	syntaxin binding protein 5 (tomosyn) Gene [Source:MGI Symbol;Acc:MGI:1926058]	1	0.00490196	A_52_P234695	plasma membrane
ENSMUSG00000019772	Vip	vasoactive intestinal polypeptide Gene [Source:MGI Symbol;Acc:MGI:98933]	1	0.00490196	A_51_P368313	extracellular region
ENSMUSG00000019539	Rcn3	reticulocalbin 3, EF-hand calcium binding domain Gene [Source:MGI Symbol;Acc:MGI:1277122]	1	0.00490196	A_52_P223618	cytoplasmic part
ENSMUSG00000019124	Scrn1	secernin 1 Gene [Source:MGI Symbol;Acc:MGI:1917188]	1	0.00490196	A_51_P190254	catalytic activity
ENSMUSG00000018322	Tomm34	translocase of outer mitochondrial membrane 34 Gene [Source:MGI Symbol;Acc:MGI:1914395]	1	0.00490196	A_52_P44507	cytoplasmic part
ENSMUSG00000017418	Arl5b	ADP-ribosylation factor-like 5B Gene [Source:MGI Symbol;Acc:MGI:1923119]	1	0.00490196	A_52_P104885	purine ribonucleotide binding
ENSMUSG00000016495	5033414D02Rik	RIKEN cDNA 5033414D02 gene Gene [Source:MGI Symbol;Acc:MGI:1915009]	1	0.00490196	A_51_P351238	cytoplasmic part
ENSMUSG00000014074	Rnf168	ring finger protein 168 Gene [Source:MGI Symbol;Acc:MGI:1917488]	1	0.00490196	A_51_P270577	catalytic activity
ENSMUSG00000007950	Abhd8	abhydrolase domain containing 8 Gene [Source:MGI Symbol;Acc:MGI:1918946]	1	0.00490196	A_51_P368543	catalytic activity
ENSMUSG00000007827	Ankrd26	ankyrin repeat domain 26 Gene [Source:MGI Symbol;Acc:MGI:1917887]	1	0.00490196	A_51_P324161	negative regulation of growth
ENSMUSG00000006418	Rnf114	ring finger protein 114 Gene [Source:MGI Symbol;Acc:MGI:1933159]	1	0.00490196	A_51_P177819	catalytic activity
ENSMUSG00000006342	Susd2	sushi domain containing 2 Gene [Source:MGI Symbol;Acc:MGI:1918983]	1	0.00490196	A_52_P488666	immune response
ENSMUSG00000006021	Kptn	kaptin Gene [Source:MGI Symbol;Acc:MGI:1890380]	1	0.00490196	A_51_P268734	cytoplasmic part
ENSMUSG00000005611	Mrvi1	MRV integration site 1 Gene [Source:MGI Symbol;Acc:MGI:1338023]	1	0.00490196	A_52_P409769	cytoplasmic part
ENSMUSG00000005610	Eif4g2	eukaryotic translation initiation factor 4, gamma 2 Gene [Source:MGI Symbol;Acc:MGI:109207]	1	0.00490196	A_52_P41668	cytoplasmic part
ENSMUSG00000005125	Ndrg1	N-myc downstream regulated gene 1 Gene [Source:MGI Symbol;Acc:MGI:1341799]	1	0.00490196	A_51_P405606	myeloid leukocyte activation
ENSMUSG00000004612	Nkg7	natural killer cell group 7 sequence Gene [Source:MGI Symbol;Acc:MGI:1931250]	1	0.00490196	A_52_P24447	plasma membrane
ENSMUSG00000002475	Abhd3	abhydrolase domain containing 3 Gene [Source:MGI Symbol;Acc:MGI:2147183]	1	0.00490196	A_51_P265465	catalytic activity
ENSMUSG00000002109	Ddb2	damage specific DNA binding protein 2 Gene [Source:MGI Symbol;Acc:MGI:1355314]	1	0.00490196	A_52_P3825	catalytic activity
ENSMUSG00000001604	Tcea3	transcription elongation factor A (SII), 3 Gene [Source:MGI Symbol;Acc:MGI:1196908]	1	0.00490196	A_51_P351273	regulation of transcription elongation, DNA-dependent
ENSMUSG00000001542	Ell2	elongation factor RNA polymerase II 2 Gene [Source:MGI Symbol;Acc:MGI:2183438]	1	0.00490196	A_52_P13305	regulation of transcription elongation, DNA-dependent
ENSMUSG00000001334	Fndc5	fibronectin type III domain containing 5 Gene [Source:MGI Symbol;Acc:MGI:1917614]	1	0.00490196	A_52_P213696	cytoplasmic part
ENSMUSG00000001281	Itgb7	integrin beta 7 Gene [Source:MGI Symbol;Acc:MGI:96616]	1	0.00490196	A_51_P359603	biological adhesion
ENSMUSG00000001156	Mxd1	MAX dimerization protein 1 Gene [Source:MGI Symbol;Acc:MGI:96908]	1	0.00490196	A_51_P388607|A_51_P490795	cytoplasmic part
ENSMUSG00000000544	Gpa33	glycoprotein A33 (transmembrane) Gene [Source:MGI Symbol;Acc:MGI:1891703]	1	0.00490196	A_51_P177451	plasma membrane
