# Supplementary material for: Whole-genome microarray analysis and functional characterization reveal distinct gene expression profiles and patterns in two mouse models of ileal inflammation
Source: BMC Genomics. 2012 Aug 6;13:377. doi: 10.1186/1471-2164-13-377 (PMC3599598; doi:10.1186/1471-2164-13-377)
Supplement: Additional file 5 — KEGG pathways and GO (biological process) categories that were over-represented in the S. mansoni-infected ileum. KEGG pathways and GO (biological process) categories that were over-represented in the S. mansoni-infected ileum are represented with their MAPP Name (KEGG pathway name), Z score (z-score), AdjustedP (adjusted permutation p-value calculated using the Benjamini-Hochberg method)), gene symbols, AVG-logFC (average log2FC for each enriched term calculated based on associated differential genes) and AVG-adj.P. Val (average adjusted p-value for each enriched term calculated based on associated differential genes, GOID (Gene ontology ID), GO Name (name of GO category). Threshold criteria for over-representation: z-score > 2, at least three genes from the input list in the enriched category, an adjusted permutation p-value ≤ 0.35. Top-scoring functional category groups for KEGG pathway and GO categories are shown in colour as follows: Cytokine-cytokine receptor interaction pathway and immune, defense response category group. Intestinal immune network for IgA production pathway and immune response category group. Complement and coagulation cascades pathway and protein activation cascade category group. ECM-receptor interaction pathway and cell adhesion category group. Fc epsilon RI signaling pathway and acute inflammatory response category. (Note: Although immune response category is common to more than one category group, it is coloured only once). [file 1471-2164-13-377-S5.xls]

## Sheet: Table S1
KEGG pathways overrepresented in upregulated genes
	MAPP Name	Z Score	AdjustedP	gene symbols	AVG-logFC	AVG-adj.P.Val
	Complement and coagulation cascades	5.79921	0.0376667	C3|C4b|Cfh|F7|Vwf	1.72447	0.051485
	ECM-receptor interaction	4.96396	0.0376667	Gp1ba|Itgb7|Thbs3|Thbs4|Vwf	1.9659	0.0507667
	Intestinal immune network for IgA production	4.07916	0.113	Il4|Itgb7|Tnfsf13b	1.7452	0.0623775
	Focal adhesion	3.24548	0.150667	Braf|Itgb7|Pik3r3|Thbs3|Thbs4|Vwf	1.43931	0.0611943
	Regulation of actin cytoskeleton	3.00969	0.127125	Braf|Fgfr1|Itgae|Itgax|Itgb7|Pik3r3	1.32725	0.0619713
	Hematopoietic cell lineage	2.98099	0.1695	Gp1ba|Il4|Il6ra	2.34615	0.0479302
	Fc epsilon RI signaling pathway	2.81136	0.331937	Fcer1a|Il4|Pik3r3	2.64849	0.0336544
	Cytokine-cytokine receptor interaction	2.76874	0.0452	Ccl24|Ccr5|Il18r1|Il4|Il6ra|Tnfsf13b	2.37324	0.0604177
	Chemokine signaling pathway	2.70702	0.174636	Braf|Ccl24|Ccr5|Hck|Pik3r3	2.0858	0.0758585
KEGG pathways overrepresented in downregulated genes
	MAPP Name	Z Score	AdjustedP	gene symbols	AVG-logFC	AVG-adj.P.Val
	Complement and coagulation cascades	7.2654	0.226	Serpina1a|Serpina1b|Serpina1c|Serpina1d|Serpina1e	-1.73391	0.0853589
GO categories overrepresented in upregulated genes
GOID	GO Name	Z Score	AdjustedP	gene symbols	AVG-logFC	AVG-adj.P.Val
GO:0006955	immune response	8.30288	0.0914133	C3|C4b|Ccl24|Ccr5|Cfh|Clec4a2|Dhx58|Il18r1|Il1rl1|Il4|Mx2|Oas1a|Oas1e|Oas1f|Oas3|Prg2|Tgtp1|Tgtp2|Tnfsf13b	1.84148	0.0571607
GO:0002673	regulation of acute inflammatory response	7.91318	0.0914133	C3|Ccr5|Cfh|Fcer1a|Il4	2.38918	0.0444148
GO:0006952	defense response	7.44939	0.0914133	C3|C4b|Ccl24|Ccr5|Cd163|Cela1|Cfh|Chi3l3|Chi3l4|Clec4a2|Dhx58|Hck|Il18r1|Il1rl1|Il6ra|Itgax|Mx2|Penk|Prg2	2.36491	0.0598032
GO:0050729	positive regulation of inflammatory response	7.31088	0.0914133	C3|Ccl24|Ccr5|Fcer1a|Il1rl1	3.1805	0.0398115
GO:0072376	protein activation cascade	6.81605	0.0914133	C3|C4b|Cfh|F7	1.85056	0.0551813
GO:0002822	regulation of adaptive immune response based on somatic recombination of immune receptors built from immunoglobulin superfamily domains	6.5368	0.0914133	C3|Fcer1a|Il1rl1|Il4|Muc4|Tnfsf13b	2.51272	0.0390928
GO:0042398	cellular modified amino acid biosynthetic process	6.07012	0.0914133	Gatm|Padi2|Padi4	1.6664	0.0463785
GO:0050817	coagulation	6.0126	0.0914133	Anxa8|C3|F7|Gp1ba|Vwf	2.33633	0.0347878
GO:0007229	integrin-mediated signaling pathway	5.79166	0.139918	Adamts2|Ctgf|Itgae|Itgax|Itgb7	1.55797	0.0500003
GO:0046456	icosanoid biosynthetic process	5.15537	0.139918	Alox15|Fcer1a|Tbxas1	2.71035	0.0213372
GO:0051707	response to other organism	4.85571	0.0914133	Ccr5|Dclk1|Hck|Il6ra|Isg15|Itgax|Mx2|Prg2|Tgtp1|Tgtp2	1.50101	0.0641644
GO:0007155	cell adhesion	4.82146	0.0914133	Amigo2|Col18a1|Cpxm1|Ctgf|Cyr61|Gp1ba|Itgae|Itgax|Itgb7|Muc4|Nlgn3|Siglec5|Thbs3|Thbs4|Vwf	1.69121	0.0568098
GO:0045765	regulation of angiogenesis	4.62442	0.0914133	C3|Ccl24|Cma1|Serpinf1|Thbs4	2.77736	0.0540435
GO:0010810	regulation of cell-substrate adhesion	4.56785	0.224787	Ccdc80|Cyr61|Muc4|Onecut2	1.33281	0.0711226
GO:0050731	positive regulation of peptidyl-tyrosine phosphorylation	4.56785	0.139918	Fcer1a|Il4|Il6ra|Thbs4	2.6583	0.0497808
GO:0030198	extracellular matrix organization	4.28556	0.0914133	Adamts2|Ccdc80|Col18a1|Cyr61|P4ha1	1.38603	0.0551964
GO:0043434	response to peptide hormone stimulus	4.05546	0.0914133	Braf|Ctgf|F7|Gatm|Il6ra|Lpin1|Pik3r3|Zfp106	1.38614	0.0626658
GO:0001819	positive regulation of cytokine production	4.04112	0.0914133	C3|Ccr5|Il1rl1|Il4|Il6ra	2.14337	0.0511108
GO:0016052	carbohydrate catabolic process	3.68838	0.334439	Chi3l3|Chi3l4|Gm2a|Pfkl	3.67591	0.0525461
GO:0006508	proteolysis	3.67175	0.0914133	Adamts2|Adamts8|Cela1|Cma1|Cma2|Cpxm1|F7|Isg15|Mcpt1|Mcpt2|Mcpt4|Mcpt9|Tmprss2|Try5|Ubd|Usp18	2.1861	0.0534274
GO:0007169	transmembrane receptor protein tyrosine kinase signaling pathway	3.52593	0.257744	Clnk|Ctgf|Dok2|Fgfr1|Pik3r3|Zfp106	1.63862	0.049559
GO:0050867	positive regulation of cell activation	3.47556	0.139918	Ctgf|Fcer1a|Il1rl1|Il4|Tnfsf13b	2.6102	0.0289223
GO:0052547	regulation of peptidase activity	3.42695	0.192224	C3|C4b|Ctgf|Cyr61|Nr4a1|Pi16|Serpinf1	1.5957	0.054176
GO:0010627	regulation of intracellular protein kinase cascade	3.36259	0.334439	Braf|F7|Fcer1a|Fgfr1|Il1rl1|Il4|Il6ra|Tspan6|Ubd	2.04203	0.0556623
GO:0042981	regulation of apoptosis	2.64314	0.139918	Amigo2|Braf|Camk1d|Ccr5|Col18a1|Ctgf|Cyr61|Fgfr1|Il4|Nr4a1|Prnp|Rarb|Tnfsf13b|Ubd	1.36738	0.0532974
GO:0042127	regulation of cell proliferation	2.57308	0.334439	Ccl24|Ccr5|Cela1|Col18a1|Ctgf|Egln3|Fgfr1|Il4|Il6ra|Rarb|Serpinf1|Thbs4|Tnfsf13b	1.83697	0.0623788
GO categories overrepresented in downregulated genes
GOID	GO Name	Z Score	AdjustedP	gene symbols	AVG-logFC	AVG-adj.P.Val
GO:0006953	acute-phase response	12.6817	0.285667	Reg3a|Serpina1a|Serpina1b	-1.7085	0.0772062
GO:0051346	negative regulation of hydrolase activity	8.15829	0.285667	Angptl4|Mug2|Serpina1a|Serpina1b|Serpina1c|Serpina1d|Serpina1e	-1.78124	0.0823581
GO:0051260	protein homooligomerization	5.80114	0.285667	Angptl4|Cubn|Hao2	-2.34575	0.0426602
