# Supplementary material for: Whole-genome microarray analysis and functional characterization reveal distinct gene expression profiles and patterns in two mouse models of ileal inflammation
Source: BMC Genomics. 2012 Aug 6;13:377. doi: 10.1186/1471-2164-13-377 (PMC3599598; doi:10.1186/1471-2164-13-377)
Supplement: Additional file 6 — KEGG pathways and GO (biological process) categories that were over-represented in the TNBS-treated ileum. KEGG pathways and GO (biological process) categories that were over-represented in the TNBS-treated ileum are represented with their MAPP Name (KEGG pathway name), Z score (z-score), AdjustedP (adjusted permutation p-value calculated using the Benjamini-Hochberg method)), gene symbols, AVG-logFC (average log2FC for each enriched term calculated based on associated differential genes) and AVG-adj.P. Val (average adjusted p-value for each enriched term calculated based on associated differential genes, GOID (Gene ontology ID), GO Name (name of GO category). Threshold criteria for over-representation: z-score > 2, at least three genes from the input list in the enriched category, an adjusted permutation p-value ≤ 0.35. Top-scoring functional category groups for KEGG pathway and GO categories are shown in colour as follows: Cytokine-cytokine receptor interaction pathway and inflammatory, immune response category group. Intestinal immune network for IgA production pathway and immune response category group. Antigen processing and presentation pathway and antigen processing and presentation category group. Cell adhesion molecules pathway and cell adhesion category group. Toll-like receptor signaling pathway and immune and inflammatory response category group. ABC transporters pathway and response to chemical stimulus category group. (Note: Although immune, inflammatory response categories are common to more than one category group, they are coloured only once). [file 1471-2164-13-377-S6.xls]

## Sheet: Table S1
KEGG pathways overrepresented in upregulated genes
	MAPP Name	Z Score	AdjustedP	gene symbols	AVG-logFC	AVG-adj.P.Val
	Metabolism of xenobiotics by cytochrome P450	4.96256	0.00941667	Adh4|Aldh1a3|Cyp1b1|Cyp2b9|Gsta1|Gsta2|Gsta3|Mgst3|Ugt2a1|Ugt2a3	2.48428	0.0378485
	Drug metabolism - cytochrome P450	4.39084	0.00941667	Adh4|Aldh1a3|Cyp2b9|Fmo2|Gsta1|Gsta2|Gsta3|Mgst3|Ugt2a1|Ugt2a3	2.55335	0.0325404
	Hematopoietic cell lineage	3.78039	0.00941667	Cd14|Cd33|Fcgr1|Il1b|Il1r2|Il5ra|Il6|Kitl	3.13303	0.0332226
	Cytokine-cytokine receptor interaction	3.50002	0.00941667	Ccl3|Ccl4|Ccl9|Cxcl5|Cxcr2|Ifnar2|Il10rb|Il1b|Il1r2|Il24|Il5ra|Il6|Kitl|Lifr|Osmr|Pf4|Ppbp|Tnfrsf12a	3.05603	0.0380413
	Phenylalanine metabolism	3.36959	0.04068	Aldh1a3|Mif|Prdx6	1.78802	0.0188549
	Toll-like receptor signaling pathway	3.26017	0.00941667	Ccl3|Ccl4|Cd14|Ifnar2|Il1b|Il6|Map2k7|Spp1|Tlr6	3.59827	0.0489453
	Steroid hormone biosynthesis	3.12276	0.0242143	Cyp1b1|Hsd11b1|Srd5a2|Ugt2a1|Ugt2a3	2.17345	0.0484567
	ABC transporters	3.05139	0.0418519	Abca1|Abcb11|Abcc1|Abcc3|Abcc4	1.57937	0.036926
	Jak-STAT signaling pathway	2.97022	0.00941667	Bcl2l1|Ifnar2|Il10rb|Il24|Il5ra|Il6|Lifr|Osmr|Spry2|Stam|Stat3|Stat6	1.78395	0.0480657
	Ascorbate and aldarate metabolism	2.93864	0.0418519	Rgn|Ugt2a1|Ugt2a3	2.03292	0.0742565
	Retinol metabolism	2.871	0.00941667	Adh4|Cyp2b9|Dhrs9|Rdh10|Ugt2a1|Ugt2a3	1.9881	0.0688592
	Glutathione metabolism	2.78757	0.0301333	Gclc|Gsr|Gsta1|Gsta2|Gsta3|Mgst3	2.79558	0.0139681
	Drug metabolism - other enzymes	2.78757	0.04068	Ces2g|Impdh1|Uck2|Ugt2a1|Ugt2a3	1.60947	0.0439438
	Mineral absorption	2.72643	0.04068	Hmox1|Mt1|Mt2|Slc11a1|Steap2	2.40716	0.020177
	Porphyrin and chlorophyll metabolism	2.66558	0.04068	Cox10|Hmox1|Ugt2a1|Ugt2a3	2.20184	0.0439069
	Glycolysis / Gluconeogenesis	2.60921	0.0353125	Adh4|Aldh1a3|Fbp1|Pgam2|Pgk1	1.70135	0.0298159
	Chemokine signaling pathway	2.56923	0.0242143	Adrbk1|Ccl2|Ccl3|Ccl4|Ccl9|Cxcl5|Cxcr2|Pf4|Ppbp|Prkacb|Ptk2b|Stat3	2.84198	0.0434265
	Phagosome	2.49349	0.00941667	Atp6v0a1|Atp6v0e|Cd14|Eea1|Fcgr1|Fcgr4|Sec22b|Thbs1|Tlr6|Tuba1c|Tubb6	1.72445	0.0531239
	Pentose phosphate pathway	2.49233	0.109469	Fbp1|H6pd|Rgn	1.6412	0.0370283
	Fructose and mannose metabolism	2.45022	0.0904	Akr1c6|Fbp1|Pfkfb3|Pmm2	1.49647	0.0294813
	Vitamin digestion and absorption	2.397	0.138829	Abcc1|Apob|Slc23a1	1.72475	0.058596
	Osteoclast differentiation	2.32543	0.0398824	Fcgr1|Fcgr4|Fhl2|Fosl1|Ifnar2|Il1b|Lilrb3|Map2k7	1.88908	0.0657091
	Cytosolic DNA-sensing pathway	2.24384	0.0565	Ccl4|Il1b|Il33|Il6|Ripk3	3.72831	0.0397369
	Pyrimidine metabolism	2.15625	0.04068	Ctps|Entpd1|Nme2|Nt5c2|Pold4|Prim2|RP23-378I13.5|Uck2	1.22425	0.0418629
	RNA transport	2.07212	0.04068	Eif2s1|Eif3j|Eif4g2|Eif5|Gm9781|Nup155|Nup54|Paip1|Srrm1|Thoc2|Upf2	1.29402	0.040345
	Ribosome biogenesis in eukaryotes	2.0094	0.0584483	Gtpbp4|Rbm28|Riok1|Utp14a|Utp18|Wdr43	1.35929	0.0429657
KEGG pathways overrepresented in downregulated genes
	MAPP Name	Z Score	AdjustedP	gene symbols	AVG-logFC	AVG-adj.P.Val
	Antigen processing and presentation	7.93505	0.00513636	CR974466.3|Cd8a|H2-Aa|H2-Ab1|H2-D1|H2-DMa|H2-DMb1|H2-DMb2|H2-Eb1|H2-K1|H2-Ob|H2-Q10|H2-Q2|H2-Q6|H2-Q7|H2-Q8|H2-T23|Tap1|Tap2|Tapbp	-1.79473	0.0229999
	Intestinal immune network for IgA production	7.36503	0.00513636	Ccl25|Cxcl12|H2-Aa|H2-Ab1|H2-DMa|H2-DMb1|H2-DMb2|H2-Eb1|H2-Ob|Itgb7|Pigr|Tnfrsf17|Tnfsf13b	-2.00972	0.013542
	Cell adhesion molecules (CAMs)	6.25077	0.00513636	CR974466.3|Cd6|Cd8a|Cldn2|Cldn8|H2-Aa|H2-Ab1|H2-D1|H2-DMa|H2-DMb1|H2-DMb2|H2-Eb1|H2-K1|H2-Ob|H2-Q10|H2-Q2|H2-Q6|H2-Q7|H2-Q8|H2-T23|Itga8|Itgb7|Negr1|Neo1|Ptprf	-1.7421	0.0186019
	Propanoate metabolism	4.89073	0.00513636	Abat|Acss1|Aldh1b1|Ehhadh|Ldhb|Pcca|Suclg2	-1.41469	0.0383335
	Pentose and glucuronate interconversions	4.79173	0.00513636	Aldh1b1|Dcxr|Ugt2b34|Ugt2b36|Ugt2b38|Ugt2b5	-1.73035	0.0550166
	Ascorbate and aldarate metabolism	4.57355	0.00513636	Aldh1b1|Ugt2b34|Ugt2b36|Ugt2b38|Ugt2b5	-1.83032	0.0578947
	Primary immunodeficiency	4.01907	0.00513636	Cd3d|Cd8a|Lck|Tap1|Tap2|Zap70	-1.75704	0.0248598
	beta-Alanine metabolism	3.81347	0.00513636	Abat|Aldh1b1|Aoc3|Dpyd|Ehhadh	-1.56396	0.0463079
	Vitamin digestion and absorption	3.81347	0.0161429	2310046K01Rik|Cubn|Lrat|Slc5a6|Tcn2	-1.70664	0.0674103
	Valine, leucine and isoleucine degradation	3.61704	0.00513636	Abat|Aldh1b1|Ehhadh|Il4i1|Mccc1|Oxct1|Pcca	-1.57716	0.0459107
	Phagosome	3.50492	0.00513636	Atp6v0e2|CR974466.3|H2-Aa|H2-Ab1|H2-D1|H2-DMa|H2-DMb1|H2-DMb2|H2-Eb1|H2-K1|H2-Ob|H2-Q10|H2-Q2|H2-Q6|H2-Q7|H2-Q8|H2-T23|Tap1|Tap2	-1.79491	0.0198593
	Starch and sucrose metabolism	3.26471	0.00513636	Ganc|Pygb|Ugt2b34|Ugt2b36|Ugt2b38|Ugt2b5	-1.61709	0.063552
	Steroid hormone biosynthesis	3.18525	0.00941667	Hsd17b2|Hsd3b2|Ugt2b34|Ugt2b36|Ugt2b38|Ugt2b5	-1.62295	0.0598427
	Tryptophan metabolism	2.96185	0.0130385	Abp1|Aldh1b1|Ehhadh|Ido1|Il4i1|Kmo	-1.86308	0.0298527
	Cysteine and methionine metabolism	2.87775	0.0161429	Ahcyl2|Cth|Il4i1|Ldhb|Mpst	-1.35326	0.0358995
	Drug metabolism - other enzymes	2.824	0.0130385	Ces2e|Dpyd|Ugt2b34|Ugt2b36|Ugt2b38|Ugt2b5	-1.64789	0.063026
	Phenylalanine metabolism	2.76171	0.0405641	Aoc3|Hpd|Il4i1	-1.2868	0.0548235
	Mineral absorption	2.75802	0.0194828	S100g|Slc30a1|Slc31a1|Slc34a2|Slc40a1|Vdr	-1.84089	0.0348499
	T cell receptor signaling pathway	2.63974	0.0322857	Card11|Cd3d|Cd3g|Cd8a|Jun|Lck|Mapk9|Pdk1|Vav2|Zap70	-1.41443	0.0296576
	Pyruvate metabolism	2.56413	0.0356842	Acss1|Aldh1b1|Ldhb|Mdh1|Pcx	-1.54616	0.025204
	Glyoxylate and dicarboxylate metabolism	2.48567	0.0335946	Hao2|Mdh1|Pcca	-1.70653	0.0565914
	RIG-I-like receptor signaling pathway	2.40949	0.0211875	Cyld|Ifih1|Ikbke|Irf7|Isg15|Mapk9|Nlrx1	-1.45877	0.0441226
	Toll-like receptor signaling pathway	2.36936	0.0211875	Ccl5|Cxcl9|Ikbke|Irf7|Jun|Mapk9|Stat1|Tlr1|Tlr3	-1.68892	0.0245393
	Focal adhesion	2.33146	0.0770455	Bcl2|Ccnd2|Col2a1|Col5a1|Flna|Itga11|Itga8|Itgb7|Jun|Mapk9|Mylk|Pdgfc|Tnxb|Vav2|Vegfb	-1.45695	0.030209
	NOD-like receptor signaling pathway	2.28884	0.0335946	Casp1|Ccl5|Erbb2ip|Mapk9|Naip5|Naip6	-1.35525	0.0291167
	Retinol metabolism	2.13497	0.0239697	Lrat|Rdh5|Ugt2b34|Ugt2b36|Ugt2b38|Ugt2b5	-1.64741	0.0597482
	Porphyrin and chlorophyll metabolism	2.04773	0.0770455	Ugt2b34|Ugt2b36|Ugt2b38|Ugt2b5	-1.737	0.0680007
	Phosphatidylinositol signaling system	2.01233	0.0835217	Dgka|Dgkb|Inpp5j|Itpk1|Itpka|Itpr2|Plcd1	-1.645	0.0348914
GO categories overrepresented in upregulated genes
GOID	GO Name	Z Score	AdjustedP	gene symbols	AVG-logFC	AVG-adj.P.Val
GO:0006954	inflammatory response	9.09118	0.0310226	Calca|Ccl2|Ccl3|Ccl4|Cd14|Cd163|Chi3l3|Chi3l4|Cxcl3|Cxcl5|Darc|Fcgr1|Il1b|Il1rn|Il6|Kdm6b|Ltb4r1|Mif|Ptgs2|S100a8|S100a9|Selp|Serpina3n|Slc11a1|Sphk1|Stat3|Thbs1|Tlr6	3.32679	0.0393341
GO:0042221	response to chemical stimulus	8.99576	0.0310226	1100001G20Rik|Abca1|Abcb11|Abcc1|Acr|Acsl4|Adipor1|Adrbk1|Agps|Akr1c6|Alcam|Aldh1a3|Angptl4|Anxa1|Anxa3|Apbb2|Apob|Apobec1|Areg|Asns|Atp6v0e|Bcl2l1|Calca|Ccl2|Ccl3|Ccl4|Ccl9|Ccng1|Cd14|Clic4|Creb3l2|Creb3l3|Ctgf|Cxcl3|Cxcl5|Cxcr2|Cyp1b1|Cyp2b9|Cyr61|Ddit4|Dusp4|Ecscr|Enah|Ero1l|Etv4|F3|Fbp1|Fcer1g|Fhl2|Fosl1|Fpr1|Gch1|Gclc|Ggh|Gjb4|Gsta1|Gsta2|Hba-a1|Hba-a2|Hmox1|Hoxa1|Hp|Ifnar2|Il1b|Il1r2|Il1rn|…	2.42253	0.0408496
GO:0030574	collagen catabolic process	7.82518	0.0310226	Adamts2|Mmp10|Mmp3|Mmp7|Mmp8|Mmp9	2.97683	0.0489028
GO:0002675	positive regulation of acute inflammatory response	6.88808	0.0310226	Fcer1g|Fcgr1|Il1b|Il6|Mif|Ptgs2	3.02368	0.0438877
GO:0045766	positive regulation of angiogenesis	6.88747	0.0310226	Anxa3|Camp|F3|Hmox1|Il1b|Mmp9|Prl2c2|Ptgs2|Sphk1|Thbs1	3.2702	0.0383207
GO:0042158	lipoprotein biosynthetic process	6.76301	0.0310226	Abca1|Apob|Apobec1	1.79848	0.0321623
GO:0009607	response to biotic stimulus	6.43	0.0310226	1100001G20Rik|Abca1|Acr|Anxa3|Apob|Apobec1|Bcl2l1|Camp|Ccl2|Cd14|Cd47|Creb3l2|Creb3l3|Ero1l|F3|Fcer1g|Fcgr1|Gch1|Hspb1|Ifitm1|Ifitm6|Il1b|Il6|Kcnj8|Lcn2|Mmp3|Mmp7|Pcbp2|Ptgs2|S100a8|S100a9|Selp|Slc11a1|Tlr6|Ubxn4|Upf2	2.72516	0.0382214
GO:0010574	regulation of vascular endothelial growth factor production	6.17455	0.0310226	Ccl2|Il1b|Il6|Ptgs2	4.21629	0.0389286
GO:0006911	phagocytosis, engulfment	5.88378	0.0310226	Abca1|Fcer1g|Fcgr1|Thbs1	2.14417	0.0529312
GO:0006032	chitin catabolic process	5.73312	0.0310226	Chi3l3|Chi3l4|Chit1	2.91519	0.068326
GO:0010466	negative regulation of peptidase activity	5.69735	0.0310226	Bcl2l1|Cast|Furin|Il6|Itih3|Nr4a1|Pbp2|Por|Serpina3c|Serpina3n|Serpinb2|Serpinc1|Slpi|Stfa1|Stfa2|Stfa2l1|Thbs1|Wfdc2	2.7693	0.0501793
GO:0044281	small molecule metabolic process	5.59816	0.0310226	1190003J15Rik|Abca1|Abcb11|Abcc1|Abcc3|Abcc4|Abce1|Acot1|Acot12|Acox2|Acsl4|Adh4|Adipor1|Agpat5|Akr1c6|Aldh1a3|Apob|Apobec1|Aprt|Asns|Atad2|Atp6v0a1|Atp6v0e|Bbox1|Cbr3|Ch25h|Ctps|Cyp1b1|Ddx21|Dhrs9|Dimt1|Dnahc2|Entpd1|Etnk2|Fbp1|Fmo2|Gch1|Gclc|Gem|Ggh|Gpcpd1|Gsr|Gsta1|Gsta2|Gsta3|Gstcd|Gtpbp4|H6pd|Hdc|Helq|Impdh1|Ino80|Jhdm1d|Kdm6b|Lonrf3|Mif|Mthfd1l|Mtrr|Nme2|Nsd1|Nt5c2|Oxct2a|Padi4|Pde4d|Pdk4|P…	1.72025	0.0402994
GO:0052548	regulation of endopeptidase activity	5.50482	0.0310226	Bcl2l1|Cast|Cck|Ctgf|Cyr61|F3|Furin|Il6|Itih3|Nr4a1|Pbp2|Por|Serpina3c|Serpina3n|Serpinb2|Serpinc1|Slpi|Stfa1|Stfa2|Stfa2l1|Thbs1|Wfdc2	2.70583	0.0445122
GO:0034754	cellular hormone metabolic process	5.47236	0.0310226	Adh4|Aldh1a3|Cyp1b1|Dhrs9|Hsd11b1|Rbp1|Rdh10|Schip1|Srd5a2	1.78753	0.0541041
GO:0006855	drug transmembrane transport	5.43974	0.0310226	Abcb11|Abcc1|Abcc3|Abcc4|Slc15a2	1.47767	0.044469
GO:0009719	response to endogenous stimulus	5.43904	0.0310226	Abca1|Acr|Adipor1|Akr1c6|Anxa3|Apob|Apobec1|Areg|Asns|Atp6v0e|Bcl2l1|Ccl2|Ccng1|Ctgf|F3|Fbp1|Fhl2|Fosl1|Gclc|Ggh|Hmox1|Il1b|Il1rn|Il6|Lct|Mmp3|Nr1i3|Nr4a1|Pappa|Phip|Por|Prkacb|Ptgs2|Ptk2b|Serpina3c|Serpina3n|Spp1|Srd5a2|Stat3|Steap2|Zfp106	2.28581	0.0378325
GO:0033033	negative regulation of myeloid cell apoptosis	5.34687	0.0724225	Fcer1g|Kitl|Mif	1.62629	0.0470076
GO:0048070	regulation of developmental pigmentation	5.0171	0.136729	Adamts9|Kitl|Vps33a	1.49369	0.0115062
GO:0015833	peptide transport	4.83946	0.0310226	Abca1|Abcc1|Anxa1|Il1rn|Il6|Mmp7|Slc15a2|Slc15a3	2.71828	0.0351322
GO:0002274	myeloid leukocyte activation	4.79871	0.0310226	Anxa3|Cxcr2|Fcer1g|Lilrb3|Ndrg1|Slc11a1|Tlr6	2.39073	0.0486743
GO:0031652	positive regulation of heat generation	4.73081	0.0920268	Apln|Il1b|Ptgs2	3.21207	0.0258513
GO:0050709	negative regulation of protein secretion	4.62596	0.0310226	Anxa1|Dph3|Il33|Il6	3.11181	0.0308407
GO:0002886	regulation of myeloid leukocyte mediated immunity	4.62596	0.0310226	Fcer1g|Fcgr1|Hmox1|Pram1	1.96938	0.0606818
GO:0018149	peptide cross-linking	4.62344	0.0310226	Anxa1|F13a1|Sprr1a|Tgm1|Thbs1	3.43055	0.0257899
GO:0010332	response to gamma radiation	4.62344	0.0310226	Apobec1|Bcl2l1|Ccl2|Il1b|Xrcc2	2.6194	0.0474089
GO:0043507	positive regulation of JUN kinase activity	4.55054	0.0537725	Il1b|Il1rn|Map2k7|Ptk2b|Tlr6|Zeb2	2.43728	0.0493595
GO:0048745	smooth muscle tissue development	4.47885	0.164984	Foxp1|Schip1|Zfand5	1.24389	0.0634717
GO:0002700	regulation of production of molecular mediator of immune response	4.37481	0.0310226	Fcer1g|Foxp1|Hmox1|Il33|Il6|Mif|Stat6	2.2508	0.0485642
GO:0009408	response to heat	4.31049	0.0310226	Calca|Ccl2|Cd14|Gclc|Hspa4|Hspb1|Il1b|Il6	3.3695	0.033705
GO:0045768	positive regulation of anti-apoptosis	4.29974	0.10646	Bcl2l1|Hmox1|Il6|Lifr|Ptk2b	2.39464	0.0287434
GO:2000191	regulation of fatty acid transport	4.25456	0.197769	Il1b|Mif|Thbs1	3.20693	0.0371269
GO:0009891	positive regulation of biosynthetic process	4.18781	0.0310226	Abca1|Ahctf1|Anxa1|Areg|Atxn7|Creb3l2|Csrnp1|Ctgf|Cyr61|Dab2|Dnajc2|Eaf1|Etv4|Fosl1|Foxp1|Gm98|Hoxa1|Hoxa5|Il1b|Il33|Il6|Jhdm1d|Kitl|Med13|Nme2|Nr4a1|Nsd1|Onecut2|Paip1|Phip|Por|Prl2c2|Ptgs2|Ptk2b|RP23-378I13.5|Rnf6|Slc11a1|Snai1|Sox9|Stat3|Stat6|Thbs1|Tnks|Zbtb38	1.92101	0.0376614
GO:0042060	wound healing	4.06715	0.0310226	F13a1|Hmox1|Il1b|Mmp3|S100a8|Serpinb2|Slc11a1	4.72825	0.0172582
GO:0032770	positive regulation of monooxygenase activity	4.05298	0.164984	Gch1|Il1b|Por	2.9148	0.0289599
GO:0015721	bile acid and bile salt transport	4.05298	0.10646	Abcb11|Abcc3|Slc10a6	1.86702	0.0125423
GO:0002828	regulation of type 2 immune response	4.05298	0.0724225	Il33|Il6|Stat6	2.83344	0.0590591
GO:0006955	immune response	4.03524	0.0310226	Ccl2|Ccl3|Ccl4|Ccl9|Cd14|Clec4d|Cxcl3|Cxcl5|Fcer1g|Fcgr1|Il1b|Il1rn|Il6|Lcn2|Lilrb3|Mif|Pcbp2|Pf4|Ppbp|Procr|Slc11a1|Thbs1|Tlr6	3.41723	0.0398618
GO:0031668	cellular response to extracellular stimulus	3.95594	0.0310226	Abca1|Angptl4|Asns|Fosl1|Hmox1|Lcn2|Mmp3|Mmp9|Sox9	2.79	0.0342951
GO:0031424	keratinization	3.92825	0.0724225	Krt6a|Krt6b|Pphln1|Sprr1a|Tgm1	3.00904	0.0170355
GO:0002699	positive regulation of immune effector process	3.91546	0.0310226	Ccl2|Fcer1g|Fcgr1|Foxp1|Hmox1|Il6|Mif|Pvr|Stat6	2.09	0.051838
GO:0042127	regulation of cell proliferation	3.87308	0.0310226	2310016C08Rik|Abcc4|Anxa1|Apln|Apobec1|Areg|Atf5|Bcl2l1|Camp|Cck|Ccl2|Cd47|Ctgf|Cxcr2|Etv4|F3|Fosl1|Foxp1|Gtpbp4|Hmox1|Hoxa5|Il1b|Il6|Kitl|Lifr|Mif|Mmp7|Nme2|Osmr|Phip|Pold4|Por|Prl2c2|Ptges|Ptgs2|Ptk2b|RP23-378I13.5|Sox9|Sphk1|Spry2|Stat6|Thbs1	2.14232	0.0386835
GO:0030728	ovulation	3.87032	0.150681	Adamts1|Il1b|Ptgs2	3.73343	0.025685
GO:0043300	regulation of leukocyte degranulation	3.87032	0.0310226	Fcer1g|Hmox1|Pram1	2.20295	0.0635326
GO:0051173	positive regulation of nitrogen compound metabolic process	3.71802	0.0310226	Abca1|Ahctf1|Anxa3|Areg|Atxn7|Creb3l2|Csrnp1|Dab2|Dnajc2|Eaf1|Etv4|Fosl1|Foxp1|Gm98|Hoxa1|Hoxa5|Il1b|Il33|Il6|Jhdm1d|Kitl|Med13|Nme2|Nr4a1|Nsd1|Onecut2|Phip|Prl2c2|Ptgs2|RP23-378I13.5|Rnf168|Rnf6|Slc11a1|Snai1|Sox9|Stat3|Stat6|Tnks|Zbtb38	1.83202	0.0422047
GO:0045776	negative regulation of blood pressure	3.71414	0.0920268	Apln|Calca|Gch1|Hba-a1|Hba-a2	1.72103	0.0568498
GO:0032755	positive regulation of interleukin-6 production	3.71414	0.0537725	Fcer1g|Il1b|Il33|Il6	3.64625	0.0485078
GO:0030279	negative regulation of ossification	3.70362	0.27701	Calca|Ptk2b|Sox9	1.72455	0.0407964
GO:0051100	negative regulation of binding	3.6848	0.197769	Dab2|Gtpbp4|Hmox1|Tnks|Wapal	1.61169	0.051544
GO:0050766	positive regulation of phagocytosis	3.611	0.150681	Cd47|Fcer1g|Fcgr1|Slc11a1	1.56178	0.0562974
GO:0030216	keratinocyte differentiation	3.60921	0.123162	Anxa1|Clic4|Ptgs2|Sprr1a|Tgm1	2.88461	0.0391451
GO:0016525	negative regulation of angiogenesis	3.60921	0.0724225	Adamts1|Ccl2|Hoxa5|Pf4|Thbs1	2.74381	0.03626
GO:0042327	positive regulation of phosphorylation	3.60813	0.0310226	Apln|Areg|Camp|Cck|Ctgf|Dab2|Il1b|Il6|Kitl|Mif|Pak2|Phip|Sphk1|Thbs1	2.4568	0.0308267
GO:0043489	RNA stabilization	3.55055	0.321375	Apobec1|Slc11a1|Syncrip	1.71435	0.0472581
GO:0072593	reactive oxygen species metabolic process	3.53613	0.0310226	Ctgf|Cyr61|Ddit4|Hba-a1|Hba-a2|Prdx6	1.74401	0.0284819
GO:0055114	oxidation-reduction process	3.41389	0.0310226	2610507B11Rik|Acox2|Adh4|Adipor1|Akr1c6|Aldh1a3|Bbox1|Cbr3|Ch25h|Cox10|Ctbp2|Cyp1b1|Cyp2b9|Dhrs9|Ero1l|Fmo2|Gsr|H6pd|Hmox1|Hsd11b1|Impdh1|Jhdm1d|Kdm6b|Loxl1|Mtrr|Nqo1|Pir|Por|Prdx6|Ptgr1|Ptgs2|Rdh10|Srd5a2|Steap2|Txnl1|Txnrd1	1.72344	0.0340697
GO:0006826	iron ion transport	3.34681	0.164984	Atp6v0a1|Atp6v0e|Lcn2|Ltf|Slc11a1|Steap2	1.88096	0.0473426
GO:0048646	anatomical structure formation involved in morphogenesis	3.34433	0.0310226	Adamts1|Cast|Ccng1|Ctgf|Cyp1b1|Cyr61|Dusp4|Ecscr|Enah|Fhl2|Hmox1|Hoxa1|Ifitm1|Onecut2|Prl2c2|Ptk2b|Rdh10|Snai1|Thbs1|Tnfrsf12a|Txnrd1|Vps33a|Zeb2	1.99701	0.034047
GO:0050867	positive regulation of cell activation	3.34222	0.0310226	Ccl2|Cd47|Ctgf|Fcer1g|Il1b|Il33|Il6|Mif|Selp|Stat6|Thbs1	2.59677	0.0490565
GO:0002761	regulation of myeloid leukocyte differentiation	3.29484	0.0920268	Calca|Ccl3|Kitl|Nme2|Pf4|RP23-378I13.5|Rbp1	2.18381	0.0369669
GO:0008214	protein dealkylation	3.27809	0.340298	Jhdm1d|Kdm6b|Ppme1	1.46735	0.034187
GO:0043470	regulation of carbohydrate catabolic process	3.27809	0.304148	Ddit4|Hsd11b1|Mif	1.51538	0.0236623
GO:0001906	cell killing	3.27809	0.269698	Camp|Fcgr1|N4bp2l2	1.88787	0.0446519
GO:0042311	vasodilation	3.27809	0.197769	Calca|Gch1|Kcnj8	1.71502	0.0536801
GO:0050673	epithelial cell proliferation	3.24415	0.178078	Areg|Calca|Il6|Sox9	2.95791	0.0390844
GO:0010628	positive regulation of gene expression	3.16561	0.0724225	Ahctf1|Atxn7|Creb3l2|Csrnp1|Ctgf|Dab2|Dnajc2|Eaf1|Etv4|Fosl1|Foxp1|Gm98|Hoxa1|Hoxa5|Il33|Il6|Jhdm1d|Lcn2|Med13|Nr4a1|Nsd1|Onecut2|Pf4|Phip|Plaur|Prl2c2|Rnf6|Slc11a1|Snai1|Sox9|Stat3|Stat6|Zbtb38	1.88934	0.0395913
GO:0006364	rRNA processing	3.1518	0.0920268	Dimt1|Dis3|Gstcd|Nop14|Pa2g4|Rrp1b|Utp14a|Utp18	1.36114	0.0491173
GO:0045454	cell redox homeostasis	3.14553	0.18854	Gclc|Gsr|Il6|Prdx6|Txnl1|Txnrd1	2.24218	0.0153262
GO:0006446	regulation of translational initiation	3.08332	0.340298	Eif2c2|Eif2s1|Eif4g2|Trmt6	1.35004	0.0369906
GO:0000398	nuclear mRNA splicing, via spliceosome	3.08332	0.313831	Cdk13|Srrm1|Srsf10|Tra2b	1.4841	0.0384891
GO:0002449	lymphocyte mediated immunity	3.08332	0.248512	Fcer1g|Fcgr1|Lilrb3|Slc11a1	1.78515	0.0601668
GO:0046700	heterocycle catabolic process	3.0631	0.10646	Abca1|Abcb11|Abcc1|Abcc3|Abcc4|Abce1|Apobec1|Atad2|Ddx21|Dnahc2|Entpd1|Gch1|Gem|Gtpbp4|Hdc|Helq|Hmox1|Ino80|Lonrf3|Pde4d|Rrad|Tdrd12|Tubb6|Xrcc2	1.66823	0.0458838
GO:0032370	positive regulation of lipid transport	3.0416	0.27701	Abca1|Il1b|Mif	2.77506	0.0206982
GO:0032760	positive regulation of tumor necrosis factor production	3.0416	0.150681	Cd14|Fcer1g|Pf4	2.94528	0.0472958
GO:0010942	positive regulation of cell death	3.01595	0.0724225	Aldh1a3|Anxa1|Apbb2|Bcl2l1|Cck|Ctgf|Cyr61|Fcgr1|Fosl1|Gch1|Gsdma|Hba-a1|Hba-a2|Hmox1|Hoxa5|Hp|Il1b|Ip6k2|Map2k7|Mmp9|Nqo1|Nr4a1|Ptgs2|Ripk3|Thbs1	2.25299	0.0388435
GO:0050817	coagulation	2.96031	0.0537725	Anxa8|F13a1|F3|Ifnar2|Il10rb|Procr|Serpinc1	2.41823	0.05256
GO:0030324	lung development	2.95658	0.209221	Adamts2|Ctgf|Foxp1|Hoxa5|Hsd11b1|Slc23a1|Spry2	1.74899	0.0445235
GO:0009309	amine biosynthetic process	2.95068	0.150681	Asns|Bbox1|Etnk2|Gch1|Gclc|Hdc|Padi4|Psat1	1.95413	0.0240818
GO:0045638	negative regulation of myeloid cell differentiation	2.9347	0.136729	Calca|Hoxa5|Nme2|Pf4|RP23-378I13.5	1.865	0.0423461
GO:0043542	endothelial cell migration	2.93431	0.259806	Calca|Cyp1b1|Ptk2b	1.87273	0.0413092
GO:0045933	positive regulation of muscle contraction	2.83327	0.344275	Ctgf|Ptgs2|Sphk1	2.71222	0.0283913
GO:0035821	modification of morphology or physiology of other organism	2.73784	0.328635	Camp|Mmp9|Tlr6	2.50814	0.0529758
GO:0006081	cellular aldehyde metabolic process	2.73784	0.237952	Adh4|Aldh1a3|Rdh10	1.80154	0.0548503
GO:0009612	response to mechanical stimulus	2.7077	0.269698	Asns|Ccl2|F3|Fosl1|Il6|Ptk2b	2.67511	0.0366823
GO:0051186	cofactor metabolic process	2.6849	0.10646	2610507B11Rik|Acot1|Acot12|Adh4|Cbr3|Cox10|Fmo2|Gch1|H6pd|Hmox1|Mthfd1l|Oxct2a|Pdk4	2.22341	0.038736
GO:0006970	response to osmotic stress	2.66789	0.340298	Apobec1|Cul5|Ptk2b|Tsc22d4	1.50254	0.03176
GO:0007155	cell adhesion	2.63623	0.197769	Alcam|Anxa9|Cadm3|Calca|Cass4|Cd33|Cd47|Cd93|Ctgf|Cyp1b1|Cyr61|Dst|Emilin2|Kitl|Lamc2|Lypd3|Lyve1|Mllt4|Msln|Ninj1|Ptk2b|Pvr|Selp|Sox9|Spp1|Thbs1|Tnfrsf12a	2.03773	0.0434224
GO:0032147	activation of protein kinase activity	2.61769	0.27701	Calca|Cck|Gadd45b|Prkacb|Ptk2b|Slc11a1|Sphk1|Zfp91	1.84361	0.0426943
GO:0032642	regulation of chemokine production	2.56167	0.338433	Il1b|Il33|Il6	4.2139	0.0367828
GO:0051726	regulation of cell cycle	2.53027	0.225526	Apbb2|Asns|Atf5|Bcl2l1|Ccng1|Cops5|Ctgf|Dst|Fosl1|Gadd45b|Gtpbp4|Il1b|Mif|Obfc2a|Phip|Prkacb|Ptgs2|Sphk1|Thbs1|Wapal|Zwint	1.80736	0.0404876
GO:0040008	regulation of growth	2.48704	0.164984	Adipor1|Ankrd26|Apbb2|Camp|Ctgf|Cyr61|Dab2|Dnajc2|Hmga2|Ip6k2|Pak2|Phip|Por|Ptk2b|Rnf6|Rrad|Sphk1|Stat3|Tnfrsf12a	1.73504	0.0410851
GO:0008406	gonad development	2.48022	0.287377	Bcl2l1|Kitl|Rdh10|Schip1|Sox9|Srd5a2	1.47711	0.051035
GO:0031644	regulation of neurological system process	2.47727	0.178078	Arc|Bhlhe40|Calca|Cck|Ccl2|Gm98|Hba-a1|Hba-a2|Il6|Mmp9|Ptgs2|Sphk1|Syngr1	2.39808	0.0486565
GO:0050707	regulation of cytokine secretion	2.43385	0.344275	Cd14|Il33|Il6|Mif	3.0438	0.0417117
GO:0002822	regulation of adaptive immune response based on somatic recombination of immune receptors built from immunoglobulin superfamily domains	2.40918	0.291745	Fcer1g|Fcgr1|Il33|Pvr|Slc11a1|Stat6	1.57127	0.0698325
GO:0001818	negative regulation of cytokine production	2.23062	0.327032	Furin|Hmox1|Il33|Slc11a1|Thbs1	2.34128	0.0549456
GO:0007631	feeding behavior	2.04467	0.338433	Apln|Calca|Cck|Mif|Stat3	1.67065	0.0282712
GO:0072503	cellular divalent inorganic cation homeostasis	2.01344	0.304148	Calca|Ccl2|Ccl3|Cul5|Il1b|Mt1|Mt2|Ptk2b|Rgn|Slc11a1	2.72057	0.0318678
GO categories overrepresented in downregulated genes
GOID	GO Name	Z Score	AdjustedP	gene symbols	AVG-logFC	AVG-adj.P.Val
GO:0019883	antigen processing and presentation of endogenous antigen	12.821	0.0457067	H2-D1|H2-K1|H2-Q7|H2-T23|Tap1|Tap2|Tapbp|Tapbpl	-1.66273	0.035057
GO:0051708	intracellular protein transport in other organism involved in symbiotic interaction	8.37085	0.0457067	Ifit1|Tap1|Tap2	-2.22149	0.0602402
GO:0050705	regulation of interleukin-1 alpha secretion	8.37085	0.0457067	Casp1|P2rx7|Panx1	-1.19684	0.0428357
GO:0002478	antigen processing and presentation of exogenous peptide antigen	8.09398	0.0457067	H2-Aa|H2-Ab1|H2-DMa|H2-DMb1|H2-DMb2|H2-Eb1|H2-K1|Tap2|Tapbp	-2.1101	0.023317
GO:0006955	immune response	7.87791	0.0457067	Bst2|C2|CR974466.3|Ccl25|Ccl5|Cd8a|Cxcl12|Cxcl9|Fcgrt|Gm11127|Gm8815|Gzmb|H2-Aa|H2-Ab1|H2-D1|H2-DMa|H2-DMb1|H2-DMb2|H2-Eb1|H2-Gs10|H2-K1|H2-Ob|H2-Q10|H2-Q2|H2-Q6|H2-Q7|H2-Q8|H2-T23|Ifih1|Irf7|Irf8|Irgm1|Nlrx1|Oas1a|Oas1f|Oasl2|Smad6|Spon2|Susd2|Tgtp1|Tgtp2|Tinag|Tlr1|Tlr3|Tnfrsf11a|Tnfsf13b|Zap70	-1.72737	0.019702
GO:0032020	ISG15-protein conjugation	7.7238	0.0457067	Isg15|Uba7|Ube2l6|Usp18	-1.46836	0.0305167
GO:0001916	positive regulation of T cell mediated cytotoxicity	7.44051	0.0457067	H2-D1|H2-K1|H2-Q7|H2-T23|P2rx7|Tap1|Tap2	-1.70727	0.0377114
GO:0034341	response to interferon-gamma	6.57805	0.0457067	Ccl5|Gbp1|Gbp4|Gbp6|Gbp7|Gbp8|Il12rb1|Irgm2|Ubd	-1.95862	0.00780645
GO:0002504	antigen processing and presentation of peptide or polysaccharide antigen via MHC class II	6.48339	0.0457067	H2-Aa|H2-Ab1|H2-DMa|H2-DMb1|H2-DMb2|H2-Eb1|H2-Ob	-2.13853	0.0133046
GO:0001503	ossification	6.36813	0.0457067	Axin2|Bcl2|Bmp1|Chrdl1|Col2a1|Gnas|Kazald1|Lrrc17|Men1|Pth1r|Ptn|Sort1|Thra|Tnfrsf11a	-1.41567	0.0328061
GO:0006047	UDP-N-acetylglucosamine metabolic process	6.2993	0.0457067	Gne|Gnpnat1|Uap1	-1.31944	0.0557584
GO:0048525	negative regulation of viral reproduction	5.66612	0.0457067	Ccl5|Ifit1|Oas1a	-1.89187	0.034457
GO:0001776	leukocyte homeostasis	5.57601	0.0457067	Bcl2|Chst3|Gimap5|Men1|P2rx7|Slc40a1|Tnfsf13b	-1.37618	0.0473213
GO:0048873	homeostasis of number of cells within a tissue	5.47407	0.0457067	Add1|Bcl2|Cd7|P2rx7|Sash3	-1.45368	0.0588062
GO:0042832	defense response to protozoan	5.47407	0.0457067	Gbp1|Gbp6|Gbp7|Irf8|Irgm2	-1.67518	0.0275275
GO:0045061	thymic T cell selection	4.84645	0.074929	Card11|Cd3d|H2-DMa|Zap70	-1.57566	0.00831378
GO:0044257	cellular protein catabolic process	4.76093	0.251387	Cln8|Rnf5|Ube4b	-1.3352	0.0703677
GO:0085029	extracellular matrix assembly	4.76093	0.123532	Ihh|Myh11|Tnxb	-1.53471	0.0379593
GO:0046902	regulation of mitochondrial membrane permeability	4.76093	0.123532	Bcl2|Gimap5|Ppif	-1.24907	0.039439
GO:0050870	positive regulation of T cell activation	4.71287	0.0457067	Adk|Card11|Gimap5|H2-Aa|H2-Ab1|H2-DMa|Ihh|Il12rb1|Lck|Sash3|Tnfsf13b|Zap70	-1.67088	0.0181166
GO:0031622	positive regulation of fever generation	4.41978	0.217268	Ccl5|Ptger3|Tnfrsf11a	-1.47685	0.0178216
GO:0051825	adhesion to other organism involved in symbiotic interaction	4.41978	0.074929	Gbp1|Gbp6|Gbp7	-1.7818	0.00719142
GO:0032303	regulation of icosanoid secretion	4.41978	0.074929	Mapk9|P2rx7|Tnfrsf11a	-1.21935	0.0497842
GO:0060135	maternal process involved in female pregnancy	4.40516	0.0457067	Adcy7|Ihh|Men1|Vdr	-1.254	0.0468648
GO:0048704	embryonic skeletal system morphogenesis	4.25969	0.0457067	Col2a1|Gnas|Hoxb3|Hoxb5|Hoxb6|Hoxb7|Men1|Osr2|Satb2	-1.69147	0.0432134
GO:0048070	regulation of developmental pigmentation	4.12764	0.263692	Bcl2|Ihh|Kit	-1.28713	0.0396384
GO:0061035	regulation of cartilage development	4.07864	0.0457067	Axin2|Bmp1|Efemp1|Ihh|Maf|Scin	-1.63492	0.0386455
GO:0009615	response to virus	4.05083	0.0457067	Bcl2|Bst2|Cd8a|Cxcl9|H2-Q7|Ifi27l2a|Ifih1|Ifit1|Irf7|Isg15|Stmn1|Tgtp1|Tgtp2|Tlr3	-1.64203	0.0302181
GO:0042116	macrophage activation	4.03774	0.074929	Casp1|Jun|Tlr1|Tlr3	-1.28008	0.0169486
GO:0002088	lens development in camera-type eye	3.87529	0.123532	Cdon|Cryab|Maf|Six5	-1.31115	0.0419355
GO:0031103	axon regeneration	3.87529	0.074929	Bcl2|Chst3|Jun|Nefl	-1.19288	0.0405931
GO:0006020	inositol metabolic process	3.87325	0.349233	Itpka|Ppip5k1|Ppip5k2	-1.21689	0.0737705
GO:0050718	positive regulation of interleukin-1 beta secretion	3.87325	0.164544	Casp1|P2rx7|Panx1	-1.19684	0.0428357
GO:0065009	regulation of molecular function	3.79294	0.164544	Abr|Adcy7|Add1|Akap6|Amph|Arhgap4|Arhgef11|Arhgef25|Arl2|Arrb1|Axin2|Bcl2|Bub1b|Bves|Card11|Ccl5|Ccnd2|Cdon|Cln8|Cryab|Cxcl12|Cyld|Dab1|Deptor|Dgka|Dgkb|Dock6|Dock8|Flna|Foxo6|Gas6|Gnas|Gpr55|Gzma|Hist1h2ba|Id1|Id3|Ifit1|Insr|Iqgap2|Jun|Kat2b|Kit|Klf4|Lck|Map4k1|Mapk9|Men1|Neil1|Noxa1|P2rx7|Pdcd4|Pde6d|Pdgfc|Ppargc1b|Prlr|Prmt2|Psd|Psd3|Psmb8|Psmb9|Ptger3|Ptger4|Pth1r|Rab3ip|Rabgap1l|Rapgefl1|Ras…	-1.42117	0.0366298
GO:0007155	cell adhesion	3.74075	0.0457067	Aoc3|Barx2|Bcl2|Bves|Ccl5|Cd6|Cd96|Cdh11|Cdhr2|Cdhr5|Cdon|Cldn2|Cldn8|Col14a1|Col2a1|Col5a1|Col8a2|Colec10|Cpxm2|Dab1|Efr3a|Fbln7|Gas6|Ihh|Itga11|Itga8|Itgae|Itgb7|Negr1|Neo1|Pgm5|Ptprf|Ptprk|Rgmb|Spon2|Tgfbi|Thra|Tinag|Tmem8|Tnxb	-1.49915	0.036373
GO:0034763	negative regulation of transmembrane transport	3.66979	0.145872	Akap1|Axin2|Cyld|Slc30a1|Thra	-1.50421	0.0346013
GO:0007520	myoblast fusion	3.64871	0.292634	Casp1|Cdon|Neo1	-1.43964	0.031475
GO:0009074	aromatic amino acid family catabolic process	3.64871	0.280277	Hpd|Ido1|Kmo	-1.74392	0.0429443
GO:0045069	regulation of viral genome replication	3.64871	0.100332	Bcl2|Ccl5|Ifit1	-1.63648	0.048954
GO:0030282	bone mineralization	3.45259	0.202391	Aspn|Axin2|Pth1r|Ptn	-1.53703	0.0167052
GO:0051056	regulation of small GTPase mediated signal transduction	3.45108	0.0457067	Abr|Arhgef11|Arhgef25|Arrb1|Cdon|Gpr55|Iqgap2|Psd|Psd3|Rapgefl1|Rasa4|Rasal3|Rasgef1b|Rasgrp3|Tiam2|Vav2	-1.51965	0.0366037
GO:0043434	response to peptide hormone stimulus	3.4259	0.0457067	Adcy7|Akap1|Bcl2|Ccl5|Ccnd2|Cxcl12|Foxo6|Fzd2|Gcnt1|Gnas|Gng2|Grb14|Insr|Irf1|Kat2b|Nefl|Otc|Plcd1|Slc2a8|Sort1|Stat1	-1.43101	0.0361414
GO:0010627	regulation of intracellular protein kinase cascade	3.42182	0.0457067	Akap6|Arrb1|Bst2|Card11|Casp1|Ccl5|Cdon|Dab1|Flna|Gas6|Gpr55|Id1|Ikbke|Insr|Irf1|Klf4|Lck|Mapk9|Men1|P2rx7|Pdcd4|Ppm1a|Psap|Tlr3|Tnfrsf11a|Tnxb|Ubd|Vegfb	-1.40806	0.040492
GO:0033124	regulation of GTP catabolic process	3.30261	0.100332	Abr|Amph|Arhgap4|Arl2|Arrb1|Axin2|Bves|Iqgap2|Jun|Pde6d|Rabgap1l|Rasa4|Rasal3|Rasgrp3|Rgs3|Snx13|Tbc1d10c|Tbc1d8|Tbc1d9b|Tiam2	-1.39359	0.0380342
GO:0031669	cellular response to nutrient levels	3.28758	0.074929	Atf6b|Fzd2|Gas6|Jun|Kpna2|Nbr1|Vdr|Wrn	-1.27028	0.0572665
GO:0032387	negative regulation of intracellular transport	3.28671	0.123532	Akap1|Axin2|Cryab|Cyld|Thra	-1.3173	0.0326763
GO:0008206	bile acid metabolic process	3.26759	0.280277	Atp8b1|Cyp39a1|Fabp6	-1.59728	0.0434739
GO:0018212	peptidyl-tyrosine modification	3.18973	0.184585	Efemp1|Il12rb1|Insr|Kit|Lck|Zap70	-1.3387	0.0245523
GO:2000242	negative regulation of reproductive process	3.10307	0.292634	Ccl5|Eaf2|Ifit1|Jun	-1.55746	0.0328296
GO:0051603	proteolysis involved in cellular protein catabolic process	3.06385	0.123532	Arrb1|Bub1b|Cyld|Erlin1|Erlin2|Gzma|Gzmb|Isg15|Lnx1|Pcyox1|Psmb8|Psmb9|Rnf5|Tgfb1i1|Uba7|Ubd|Ube2l6|Ube4b|Usp18|Usp3|Usp32	-1.49945	0.0367897
GO:0009411	response to UV	3.06111	0.184585	Bcl2|Ddb2|Mapk9|Men1|Ptprk|Ube4b|Wrn	-1.13369	0.052732
GO:0051302	regulation of cell division	3.0587	0.232407	Aspm|Cetn2|Men1|Pdgfc|Ptn|Vegfb	-1.25647	0.0326771
GO:0008624	induction of apoptosis by extracellular signals	3.01895	0.145872	Abr|Arhgap4|Arhgef11|Gzmb|Mapk9|Sort1|Tiam2|Vav2|Vdr	-1.40799	0.0336421
GO:0045668	negative regulation of osteoblast differentiation	2.99905	0.202391	Axin2|Id1|Id3|Men1	-1.46175	0.0370561
GO:0048863	stem cell differentiation	2.95322	0.306071	Cdon|Jarid2|Tcf7l1	-1.17618	0.0401792
GO:0032735	positive regulation of interleukin-12 production	2.95322	0.292634	Ido1|Irf8|Tlr3	-1.85363	0.0368995
GO:0032649	regulation of interferon-gamma production	2.93466	0.184585	Gimap5|H2-Q7|Il12rb1|Irf8|Sash3|Tlr3	-1.34489	0.0394097
GO:0030099	myeloid cell differentiation	2.90096	0.164544	Add1|Gimap5|Hoxb7|Irf8|Kit|Spib|Thra|Tnfrsf11a|Ubd	-1.67056	0.0375847
GO:0032963	collagen metabolic process	2.90028	0.338104	Col5a1|Id1|P2rx7|Tnxb	-1.19459	0.0537511
GO:0042157	lipoprotein metabolic process	2.90028	0.263692	AL592187.1|Apol10a|Apol10b|Apol7c	-2.17728	0.0365573
GO:0006006	glucose metabolic process	2.87384	0.232407	Cryab|Dcxr|Ganc|Ldhb|Mdh1|Pcx|Pdk1|Pfkp|Pgm5|Slc2a8	-1.17412	0.0402281
GO:0016311	dephosphorylation	2.8674	0.217268	Acpl2|Bcl2|Cdkn3|Ctdspl|Inpp5j|Lck|Mtm1|Ppip5k1|Ppip5k2|Ppm1a|Ppm1h|Ppm1k|Ppm1l|Ptprd|Ptprf|Ptprh|Ptprk	-1.36663	0.0345747
GO:0042129	regulation of T cell proliferation	2.82667	0.074929	Adk|Card11|Ido1|Ihh|Il12rb1|Sash3|Tnfsf13b|Zap70	-1.53222	0.0239085
GO:0051180	vitamin transport	2.81491	0.327393	2310046K01Rik|Slc5a6|Tcn2	-1.64472	0.0762925
GO:0043632	modification-dependent macromolecule catabolic process	2.65684	0.306071	Arrb1|Bub1b|Cyld|Erlin1|Erlin2|Isg15|Lnx1|Pcyox1|Psmb8|Psmb9|Rnf5|Tgfb1i1|Uba7|Ubd|Ube2l6|Ube4b|Usp18|Usp3|Usp32	-1.41913	0.0402921
GO:0002237	response to molecule of bacterial origin	2.47728	0.123532	Abr|Casp1|Ccl5|Cmpk2|Gbp6|Ido1|Irf8|Jun|P2rx7|Stat1|Tap2|Tlr1|Tnfrsf11a	-1.65693	0.0370948
GO:0045471	response to ethanol	2.36242	0.184585	Abat|Actc1|Adcy7|Bcl2|Ccnd2|Insr|Oxct1|Slc2a4	-1.47843	0.0373008
GO:0006766	vitamin metabolic process	2.28617	0.202391	Cubn|Kmo|Lrat|Rdh9|Rfk|Tcn2|Tpk1	-1.48794	0.0568747
GO:0030855	epithelial cell differentiation	2.2817	0.164544	Evpl|Fzd2|Hoxb5|Id3|Jun|Prlr|Psap|Sprr2b|Tgfb1i1	-1.3704	0.0379339
GO:0007568	aging	2.16995	0.184585	Bcl2|Ccl5|Cryab|Ifi27l2a|Jun|Lck|Pdcd4|Prelp|Pth1r|Slc34a2|Wrn	-1.48248	0.0252752
GO:0032355	response to estradiol stimulus	1.99157	0.349233	Ccnd2|Cryab|Ihh|Insr|Slc34a2|Sprr2b|Wfdc1	-1.53092	0.033382
